# Supplementary material for: Investigation of Storage Conditions and Quality Control Markers for Metabolites and Lipids in Human Feces
Source: Metabolites. 2026 Feb 4;16(2):113. doi: 10.3390/metabo16020113 (PMC12942472; doi:10.3390/metabo16020113)
Supplement: Supplementary file 1 [file metabolites-16-00113-s001.zip › Table S1.xlsx]

## Sheet: 順位
									ピークHeight
									G1	1か月/-80℃			G2	1か月/-20℃			G3	2週間/-20℃			G4	1週間/-20℃			G5	48時間/4℃			G6	24時間/4℃			G7	6時間/4℃			G8	48時間/室温			G9	24時間/室温			G10	6時間/室温			G11
極性	index	m/z	rt	z	定性結果	クラス	カテゴリ	コメント	K01	K02	K03		K04	K05	K06		K07	K08	K09		K10	K11	K12		K13	K14	K15		K16	K17	K18		K19	K20	K21		K22	K39	K40		K25	K26	K27		K28	K29	K30		K31
Neg	1	255.233	5.4034	-1	FA(16:0)	FA	脂肪酸		#REF!	#REF!	#REF!		#REF!	#REF!	#REF!		#REF!	#REF!	#REF!		#REF!	#REF!	#REF!		#REF!	#REF!	#REF!		#REF!	#REF!	#REF!		#REF!	#REF!	#REF!		#REF!	#REF!	#REF!		#REF!	#REF!	#REF!		#REF!	#REF!	#REF!		#REF!
Neg	3	283.264	6.06338	-1	FA(18:0)	FA	脂肪酸		#REF!	#REF!	#REF!		#REF!	#REF!	#REF!		#REF!	#REF!	#REF!		#REF!	#REF!	#REF!		#REF!	#REF!	#REF!		#REF!	#REF!	#REF!		#REF!	#REF!	#REF!		#REF!	#REF!	#REF!		#REF!	#REF!	#REF!		#REF!	#REF!	#REF!		#REF!
Neg	4	281.249	5.5748	-1	FA(18:1)	FA	脂肪酸		#REF!	#REF!	#REF!		#REF!	#REF!	#REF!		#REF!	#REF!	#REF!		#REF!	#REF!	#REF!		#REF!	#REF!	#REF!		#REF!	#REF!	#REF!		#REF!	#REF!	#REF!		#REF!	#REF!	#REF!		#REF!	#REF!	#REF!		#REF!	#REF!	#REF!		#REF!
Neg	5	279.233	5.12327	-1	FA(18:2)	FA	脂肪酸		#REF!	#REF!	#REF!		#REF!	#REF!	#REF!		#REF!	#REF!	#REF!		#REF!	#REF!	#REF!		#REF!	#REF!	#REF!		#REF!	#REF!	#REF!		#REF!	#REF!	#REF!		#REF!	#REF!	#REF!		#REF!	#REF!	#REF!		#REF!	#REF!	#REF!		#REF!
Neg	19	311.295	6.63446	-1	FA(20:0)	FA	脂肪酸		#REF!	#REF!	#REF!		#REF!	#REF!	#REF!		#REF!	#REF!	#REF!		#REF!	#REF!	#REF!		#REF!	#REF!	#REF!		#REF!	#REF!	#REF!		#REF!	#REF!	#REF!		#REF!	#REF!	#REF!		#REF!	#REF!	#REF!		#REF!	#REF!	#REF!		#REF!
Neg	21	277.217	4.69614	-1	FA(18:3)	FA	脂肪酸		#REF!	#REF!	#REF!		#REF!	#REF!	#REF!		#REF!	#REF!	#REF!		#REF!	#REF!	#REF!		#REF!	#REF!	#REF!		#REF!	#REF!	#REF!		#REF!	#REF!	#REF!		#REF!	#REF!	#REF!		#REF!	#REF!	#REF!		#REF!	#REF!	#REF!		#REF!
Neg	25	269.249	5.74542	-1	FA(17:0)	FA	脂肪酸		#REF!	#REF!	#REF!		#REF!	#REF!	#REF!		#REF!	#REF!	#REF!		#REF!	#REF!	#REF!		#REF!	#REF!	#REF!		#REF!	#REF!	#REF!		#REF!	#REF!	#REF!		#REF!	#REF!	#REF!		#REF!	#REF!	#REF!		#REF!	#REF!	#REF!		#REF!
Neg	38	253.218	4.86105	-1	FA(16:1)	FA	脂肪酸		#REF!	#REF!	#REF!		#REF!	#REF!	#REF!		#REF!	#REF!	#REF!		#REF!	#REF!	#REF!		#REF!	#REF!	#REF!		#REF!	#REF!	#REF!		#REF!	#REF!	#REF!		#REF!	#REF!	#REF!		#REF!	#REF!	#REF!		#REF!	#REF!	#REF!		#REF!
Neg	43	339.327	7.13683	-1	FA(22:0)	FA	脂肪酸		#REF!	#REF!	#REF!		#REF!	#REF!	#REF!		#REF!	#REF!	#REF!		#REF!	#REF!	#REF!		#REF!	#REF!	#REF!		#REF!	#REF!	#REF!		#REF!	#REF!	#REF!		#REF!	#REF!	#REF!		#REF!	#REF!	#REF!		#REF!	#REF!	#REF!		#REF!
Neg	55	367.357	7.67168	-1	FA(24:0)	FA	脂肪酸		#REF!	#REF!	#REF!		#REF!	#REF!	#REF!		#REF!	#REF!	#REF!		#REF!	#REF!	#REF!		#REF!	#REF!	#REF!		#REF!	#REF!	#REF!		#REF!	#REF!	#REF!		#REF!	#REF!	#REF!		#REF!	#REF!	#REF!		#REF!	#REF!	#REF!		#REF!
Neg	74	309.28	6.16084	-1	FA(20:1)	FA	脂肪酸		#REF!	#REF!	#REF!		#REF!	#REF!	#REF!		#REF!	#REF!	#REF!		#REF!	#REF!	#REF!		#REF!	#REF!	#REF!		#REF!	#REF!	#REF!		#REF!	#REF!	#REF!		#REF!	#REF!	#REF!		#REF!	#REF!	#REF!		#REF!	#REF!	#REF!		#REF!
Neg	91	303.232	5.09019	-1	FA(20:4)	FA	脂肪酸		#REF!	#REF!	#REF!		#REF!	#REF!	#REF!		#REF!	#REF!	#REF!		#REF!	#REF!	#REF!		#REF!	#REF!	#REF!		#REF!	#REF!	#REF!		#REF!	#REF!	#REF!		#REF!	#REF!	#REF!		#REF!	#REF!	#REF!		#REF!	#REF!	#REF!		#REF!
Neg	102	337.31	6.68494	-1	FA(22:1)	FA	脂肪酸		#REF!	#REF!	#REF!		#REF!	#REF!	#REF!		#REF!	#REF!	#REF!		#REF!	#REF!	#REF!		#REF!	#REF!	#REF!		#REF!	#REF!	#REF!		#REF!	#REF!	#REF!		#REF!	#REF!	#REF!		#REF!	#REF!	#REF!		#REF!	#REF!	#REF!		#REF!
Neg	104	305.248	5.3914	-1	FA(20:3)	FA	脂肪酸		#REF!	#REF!	#REF!		#REF!	#REF!	#REF!		#REF!	#REF!	#REF!		#REF!	#REF!	#REF!		#REF!	#REF!	#REF!		#REF!	#REF!	#REF!		#REF!	#REF!	#REF!		#REF!	#REF!	#REF!		#REF!	#REF!	#REF!		#REF!	#REF!	#REF!		#REF!
Neg	105	355.263	5.74463	-1	FA(24:6)	FA	脂肪酸		#REF!	#REF!	#REF!		#REF!	#REF!	#REF!		#REF!	#REF!	#REF!		#REF!	#REF!	#REF!		#REF!	#REF!	#REF!		#REF!	#REF!	#REF!		#REF!	#REF!	#REF!		#REF!	#REF!	#REF!		#REF!	#REF!	#REF!		#REF!	#REF!	#REF!		#REF!
Neg	115	357.279	5.8734	-1	FA(24:5)	FA	脂肪酸		#REF!	#REF!	#REF!		#REF!	#REF!	#REF!		#REF!	#REF!	#REF!		#REF!	#REF!	#REF!		#REF!	#REF!	#REF!		#REF!	#REF!	#REF!		#REF!	#REF!	#REF!		#REF!	#REF!	#REF!		#REF!	#REF!	#REF!		#REF!	#REF!	#REF!		#REF!
Neg	131	353.341	7.39311	-1	FA(23:0)	FA	脂肪酸		#REF!	#REF!	#REF!		#REF!	#REF!	#REF!		#REF!	#REF!	#REF!		#REF!	#REF!	#REF!		#REF!	#REF!	#REF!		#REF!	#REF!	#REF!		#REF!	#REF!	#REF!		#REF!	#REF!	#REF!		#REF!	#REF!	#REF!		#REF!	#REF!	#REF!		#REF!
Neg	133	297.279	6.35923	-1	FA(19:0)	FA	脂肪酸		#REF!	#REF!	#REF!		#REF!	#REF!	#REF!		#REF!	#REF!	#REF!		#REF!	#REF!	#REF!		#REF!	#REF!	#REF!		#REF!	#REF!	#REF!		#REF!	#REF!	#REF!		#REF!	#REF!	#REF!		#REF!	#REF!	#REF!		#REF!	#REF!	#REF!		#REF!
Neg	139	365.341	7.15982	-1	FA(24:1)	FA	脂肪酸		#REF!	#REF!	#REF!		#REF!	#REF!	#REF!		#REF!	#REF!	#REF!		#REF!	#REF!	#REF!		#REF!	#REF!	#REF!		#REF!	#REF!	#REF!		#REF!	#REF!	#REF!		#REF!	#REF!	#REF!		#REF!	#REF!	#REF!		#REF!	#REF!	#REF!		#REF!
Neg	152	395.388	8.31187	-1	FA(26:0)	FA	脂肪酸		#REF!	#REF!	#REF!		#REF!	#REF!	#REF!		#REF!	#REF!	#REF!		#REF!	#REF!	#REF!		#REF!	#REF!	#REF!		#REF!	#REF!	#REF!		#REF!	#REF!	#REF!		#REF!	#REF!	#REF!		#REF!	#REF!	#REF!		#REF!	#REF!	#REF!		#REF!
Neg	183	267.233	5.4227	-1	FA(17:1)	FA	脂肪酸		#REF!	#REF!	#REF!		#REF!	#REF!	#REF!		#REF!	#REF!	#REF!		#REF!	#REF!	#REF!		#REF!	#REF!	#REF!		#REF!	#REF!	#REF!		#REF!	#REF!	#REF!		#REF!	#REF!	#REF!		#REF!	#REF!	#REF!		#REF!	#REF!	#REF!		#REF!
Neg	217	267.232	5.23393	-1	FA(17:1)	FA	脂肪酸		#REF!	#REF!	#REF!		#REF!	#REF!	#REF!		#REF!	#REF!	#REF!		#REF!	#REF!	#REF!		#REF!	#REF!	#REF!		#REF!	#REF!	#REF!		#REF!	#REF!	#REF!		#REF!	#REF!	#REF!		#REF!	#REF!	#REF!		#REF!	#REF!	#REF!		#REF!
Neg	231	305.248	5.55814	-1	FA(20:3_ω9)	FA	脂肪酸		#REF!	#REF!	#REF!		#REF!	#REF!	#REF!		#REF!	#REF!	#REF!		#REF!	#REF!	#REF!		#REF!	#REF!	#REF!		#REF!	#REF!	#REF!		#REF!	#REF!	#REF!		#REF!	#REF!	#REF!		#REF!	#REF!	#REF!		#REF!	#REF!	#REF!		#REF!
Neg	286	381.372	7.97427	-1	FA(25:0)	FA	脂肪酸		#REF!	#REF!	#REF!		#REF!	#REF!	#REF!		#REF!	#REF!	#REF!		#REF!	#REF!	#REF!		#REF!	#REF!	#REF!		#REF!	#REF!	#REF!		#REF!	#REF!	#REF!		#REF!	#REF!	#REF!		#REF!	#REF!	#REF!		#REF!	#REF!	#REF!		#REF!
Neg	291	335.294	6.37192	-1	FA(22:2)	FA	脂肪酸		#REF!	#REF!	#REF!		#REF!	#REF!	#REF!		#REF!	#REF!	#REF!		#REF!	#REF!	#REF!		#REF!	#REF!	#REF!		#REF!	#REF!	#REF!		#REF!	#REF!	#REF!		#REF!	#REF!	#REF!		#REF!	#REF!	#REF!		#REF!	#REF!	#REF!		#REF!
Neg	303	325.31	6.89327	-1	FA(21:0)	FA	脂肪酸		#REF!	#REF!	#REF!		#REF!	#REF!	#REF!		#REF!	#REF!	#REF!		#REF!	#REF!	#REF!		#REF!	#REF!	#REF!		#REF!	#REF!	#REF!		#REF!	#REF!	#REF!		#REF!	#REF!	#REF!		#REF!	#REF!	#REF!		#REF!	#REF!	#REF!		#REF!
Neg	346	331.264	5.64723	-1	FA(22:4)	FA	脂肪酸		#REF!	#REF!	#REF!		#REF!	#REF!	#REF!		#REF!	#REF!	#REF!		#REF!	#REF!	#REF!		#REF!	#REF!	#REF!		#REF!	#REF!	#REF!		#REF!	#REF!	#REF!		#REF!	#REF!	#REF!		#REF!	#REF!	#REF!		#REF!	#REF!	#REF!		#REF!
Neg	365	329.248	5.28602	-1	FA(22:5)	FA	脂肪酸		#REF!	#REF!	#REF!		#REF!	#REF!	#REF!		#REF!	#REF!	#REF!		#REF!	#REF!	#REF!		#REF!	#REF!	#REF!		#REF!	#REF!	#REF!		#REF!	#REF!	#REF!		#REF!	#REF!	#REF!		#REF!	#REF!	#REF!		#REF!	#REF!	#REF!		#REF!
Neg	387	295.263	5.94119	-1	FA(19:1)	FA	脂肪酸		#REF!	#REF!	#REF!		#REF!	#REF!	#REF!		#REF!	#REF!	#REF!		#REF!	#REF!	#REF!		#REF!	#REF!	#REF!		#REF!	#REF!	#REF!		#REF!	#REF!	#REF!		#REF!	#REF!	#REF!		#REF!	#REF!	#REF!		#REF!	#REF!	#REF!		#REF!
Neg	433	327.232	4.99957	-1	FA(22:6)	FA	脂肪酸		#REF!	#REF!	#REF!		#REF!	#REF!	#REF!		#REF!	#REF!	#REF!		#REF!	#REF!	#REF!		#REF!	#REF!	#REF!		#REF!	#REF!	#REF!		#REF!	#REF!	#REF!		#REF!	#REF!	#REF!		#REF!	#REF!	#REF!		#REF!	#REF!	#REF!		#REF!
Neg	443	313.217	5.1778	-1	FA(21:6)	FA	脂肪酸		#REF!	#REF!	#REF!		#REF!	#REF!	#REF!		#REF!	#REF!	#REF!		#REF!	#REF!	#REF!		#REF!	#REF!	#REF!		#REF!	#REF!	#REF!		#REF!	#REF!	#REF!		#REF!	#REF!	#REF!		#REF!	#REF!	#REF!		#REF!	#REF!	#REF!		#REF!
Neg	518	319.264	5.49368	-1	FA(21:3)	FA	脂肪酸		#REF!	#REF!	#REF!		#REF!	#REF!	#REF!		#REF!	#REF!	#REF!		#REF!	#REF!	#REF!		#REF!	#REF!	#REF!		#REF!	#REF!	#REF!		#REF!	#REF!	#REF!		#REF!	#REF!	#REF!		#REF!	#REF!	#REF!		#REF!	#REF!	#REF!		#REF!
Neg	528	333.279	5.98659	-1	FA(22:3)	FA	脂肪酸		#REF!	#REF!	#REF!		#REF!	#REF!	#REF!		#REF!	#REF!	#REF!		#REF!	#REF!	#REF!		#REF!	#REF!	#REF!		#REF!	#REF!	#REF!		#REF!	#REF!	#REF!		#REF!	#REF!	#REF!		#REF!	#REF!	#REF!		#REF!	#REF!	#REF!		#REF!
Neg	551	265.217	4.76316	-1	FA(17:2)	FA	脂肪酸		#REF!	#REF!	#REF!		#REF!	#REF!	#REF!		#REF!	#REF!	#REF!		#REF!	#REF!	#REF!		#REF!	#REF!	#REF!		#REF!	#REF!	#REF!		#REF!	#REF!	#REF!		#REF!	#REF!	#REF!		#REF!	#REF!	#REF!		#REF!	#REF!	#REF!		#REF!
Neg	600	301.216	4.67903	-1	FA(20:5)	FA	脂肪酸		#REF!	#REF!	#REF!		#REF!	#REF!	#REF!		#REF!	#REF!	#REF!		#REF!	#REF!	#REF!		#REF!	#REF!	#REF!		#REF!	#REF!	#REF!		#REF!	#REF!	#REF!		#REF!	#REF!	#REF!		#REF!	#REF!	#REF!		#REF!	#REF!	#REF!		#REF!
Neg	682	393.373	7.68139	-1	FA(26:1)	FA	脂肪酸		#REF!	#REF!	#REF!		#REF!	#REF!	#REF!		#REF!	#REF!	#REF!		#REF!	#REF!	#REF!		#REF!	#REF!	#REF!		#REF!	#REF!	#REF!		#REF!	#REF!	#REF!		#REF!	#REF!	#REF!		#REF!	#REF!	#REF!		#REF!	#REF!	#REF!		#REF!
Neg	800	363.325	6.82365	-1	FA(24:2)	FA	脂肪酸		#REF!	#REF!	#REF!		#REF!	#REF!	#REF!		#REF!	#REF!	#REF!		#REF!	#REF!	#REF!		#REF!	#REF!	#REF!		#REF!	#REF!	#REF!		#REF!	#REF!	#REF!		#REF!	#REF!	#REF!		#REF!	#REF!	#REF!		#REF!	#REF!	#REF!		#REF!
Neg	811	423.419	9.06826	-1	FA(28:0)	FA	脂肪酸		#REF!	#REF!	#REF!		#REF!	#REF!	#REF!		#REF!	#REF!	#REF!		#REF!	#REF!	#REF!		#REF!	#REF!	#REF!		#REF!	#REF!	#REF!		#REF!	#REF!	#REF!		#REF!	#REF!	#REF!		#REF!	#REF!	#REF!		#REF!	#REF!	#REF!		#REF!
Neg	1221	385.306	4.3538	-1	FA(26:5)	FA	脂肪酸		#REF!	#REF!	#REF!		#REF!	#REF!	#REF!		#REF!	#REF!	#REF!		#REF!	#REF!	#REF!		#REF!	#REF!	#REF!		#REF!	#REF!	#REF!		#REF!	#REF!	#REF!		#REF!	#REF!	#REF!		#REF!	#REF!	#REF!		#REF!	#REF!	#REF!		#REF!
Neg	1272	351.325	6.92557	-1	FA(23:1)	FA	脂肪酸		#REF!	#REF!	#REF!		#REF!	#REF!	#REF!		#REF!	#REF!	#REF!		#REF!	#REF!	#REF!		#REF!	#REF!	#REF!		#REF!	#REF!	#REF!		#REF!	#REF!	#REF!		#REF!	#REF!	#REF!		#REF!	#REF!	#REF!		#REF!	#REF!	#REF!		#REF!
Neg	1615	379.356	7.40636	-1	FA(25:1)	FA	脂肪酸		#REF!	#REF!	#REF!		#REF!	#REF!	#REF!		#REF!	#REF!	#REF!		#REF!	#REF!	#REF!		#REF!	#REF!	#REF!		#REF!	#REF!	#REF!		#REF!	#REF!	#REF!		#REF!	#REF!	#REF!		#REF!	#REF!	#REF!		#REF!	#REF!	#REF!		#REF!
Neg	1689	409.403	8.67898	-1	FA(27:0)	FA	脂肪酸		#REF!	#REF!	#REF!		#REF!	#REF!	#REF!		#REF!	#REF!	#REF!		#REF!	#REF!	#REF!		#REF!	#REF!	#REF!		#REF!	#REF!	#REF!		#REF!	#REF!	#REF!		#REF!	#REF!	#REF!		#REF!	#REF!	#REF!		#REF!	#REF!	#REF!		#REF!
Neg	1815	317.248	5.85435	-1	FA(21:4)	FA	脂肪酸		#REF!	#REF!	#REF!		#REF!	#REF!	#REF!		#REF!	#REF!	#REF!		#REF!	#REF!	#REF!		#REF!	#REF!	#REF!		#REF!	#REF!	#REF!		#REF!	#REF!	#REF!		#REF!	#REF!	#REF!		#REF!	#REF!	#REF!		#REF!	#REF!	#REF!		#REF!
Neg	2668	265.217	4.32356	-2	FA(17:2)	FA	脂肪酸		#REF!	#REF!	#REF!		#REF!	#REF!	#REF!		#REF!	#REF!	#REF!		#REF!	#REF!	#REF!		#REF!	#REF!	#REF!		#REF!	#REF!	#REF!		#REF!	#REF!	#REF!		#REF!	#REF!	#REF!		#REF!	#REF!	#REF!		#REF!	#REF!	#REF!		#REF!
Neg	3450	479.482	10.8691	-1	FA(32:0)	FA	脂肪酸		#REF!	#REF!	#REF!		#REF!	#REF!	#REF!		#REF!	#REF!	#REF!		#REF!	#REF!	#REF!		#REF!	#REF!	#REF!		#REF!	#REF!	#REF!		#REF!	#REF!	#REF!		#REF!	#REF!	#REF!		#REF!	#REF!	#REF!		#REF!	#REF!	#REF!		#REF!
Neg	5356	465.466	10.3994	-3	FA(31:0)	FA	脂肪酸		#REF!	#REF!	#REF!		#REF!	#REF!	#REF!		#REF!	#REF!	#REF!		#REF!	#REF!	#REF!		#REF!	#REF!	#REF!		#REF!	#REF!	#REF!		#REF!	#REF!	#REF!		#REF!	#REF!	#REF!		#REF!	#REF!	#REF!		#REF!	#REF!	#REF!		#REF!
Neg	5409	507.513	11.8659	-1	FA(34:0)	FA	脂肪酸		#REF!	#REF!	#REF!		#REF!	#REF!	#REF!		#REF!	#REF!	#REF!		#REF!	#REF!	#REF!		#REF!	#REF!	#REF!		#REF!	#REF!	#REF!		#REF!	#REF!	#REF!		#REF!	#REF!	#REF!		#REF!	#REF!	#REF!		#REF!	#REF!	#REF!		#REF!
Neg	6658	561.559	12.7784	-1	FA(38:1)	FA	脂肪酸		#REF!	#REF!	#REF!		#REF!	#REF!	#REF!		#REF!	#REF!	#REF!		#REF!	#REF!	#REF!		#REF!	#REF!	#REF!		#REF!	#REF!	#REF!		#REF!	#REF!	#REF!		#REF!	#REF!	#REF!		#REF!	#REF!	#REF!		#REF!	#REF!	#REF!		#REF!
Neg	6755	477.467	9.91217	-3	FA(32:1)	FA	脂肪酸		#REF!	#REF!	#REF!		#REF!	#REF!	#REF!		#REF!	#REF!	#REF!		#REF!	#REF!	#REF!		#REF!	#REF!	#REF!		#REF!	#REF!	#REF!		#REF!	#REF!	#REF!		#REF!	#REF!	#REF!		#REF!	#REF!	#REF!		#REF!	#REF!	#REF!		#REF!
Neg	9387	493.497	11.355	-1	FA(33:0)	FA	脂肪酸		#REF!	#REF!	#REF!		#REF!	#REF!	#REF!		#REF!	#REF!	#REF!		#REF!	#REF!	#REF!		#REF!	#REF!	#REF!		#REF!	#REF!	#REF!		#REF!	#REF!	#REF!		#REF!	#REF!	#REF!		#REF!	#REF!	#REF!		#REF!	#REF!	#REF!		#REF!
Neg	15	271.228	4.54903	-1	FA[aOH](16:0)	FA[aOH]	脂肪酸		#REF!	#REF!	#REF!		#REF!	#REF!	#REF!		#REF!	#REF!	#REF!		#REF!	#REF!	#REF!		#REF!	#REF!	#REF!		#REF!	#REF!	#REF!		#REF!	#REF!	#REF!		#REF!	#REF!	#REF!		#REF!	#REF!	#REF!		#REF!	#REF!	#REF!		#REF!
Neg	45	355.321	6.30498	-1	FA[aOH](22:0)	FA[aOH]	脂肪酸		#REF!	#REF!	#REF!		#REF!	#REF!	#REF!		#REF!	#REF!	#REF!		#REF!	#REF!	#REF!		#REF!	#REF!	#REF!		#REF!	#REF!	#REF!		#REF!	#REF!	#REF!		#REF!	#REF!	#REF!		#REF!	#REF!	#REF!		#REF!	#REF!	#REF!		#REF!
Neg	48	383.352	6.75127	-1	FA[aOH](24:0)	FA[aOH]	脂肪酸		#REF!	#REF!	#REF!		#REF!	#REF!	#REF!		#REF!	#REF!	#REF!		#REF!	#REF!	#REF!		#REF!	#REF!	#REF!		#REF!	#REF!	#REF!		#REF!	#REF!	#REF!		#REF!	#REF!	#REF!		#REF!	#REF!	#REF!		#REF!	#REF!	#REF!		#REF!
Neg	58	381.336	6.33529	-1	FA[aOH](24:1)	FA[aOH]	脂肪酸		#REF!	#REF!	#REF!		#REF!	#REF!	#REF!		#REF!	#REF!	#REF!		#REF!	#REF!	#REF!		#REF!	#REF!	#REF!		#REF!	#REF!	#REF!		#REF!	#REF!	#REF!		#REF!	#REF!	#REF!		#REF!	#REF!	#REF!		#REF!	#REF!	#REF!		#REF!
Neg	61	299.259	5.22126	-1	FA[aOH](18:0)	FA[aOH]	脂肪酸		#REF!	#REF!	#REF!		#REF!	#REF!	#REF!		#REF!	#REF!	#REF!		#REF!	#REF!	#REF!		#REF!	#REF!	#REF!		#REF!	#REF!	#REF!		#REF!	#REF!	#REF!		#REF!	#REF!	#REF!		#REF!	#REF!	#REF!		#REF!	#REF!	#REF!		#REF!
Neg	67	327.29	5.80193	-1	FA[aOH](20:0)	FA[aOH]	脂肪酸		#REF!	#REF!	#REF!		#REF!	#REF!	#REF!		#REF!	#REF!	#REF!		#REF!	#REF!	#REF!		#REF!	#REF!	#REF!		#REF!	#REF!	#REF!		#REF!	#REF!	#REF!		#REF!	#REF!	#REF!		#REF!	#REF!	#REF!		#REF!	#REF!	#REF!		#REF!
Neg	84	369.336	6.53409	-1	FA[aOH](23:0)	FA[aOH]	脂肪酸		#REF!	#REF!	#REF!		#REF!	#REF!	#REF!		#REF!	#REF!	#REF!		#REF!	#REF!	#REF!		#REF!	#REF!	#REF!		#REF!	#REF!	#REF!		#REF!	#REF!	#REF!		#REF!	#REF!	#REF!		#REF!	#REF!	#REF!		#REF!	#REF!	#REF!		#REF!
Neg	285	397.367	6.95743	-1	FA[aOH](25:0)	FA[aOH]	脂肪酸		#REF!	#REF!	#REF!		#REF!	#REF!	#REF!		#REF!	#REF!	#REF!		#REF!	#REF!	#REF!		#REF!	#REF!	#REF!		#REF!	#REF!	#REF!		#REF!	#REF!	#REF!		#REF!	#REF!	#REF!		#REF!	#REF!	#REF!		#REF!	#REF!	#REF!		#REF!
Neg	289	411.383	7.15114	-1	FA[aOH](26:0)	FA[aOH]	脂肪酸		#REF!	#REF!	#REF!		#REF!	#REF!	#REF!		#REF!	#REF!	#REF!		#REF!	#REF!	#REF!		#REF!	#REF!	#REF!		#REF!	#REF!	#REF!		#REF!	#REF!	#REF!		#REF!	#REF!	#REF!		#REF!	#REF!	#REF!		#REF!	#REF!	#REF!		#REF!
Neg	545	353.305	5.86642	-2	FA[aOH](22:1)	FA[aOH]	脂肪酸		#REF!	#REF!	#REF!		#REF!	#REF!	#REF!		#REF!	#REF!	#REF!		#REF!	#REF!	#REF!		#REF!	#REF!	#REF!		#REF!	#REF!	#REF!		#REF!	#REF!	#REF!		#REF!	#REF!	#REF!		#REF!	#REF!	#REF!		#REF!	#REF!	#REF!		#REF!
Neg	586	395.351	6.5538	-1	FA[aOH](25:1)	FA[aOH]	脂肪酸		#REF!	#REF!	#REF!		#REF!	#REF!	#REF!		#REF!	#REF!	#REF!		#REF!	#REF!	#REF!		#REF!	#REF!	#REF!		#REF!	#REF!	#REF!		#REF!	#REF!	#REF!		#REF!	#REF!	#REF!		#REF!	#REF!	#REF!		#REF!	#REF!	#REF!		#REF!
Neg	620	313.274	5.51521	-2	FA[aOH](19:0)	FA[aOH]	脂肪酸		#REF!	#REF!	#REF!		#REF!	#REF!	#REF!		#REF!	#REF!	#REF!		#REF!	#REF!	#REF!		#REF!	#REF!	#REF!		#REF!	#REF!	#REF!		#REF!	#REF!	#REF!		#REF!	#REF!	#REF!		#REF!	#REF!	#REF!		#REF!	#REF!	#REF!		#REF!
Neg	879	409.367	6.7626	-1	FA[aOH](26:1)	FA[aOH]	脂肪酸		#REF!	#REF!	#REF!		#REF!	#REF!	#REF!		#REF!	#REF!	#REF!		#REF!	#REF!	#REF!		#REF!	#REF!	#REF!		#REF!	#REF!	#REF!		#REF!	#REF!	#REF!		#REF!	#REF!	#REF!		#REF!	#REF!	#REF!		#REF!	#REF!	#REF!		#REF!
Neg	2	299.26	4.15203	-1	FA[O](18:0)	FA[O]	脂肪酸	HYB	#REF!	#REF!	#REF!		#REF!	#REF!	#REF!		#REF!	#REF!	#REF!		#REF!	#REF!	#REF!		#REF!	#REF!	#REF!		#REF!	#REF!	#REF!		#REF!	#REF!	#REF!		#REF!	#REF!	#REF!		#REF!	#REF!	#REF!		#REF!	#REF!	#REF!		#REF!
Neg	14	297.244	4.11012	-1	FA[O](18:1)	FA[O]	脂肪酸	ketoB	#REF!	#REF!	#REF!		#REF!	#REF!	#REF!		#REF!	#REF!	#REF!		#REF!	#REF!	#REF!		#REF!	#REF!	#REF!		#REF!	#REF!	#REF!		#REF!	#REF!	#REF!		#REF!	#REF!	#REF!		#REF!	#REF!	#REF!		#REF!	#REF!	#REF!		#REF!
Neg	64	297.243	3.65948	-1	FA[O](18:1)	FA[O]	脂肪酸	HYA	#REF!	#REF!	#REF!		#REF!	#REF!	#REF!		#REF!	#REF!	#REF!		#REF!	#REF!	#REF!		#REF!	#REF!	#REF!		#REF!	#REF!	#REF!		#REF!	#REF!	#REF!		#REF!	#REF!	#REF!		#REF!	#REF!	#REF!		#REF!	#REF!	#REF!		#REF!
Neg	65	271.228	3.26559	-1	FA[O](16:0)	FA[O]	脂肪酸		#REF!	#REF!	#REF!		#REF!	#REF!	#REF!		#REF!	#REF!	#REF!		#REF!	#REF!	#REF!		#REF!	#REF!	#REF!		#REF!	#REF!	#REF!		#REF!	#REF!	#REF!		#REF!	#REF!	#REF!		#REF!	#REF!	#REF!		#REF!	#REF!	#REF!		#REF!
Neg	220	285.243	3.7346	-1	FA[O](17:0)	FA[O]	脂肪酸		#REF!	#REF!	#REF!		#REF!	#REF!	#REF!		#REF!	#REF!	#REF!		#REF!	#REF!	#REF!		#REF!	#REF!	#REF!		#REF!	#REF!	#REF!		#REF!	#REF!	#REF!		#REF!	#REF!	#REF!		#REF!	#REF!	#REF!		#REF!	#REF!	#REF!		#REF!
Neg	249	295.227	3.77903	-1	FA[O](18:2)	FA[O]	脂肪酸		#REF!	#REF!	#REF!		#REF!	#REF!	#REF!		#REF!	#REF!	#REF!		#REF!	#REF!	#REF!		#REF!	#REF!	#REF!		#REF!	#REF!	#REF!		#REF!	#REF!	#REF!		#REF!	#REF!	#REF!		#REF!	#REF!	#REF!		#REF!	#REF!	#REF!		#REF!
Neg	353	297.242	4.63581	-1	FA[O](18:1)	FA[O]	脂肪酸		#REF!	#REF!	#REF!		#REF!	#REF!	#REF!		#REF!	#REF!	#REF!		#REF!	#REF!	#REF!		#REF!	#REF!	#REF!		#REF!	#REF!	#REF!		#REF!	#REF!	#REF!		#REF!	#REF!	#REF!		#REF!	#REF!	#REF!		#REF!	#REF!	#REF!		#REF!
Neg	380	269.212	3.19337	-1	FA[O](16:1)	FA[O]	脂肪酸		#REF!	#REF!	#REF!		#REF!	#REF!	#REF!		#REF!	#REF!	#REF!		#REF!	#REF!	#REF!		#REF!	#REF!	#REF!		#REF!	#REF!	#REF!		#REF!	#REF!	#REF!		#REF!	#REF!	#REF!		#REF!	#REF!	#REF!		#REF!	#REF!	#REF!		#REF!
Neg	922	257.212	4.04879	-1	FA[O](15:0)	FA[O]	脂肪酸		#REF!	#REF!	#REF!		#REF!	#REF!	#REF!		#REF!	#REF!	#REF!		#REF!	#REF!	#REF!		#REF!	#REF!	#REF!		#REF!	#REF!	#REF!		#REF!	#REF!	#REF!		#REF!	#REF!	#REF!		#REF!	#REF!	#REF!		#REF!	#REF!	#REF!		#REF!
Neg	1353	293.212	2.94652	-2	FA[O](18:3)	FA[O]	脂肪酸		#REF!	#REF!	#REF!		#REF!	#REF!	#REF!		#REF!	#REF!	#REF!		#REF!	#REF!	#REF!		#REF!	#REF!	#REF!		#REF!	#REF!	#REF!		#REF!	#REF!	#REF!		#REF!	#REF!	#REF!		#REF!	#REF!	#REF!		#REF!	#REF!	#REF!		#REF!
Neg	4549	493.461	7.20442	-1	FA[O](32:1)	FA[O]	脂肪酸		#REF!	#REF!	#REF!		#REF!	#REF!	#REF!		#REF!	#REF!	#REF!		#REF!	#REF!	#REF!		#REF!	#REF!	#REF!		#REF!	#REF!	#REF!		#REF!	#REF!	#REF!		#REF!	#REF!	#REF!		#REF!	#REF!	#REF!		#REF!	#REF!	#REF!		#REF!
Neg	5630	521.491	7.62937	-2	FA[O](34:1)	FA[O]	脂肪酸		#REF!	#REF!	#REF!		#REF!	#REF!	#REF!		#REF!	#REF!	#REF!		#REF!	#REF!	#REF!		#REF!	#REF!	#REF!		#REF!	#REF!	#REF!		#REF!	#REF!	#REF!		#REF!	#REF!	#REF!		#REF!	#REF!	#REF!		#REF!	#REF!	#REF!		#REF!
Neg	6076	495.475	7.32961	-1	FA[O](32:0)	FA[O]	脂肪酸		#REF!	#REF!	#REF!		#REF!	#REF!	#REF!		#REF!	#REF!	#REF!		#REF!	#REF!	#REF!		#REF!	#REF!	#REF!		#REF!	#REF!	#REF!		#REF!	#REF!	#REF!		#REF!	#REF!	#REF!		#REF!	#REF!	#REF!		#REF!	#REF!	#REF!		#REF!
Neg	555	561.487	8.13821	-1	AHFA(18:2/18:0)	AHFA	エストライド		#REF!	#REF!	#REF!		#REF!	#REF!	#REF!		#REF!	#REF!	#REF!		#REF!	#REF!	#REF!		#REF!	#REF!	#REF!		#REF!	#REF!	#REF!		#REF!	#REF!	#REF!		#REF!	#REF!	#REF!		#REF!	#REF!	#REF!		#REF!	#REF!	#REF!		#REF!
Neg	779	537.487	8.53744	-1	AHFA(16:0/18:0)	AHFA	エストライド		#REF!	#REF!	#REF!		#REF!	#REF!	#REF!		#REF!	#REF!	#REF!		#REF!	#REF!	#REF!		#REF!	#REF!	#REF!		#REF!	#REF!	#REF!		#REF!	#REF!	#REF!		#REF!	#REF!	#REF!		#REF!	#REF!	#REF!		#REF!	#REF!	#REF!		#REF!
Neg	964	369.3	5.47657	-1	AHFA(4:0/18:0)	AHFA	エストライド		#REF!	#REF!	#REF!		#REF!	#REF!	#REF!		#REF!	#REF!	#REF!		#REF!	#REF!	#REF!		#REF!	#REF!	#REF!		#REF!	#REF!	#REF!		#REF!	#REF!	#REF!		#REF!	#REF!	#REF!		#REF!	#REF!	#REF!		#REF!	#REF!	#REF!		#REF!
Neg	1138	535.471	7.97218	-1	AHFA(16:1/18:0), AHFA(18:1/16:0)	AHFA	エストライド		#REF!	#REF!	#REF!		#REF!	#REF!	#REF!		#REF!	#REF!	#REF!		#REF!	#REF!	#REF!		#REF!	#REF!	#REF!		#REF!	#REF!	#REF!		#REF!	#REF!	#REF!		#REF!	#REF!	#REF!		#REF!	#REF!	#REF!		#REF!	#REF!	#REF!		#REF!
Neg	1220	509.456	7.86191	-1	AHFA(14:0/18:0)	AHFA	エストライド		#REF!	#REF!	#REF!		#REF!	#REF!	#REF!		#REF!	#REF!	#REF!		#REF!	#REF!	#REF!		#REF!	#REF!	#REF!		#REF!	#REF!	#REF!		#REF!	#REF!	#REF!		#REF!	#REF!	#REF!		#REF!	#REF!	#REF!		#REF!	#REF!	#REF!		#REF!
Neg	1457	565.518	9.30487	-1	AHFA(18:0/18:0)	AHFA	エストライド		#REF!	#REF!	#REF!		#REF!	#REF!	#REF!		#REF!	#REF!	#REF!		#REF!	#REF!	#REF!		#REF!	#REF!	#REF!		#REF!	#REF!	#REF!		#REF!	#REF!	#REF!		#REF!	#REF!	#REF!		#REF!	#REF!	#REF!		#REF!	#REF!	#REF!		#REF!
Neg	1925	585.486	8.00027	-1	AHFA(20:4/18:0)	AHFA	エストライド		#REF!	#REF!	#REF!		#REF!	#REF!	#REF!		#REF!	#REF!	#REF!		#REF!	#REF!	#REF!		#REF!	#REF!	#REF!		#REF!	#REF!	#REF!		#REF!	#REF!	#REF!		#REF!	#REF!	#REF!		#REF!	#REF!	#REF!		#REF!	#REF!	#REF!		#REF!
Neg	72	425.362	6.85523	-1	AAHFA(2:0/24:0)	AAHFA	エストライド		#REF!	#REF!	#REF!		#REF!	#REF!	#REF!		#REF!	#REF!	#REF!		#REF!	#REF!	#REF!		#REF!	#REF!	#REF!		#REF!	#REF!	#REF!		#REF!	#REF!	#REF!		#REF!	#REF!	#REF!		#REF!	#REF!	#REF!		#REF!	#REF!	#REF!		#REF!
Neg	129	453.393	7.15942	-1	AAHFA(4:0/24:0)	AAHFA	エストライド		#REF!	#REF!	#REF!		#REF!	#REF!	#REF!		#REF!	#REF!	#REF!		#REF!	#REF!	#REF!		#REF!	#REF!	#REF!		#REF!	#REF!	#REF!		#REF!	#REF!	#REF!		#REF!	#REF!	#REF!		#REF!	#REF!	#REF!		#REF!	#REF!	#REF!		#REF!
Neg	143	423.346	6.44951	-1	AAHFA(2:0/24:1)	AAHFA	エストライド		#REF!	#REF!	#REF!		#REF!	#REF!	#REF!		#REF!	#REF!	#REF!		#REF!	#REF!	#REF!		#REF!	#REF!	#REF!		#REF!	#REF!	#REF!		#REF!	#REF!	#REF!		#REF!	#REF!	#REF!		#REF!	#REF!	#REF!		#REF!	#REF!	#REF!		#REF!
Neg	153	411.346	6.6464	-1	AAHFA(2:0/23:0)	AAHFA	エストライド		#REF!	#REF!	#REF!		#REF!	#REF!	#REF!		#REF!	#REF!	#REF!		#REF!	#REF!	#REF!		#REF!	#REF!	#REF!		#REF!	#REF!	#REF!		#REF!	#REF!	#REF!		#REF!	#REF!	#REF!		#REF!	#REF!	#REF!		#REF!	#REF!	#REF!		#REF!
Neg	158	439.378	7.01118	-1	AAHFA(3:0/24:0), AAHFA(2:0/25:0), 他	AAHFA	エストライド		#REF!	#REF!	#REF!		#REF!	#REF!	#REF!		#REF!	#REF!	#REF!		#REF!	#REF!	#REF!		#REF!	#REF!	#REF!		#REF!	#REF!	#REF!		#REF!	#REF!	#REF!		#REF!	#REF!	#REF!		#REF!	#REF!	#REF!		#REF!	#REF!	#REF!		#REF!
Neg	208	397.331	6.43246	-1	AAHFA(2:0/22:0)	AAHFA	エストライド		#REF!	#REF!	#REF!		#REF!	#REF!	#REF!		#REF!	#REF!	#REF!		#REF!	#REF!	#REF!		#REF!	#REF!	#REF!		#REF!	#REF!	#REF!		#REF!	#REF!	#REF!		#REF!	#REF!	#REF!		#REF!	#REF!	#REF!		#REF!	#REF!	#REF!		#REF!
Neg	361	437.361	6.60793	-1	AAHFA(3:0/24:1)	AAHFA	エストライド		#REF!	#REF!	#REF!		#REF!	#REF!	#REF!		#REF!	#REF!	#REF!		#REF!	#REF!	#REF!		#REF!	#REF!	#REF!		#REF!	#REF!	#REF!		#REF!	#REF!	#REF!		#REF!	#REF!	#REF!		#REF!	#REF!	#REF!		#REF!	#REF!	#REF!		#REF!
Neg	580	581.513	7.06232	-1	HAHFA(18:0/18:0)	HAHFA	エストライド		#REF!	#REF!	#REF!		#REF!	#REF!	#REF!		#REF!	#REF!	#REF!		#REF!	#REF!	#REF!		#REF!	#REF!	#REF!		#REF!	#REF!	#REF!		#REF!	#REF!	#REF!		#REF!	#REF!	#REF!		#REF!	#REF!	#REF!		#REF!	#REF!	#REF!		#REF!
Neg	1665	577.482	6.19735	-1	HAHFA(18:1/18:1)	HAHFA	エストライド		#REF!	#REF!	#REF!		#REF!	#REF!	#REF!		#REF!	#REF!	#REF!		#REF!	#REF!	#REF!		#REF!	#REF!	#REF!		#REF!	#REF!	#REF!		#REF!	#REF!	#REF!		#REF!	#REF!	#REF!		#REF!	#REF!	#REF!		#REF!	#REF!	#REF!		#REF!
Neg	2859	845.759	12.7779	-1	AHAHFA(18:1/18:0/18:0)	AHAHFA	エストライド		#REF!	#REF!	#REF!		#REF!	#REF!	#REF!		#REF!	#REF!	#REF!		#REF!	#REF!	#REF!		#REF!	#REF!	#REF!		#REF!	#REF!	#REF!		#REF!	#REF!	#REF!		#REF!	#REF!	#REF!		#REF!	#REF!	#REF!		#REF!	#REF!	#REF!		#REF!
Neg	4033	843.743	12.1253	-1	AHAHFA(18:2/18:0/18:0)	AHAHFA	エストライド		#REF!	#REF!	#REF!		#REF!	#REF!	#REF!		#REF!	#REF!	#REF!		#REF!	#REF!	#REF!		#REF!	#REF!	#REF!		#REF!	#REF!	#REF!		#REF!	#REF!	#REF!		#REF!	#REF!	#REF!		#REF!	#REF!	#REF!		#REF!	#REF!	#REF!		#REF!
Neg	4848	819.743	12.6867	-1	AHAHFA(16:0/18:0/18:0)	AHAHFA	エストライド		#REF!	#REF!	#REF!		#REF!	#REF!	#REF!		#REF!	#REF!	#REF!		#REF!	#REF!	#REF!		#REF!	#REF!	#REF!		#REF!	#REF!	#REF!		#REF!	#REF!	#REF!		#REF!	#REF!	#REF!		#REF!	#REF!	#REF!		#REF!	#REF!	#REF!		#REF!
Neg	6148	847.774	13.5889	-1	AHAHFA(18:0/18:0/18:0)	AHAHFA	エストライド		#REF!	#REF!	#REF!		#REF!	#REF!	#REF!		#REF!	#REF!	#REF!		#REF!	#REF!	#REF!		#REF!	#REF!	#REF!		#REF!	#REF!	#REF!		#REF!	#REF!	#REF!		#REF!	#REF!	#REF!		#REF!	#REF!	#REF!		#REF!	#REF!	#REF!		#REF!
Neg	8203	863.769	9.83181	-1	HAHAHFA(18:0/18:0/18:0)	HAHAHFA	エストライド		#REF!	#REF!	#REF!		#REF!	#REF!	#REF!		#REF!	#REF!	#REF!		#REF!	#REF!	#REF!		#REF!	#REF!	#REF!		#REF!	#REF!	#REF!		#REF!	#REF!	#REF!		#REF!	#REF!	#REF!		#REF!	#REF!	#REF!		#REF!	#REF!	#REF!		#REF!
Pos	35	326.304	6.99831	1	WaxE(18:2/2:0)	WaxE	ワックスエステル		#REF!	#REF!	#REF!		#REF!	#REF!	#REF!		#REF!	#REF!	#REF!		#REF!	#REF!	#REF!		#REF!	#REF!	#REF!		#REF!	#REF!	#REF!		#REF!	#REF!	#REF!		#REF!	#REF!	#REF!		#REF!	#REF!	#REF!		#REF!	#REF!	#REF!		#REF!
Pos	111	328.319	7.37037	1	WaxE(18:1/2:0)	WaxE	ワックスエステル		#REF!	#REF!	#REF!		#REF!	#REF!	#REF!		#REF!	#REF!	#REF!		#REF!	#REF!	#REF!		#REF!	#REF!	#REF!		#REF!	#REF!	#REF!		#REF!	#REF!	#REF!		#REF!	#REF!	#REF!		#REF!	#REF!	#REF!		#REF!	#REF!	#REF!		#REF!
Pos	352	324.288	6.6853	1	WaxE(18:3/2:0)	WaxE	ワックスエステル		#REF!	#REF!	#REF!		#REF!	#REF!	#REF!		#REF!	#REF!	#REF!		#REF!	#REF!	#REF!		#REF!	#REF!	#REF!		#REF!	#REF!	#REF!		#REF!	#REF!	#REF!		#REF!	#REF!	#REF!		#REF!	#REF!	#REF!		#REF!	#REF!	#REF!		#REF!
Pos	551	524.537	13.7215	1	WaxE(34:1)	WaxE	ワックスエステル		#REF!	#REF!	#REF!		#REF!	#REF!	#REF!		#REF!	#REF!	#REF!		#REF!	#REF!	#REF!		#REF!	#REF!	#REF!		#REF!	#REF!	#REF!		#REF!	#REF!	#REF!		#REF!	#REF!	#REF!		#REF!	#REF!	#REF!		#REF!	#REF!	#REF!		#REF!
Pos	593	522.521	12.9553	1	WaxE(18:2/16:0)	WaxE	ワックスエステル		#REF!	#REF!	#REF!		#REF!	#REF!	#REF!		#REF!	#REF!	#REF!		#REF!	#REF!	#REF!		#REF!	#REF!	#REF!		#REF!	#REF!	#REF!		#REF!	#REF!	#REF!		#REF!	#REF!	#REF!		#REF!	#REF!	#REF!		#REF!	#REF!	#REF!		#REF!
Pos	731	526.552	14.5967	1	WaxE(34:0)	WaxE	ワックスエステル		#REF!	#REF!	#REF!		#REF!	#REF!	#REF!		#REF!	#REF!	#REF!		#REF!	#REF!	#REF!		#REF!	#REF!	#REF!		#REF!	#REF!	#REF!		#REF!	#REF!	#REF!		#REF!	#REF!	#REF!		#REF!	#REF!	#REF!		#REF!	#REF!	#REF!		#REF!
Pos	831	550.552	13.9969	1	WaxE(18:2/18:0), WaxE(18:1/18:1)	WaxE	ワックスエステル		#REF!	#REF!	#REF!		#REF!	#REF!	#REF!		#REF!	#REF!	#REF!		#REF!	#REF!	#REF!		#REF!	#REF!	#REF!		#REF!	#REF!	#REF!		#REF!	#REF!	#REF!		#REF!	#REF!	#REF!		#REF!	#REF!	#REF!		#REF!	#REF!	#REF!		#REF!
Pos	872	508.506	12.4221	1	WaxE(18:2/15:0)	WaxE	ワックスエステル		#REF!	#REF!	#REF!		#REF!	#REF!	#REF!		#REF!	#REF!	#REF!		#REF!	#REF!	#REF!		#REF!	#REF!	#REF!		#REF!	#REF!	#REF!		#REF!	#REF!	#REF!		#REF!	#REF!	#REF!		#REF!	#REF!	#REF!		#REF!	#REF!	#REF!		#REF!
Pos	901	510.522	13.1807	1	WaxE(18:1/15:0), WaxE(15:0/18:1)	WaxE	ワックスエステル		#REF!	#REF!	#REF!		#REF!	#REF!	#REF!		#REF!	#REF!	#REF!		#REF!	#REF!	#REF!		#REF!	#REF!	#REF!		#REF!	#REF!	#REF!		#REF!	#REF!	#REF!		#REF!	#REF!	#REF!		#REF!	#REF!	#REF!		#REF!	#REF!	#REF!		#REF!
Pos	902	552.568	14.6923	1	WaxE(18:1/18:0), WaxE(18:0/18:1)	WaxE	ワックスエステル		#REF!	#REF!	#REF!		#REF!	#REF!	#REF!		#REF!	#REF!	#REF!		#REF!	#REF!	#REF!		#REF!	#REF!	#REF!		#REF!	#REF!	#REF!		#REF!	#REF!	#REF!		#REF!	#REF!	#REF!		#REF!	#REF!	#REF!		#REF!	#REF!	#REF!		#REF!
Pos	1057	554.583	15.3113	1	WaxE(36:0)	WaxE	ワックスエステル		#REF!	#REF!	#REF!		#REF!	#REF!	#REF!		#REF!	#REF!	#REF!		#REF!	#REF!	#REF!		#REF!	#REF!	#REF!		#REF!	#REF!	#REF!		#REF!	#REF!	#REF!		#REF!	#REF!	#REF!		#REF!	#REF!	#REF!		#REF!	#REF!	#REF!		#REF!
Pos	1340	498.521	13.5983	1	WaxE(32:0)	WaxE	ワックスエステル		#REF!	#REF!	#REF!		#REF!	#REF!	#REF!		#REF!	#REF!	#REF!		#REF!	#REF!	#REF!		#REF!	#REF!	#REF!		#REF!	#REF!	#REF!		#REF!	#REF!	#REF!		#REF!	#REF!	#REF!		#REF!	#REF!	#REF!		#REF!	#REF!	#REF!		#REF!
Pos	1402	512.537	14.1324	1	WaxE(33:0)	WaxE	ワックスエステル		#REF!	#REF!	#REF!		#REF!	#REF!	#REF!		#REF!	#REF!	#REF!		#REF!	#REF!	#REF!		#REF!	#REF!	#REF!		#REF!	#REF!	#REF!		#REF!	#REF!	#REF!		#REF!	#REF!	#REF!		#REF!	#REF!	#REF!		#REF!	#REF!	#REF!		#REF!
Pos	1630	484.505	13.0611	1	WaxE(16:0/15:0), WaxE(15:0/16:0)	WaxE	ワックスエステル		#REF!	#REF!	#REF!		#REF!	#REF!	#REF!		#REF!	#REF!	#REF!		#REF!	#REF!	#REF!		#REF!	#REF!	#REF!		#REF!	#REF!	#REF!		#REF!	#REF!	#REF!		#REF!	#REF!	#REF!		#REF!	#REF!	#REF!		#REF!	#REF!	#REF!		#REF!
Pos	1636	636.663	16.2925	1	WaxE(42:1)	WaxE	ワックスエステル		#REF!	#REF!	#REF!		#REF!	#REF!	#REF!		#REF!	#REF!	#REF!		#REF!	#REF!	#REF!		#REF!	#REF!	#REF!		#REF!	#REF!	#REF!		#REF!	#REF!	#REF!		#REF!	#REF!	#REF!		#REF!	#REF!	#REF!		#REF!	#REF!	#REF!		#REF!
Pos	1745	354.335	7.5576	1	WaxE(18:2/4:0)	WaxE	ワックスエステル		#REF!	#REF!	#REF!		#REF!	#REF!	#REF!		#REF!	#REF!	#REF!		#REF!	#REF!	#REF!		#REF!	#REF!	#REF!		#REF!	#REF!	#REF!		#REF!	#REF!	#REF!		#REF!	#REF!	#REF!		#REF!	#REF!	#REF!		#REF!	#REF!	#REF!		#REF!
Pos	1820	608.631	15.8478	1	WaxE(40:1)	WaxE	ワックスエステル		#REF!	#REF!	#REF!		#REF!	#REF!	#REF!		#REF!	#REF!	#REF!		#REF!	#REF!	#REF!		#REF!	#REF!	#REF!		#REF!	#REF!	#REF!		#REF!	#REF!	#REF!		#REF!	#REF!	#REF!		#REF!	#REF!	#REF!		#REF!	#REF!	#REF!		#REF!
Pos	1914	610.645	16.2804	1	WaxE(40:0)	WaxE	ワックスエステル		#REF!	#REF!	#REF!		#REF!	#REF!	#REF!		#REF!	#REF!	#REF!		#REF!	#REF!	#REF!		#REF!	#REF!	#REF!		#REF!	#REF!	#REF!		#REF!	#REF!	#REF!		#REF!	#REF!	#REF!		#REF!	#REF!	#REF!		#REF!	#REF!	#REF!		#REF!
Pos	2063	340.322	7.2733	1	WaxE(18:2/3:0)	WaxE	ワックスエステル		#REF!	#REF!	#REF!		#REF!	#REF!	#REF!		#REF!	#REF!	#REF!		#REF!	#REF!	#REF!		#REF!	#REF!	#REF!		#REF!	#REF!	#REF!		#REF!	#REF!	#REF!		#REF!	#REF!	#REF!		#REF!	#REF!	#REF!		#REF!	#REF!	#REF!		#REF!
Pos	2092	580.599	15.371	1	WaxE(38:1)	WaxE	ワックスエステル		#REF!	#REF!	#REF!		#REF!	#REF!	#REF!		#REF!	#REF!	#REF!		#REF!	#REF!	#REF!		#REF!	#REF!	#REF!		#REF!	#REF!	#REF!		#REF!	#REF!	#REF!		#REF!	#REF!	#REF!		#REF!	#REF!	#REF!		#REF!	#REF!	#REF!		#REF!
Pos	2181	638.678	16.6367	1	WaxE(42:0)	WaxE	ワックスエステル		#REF!	#REF!	#REF!		#REF!	#REF!	#REF!		#REF!	#REF!	#REF!		#REF!	#REF!	#REF!		#REF!	#REF!	#REF!		#REF!	#REF!	#REF!		#REF!	#REF!	#REF!		#REF!	#REF!	#REF!		#REF!	#REF!	#REF!		#REF!	#REF!	#REF!		#REF!
Pos	2263	582.614	15.8443	1	WaxE(38:0)	WaxE	ワックスエステル		#REF!	#REF!	#REF!		#REF!	#REF!	#REF!		#REF!	#REF!	#REF!		#REF!	#REF!	#REF!		#REF!	#REF!	#REF!		#REF!	#REF!	#REF!		#REF!	#REF!	#REF!		#REF!	#REF!	#REF!		#REF!	#REF!	#REF!		#REF!	#REF!	#REF!		#REF!
Pos	2350	578.584	14.8839	1	WaxE(18:2/20:0)	WaxE	ワックスエステル		#REF!	#REF!	#REF!		#REF!	#REF!	#REF!		#REF!	#REF!	#REF!		#REF!	#REF!	#REF!		#REF!	#REF!	#REF!		#REF!	#REF!	#REF!		#REF!	#REF!	#REF!		#REF!	#REF!	#REF!		#REF!	#REF!	#REF!		#REF!	#REF!	#REF!		#REF!
Pos	2592	512.536	13.894	1	WaxE(33:0)	WaxE	ワックスエステル		#REF!	#REF!	#REF!		#REF!	#REF!	#REF!		#REF!	#REF!	#REF!		#REF!	#REF!	#REF!		#REF!	#REF!	#REF!		#REF!	#REF!	#REF!		#REF!	#REF!	#REF!		#REF!	#REF!	#REF!		#REF!	#REF!	#REF!		#REF!	#REF!	#REF!		#REF!
Pos	2641	520.505	12.3242	1	WaxE(18:3/16:0)	WaxE	ワックスエステル		#REF!	#REF!	#REF!		#REF!	#REF!	#REF!		#REF!	#REF!	#REF!		#REF!	#REF!	#REF!		#REF!	#REF!	#REF!		#REF!	#REF!	#REF!		#REF!	#REF!	#REF!		#REF!	#REF!	#REF!		#REF!	#REF!	#REF!		#REF!	#REF!	#REF!		#REF!
Pos	2684	664.692	16.6478	1	WaxE(44:1)	WaxE	ワックスエステル		#REF!	#REF!	#REF!		#REF!	#REF!	#REF!		#REF!	#REF!	#REF!		#REF!	#REF!	#REF!		#REF!	#REF!	#REF!		#REF!	#REF!	#REF!		#REF!	#REF!	#REF!		#REF!	#REF!	#REF!		#REF!	#REF!	#REF!		#REF!	#REF!	#REF!		#REF!
Pos	2755	494.49	11.8757	1	WaxE(18:2/14:0)	WaxE	ワックスエステル		#REF!	#REF!	#REF!		#REF!	#REF!	#REF!		#REF!	#REF!	#REF!		#REF!	#REF!	#REF!		#REF!	#REF!	#REF!		#REF!	#REF!	#REF!		#REF!	#REF!	#REF!		#REF!	#REF!	#REF!		#REF!	#REF!	#REF!		#REF!	#REF!	#REF!		#REF!
Pos	3018	606.614	15.4664	1	WaxE(16:0/24:2)	WaxE	ワックスエステル		#REF!	#REF!	#REF!		#REF!	#REF!	#REF!		#REF!	#REF!	#REF!		#REF!	#REF!	#REF!		#REF!	#REF!	#REF!		#REF!	#REF!	#REF!		#REF!	#REF!	#REF!		#REF!	#REF!	#REF!		#REF!	#REF!	#REF!		#REF!	#REF!	#REF!		#REF!
Pos	3069	484.506	12.8275	1	WaxE(15:0/16:0), WaxE(16:0/15:0)	WaxE	ワックスエステル		#REF!	#REF!	#REF!		#REF!	#REF!	#REF!		#REF!	#REF!	#REF!		#REF!	#REF!	#REF!		#REF!	#REF!	#REF!		#REF!	#REF!	#REF!		#REF!	#REF!	#REF!		#REF!	#REF!	#REF!		#REF!	#REF!	#REF!		#REF!	#REF!	#REF!		#REF!
Pos	3184	652.693	16.7273	1	WaxE(43:0)	WaxE	ワックスエステル		#REF!	#REF!	#REF!		#REF!	#REF!	#REF!		#REF!	#REF!	#REF!		#REF!	#REF!	#REF!		#REF!	#REF!	#REF!		#REF!	#REF!	#REF!		#REF!	#REF!	#REF!		#REF!	#REF!	#REF!		#REF!	#REF!	#REF!		#REF!	#REF!	#REF!		#REF!
Pos	3289	596.629	16.0637	1	WaxE(39:0)	WaxE	ワックスエステル		#REF!	#REF!	#REF!		#REF!	#REF!	#REF!		#REF!	#REF!	#REF!		#REF!	#REF!	#REF!		#REF!	#REF!	#REF!		#REF!	#REF!	#REF!		#REF!	#REF!	#REF!		#REF!	#REF!	#REF!		#REF!	#REF!	#REF!		#REF!	#REF!	#REF!		#REF!
Pos	3532	534.521	12.9514	1	WaxE(20:3/15:0)	WaxE	ワックスエステル		#REF!	#REF!	#REF!		#REF!	#REF!	#REF!		#REF!	#REF!	#REF!		#REF!	#REF!	#REF!		#REF!	#REF!	#REF!		#REF!	#REF!	#REF!		#REF!	#REF!	#REF!		#REF!	#REF!	#REF!		#REF!	#REF!	#REF!		#REF!	#REF!	#REF!		#REF!
Pos	3547	720.755	17.1972	1	WaxE(48:1)	WaxE	ワックスエステル		#REF!	#REF!	#REF!		#REF!	#REF!	#REF!		#REF!	#REF!	#REF!		#REF!	#REF!	#REF!		#REF!	#REF!	#REF!		#REF!	#REF!	#REF!		#REF!	#REF!	#REF!		#REF!	#REF!	#REF!		#REF!	#REF!	#REF!		#REF!	#REF!	#REF!		#REF!
Pos	3724	662.678	16.3748	1	WaxE(18:2/26:0), WaxE(18:1/26:1)	WaxE	ワックスエステル		#REF!	#REF!	#REF!		#REF!	#REF!	#REF!		#REF!	#REF!	#REF!		#REF!	#REF!	#REF!		#REF!	#REF!	#REF!		#REF!	#REF!	#REF!		#REF!	#REF!	#REF!		#REF!	#REF!	#REF!		#REF!	#REF!	#REF!		#REF!	#REF!	#REF!		#REF!
Pos	3957	718.74	16.9986	1	WaxE(48:2)	WaxE	ワックスエステル		#REF!	#REF!	#REF!		#REF!	#REF!	#REF!		#REF!	#REF!	#REF!		#REF!	#REF!	#REF!		#REF!	#REF!	#REF!		#REF!	#REF!	#REF!		#REF!	#REF!	#REF!		#REF!	#REF!	#REF!		#REF!	#REF!	#REF!		#REF!	#REF!	#REF!		#REF!
Pos	4260	748.787	17.4265	1	WaxE(50:1)	WaxE	ワックスエステル		#REF!	#REF!	#REF!		#REF!	#REF!	#REF!		#REF!	#REF!	#REF!		#REF!	#REF!	#REF!		#REF!	#REF!	#REF!		#REF!	#REF!	#REF!		#REF!	#REF!	#REF!		#REF!	#REF!	#REF!		#REF!	#REF!	#REF!		#REF!	#REF!	#REF!		#REF!
Pos	4578	704.725	16.8427	1	WaxE(18:2/29:0)	WaxE	ワックスエステル		#REF!	#REF!	#REF!		#REF!	#REF!	#REF!		#REF!	#REF!	#REF!		#REF!	#REF!	#REF!		#REF!	#REF!	#REF!		#REF!	#REF!	#REF!		#REF!	#REF!	#REF!		#REF!	#REF!	#REF!		#REF!	#REF!	#REF!		#REF!	#REF!	#REF!		#REF!
Pos	5166	776.817	17.6207	1	WaxE(52:1)	WaxE	ワックスエステル		#REF!	#REF!	#REF!		#REF!	#REF!	#REF!		#REF!	#REF!	#REF!		#REF!	#REF!	#REF!		#REF!	#REF!	#REF!		#REF!	#REF!	#REF!		#REF!	#REF!	#REF!		#REF!	#REF!	#REF!		#REF!	#REF!	#REF!		#REF!	#REF!	#REF!		#REF!
Pos	5202	690.714	16.6939	1	WaxE(18:2/28:0)	WaxE	ワックスエステル		#REF!	#REF!	#REF!		#REF!	#REF!	#REF!		#REF!	#REF!	#REF!		#REF!	#REF!	#REF!		#REF!	#REF!	#REF!		#REF!	#REF!	#REF!		#REF!	#REF!	#REF!		#REF!	#REF!	#REF!		#REF!	#REF!	#REF!		#REF!	#REF!	#REF!		#REF!
Pos	5342	832.883	17.9687	1	WaxE(56:1)	WaxE	ワックスエステル		#REF!	#REF!	#REF!		#REF!	#REF!	#REF!		#REF!	#REF!	#REF!		#REF!	#REF!	#REF!		#REF!	#REF!	#REF!		#REF!	#REF!	#REF!		#REF!	#REF!	#REF!		#REF!	#REF!	#REF!		#REF!	#REF!	#REF!		#REF!	#REF!	#REF!		#REF!
Pos	5479	750.803	17.6346	1	WaxE(50:0)	WaxE	ワックスエステル		#REF!	#REF!	#REF!		#REF!	#REF!	#REF!		#REF!	#REF!	#REF!		#REF!	#REF!	#REF!		#REF!	#REF!	#REF!		#REF!	#REF!	#REF!		#REF!	#REF!	#REF!		#REF!	#REF!	#REF!		#REF!	#REF!	#REF!		#REF!	#REF!	#REF!		#REF!
Pos	6468	778.833	17.8216	1	WaxE(52:0)	WaxE	ワックスエステル		#REF!	#REF!	#REF!		#REF!	#REF!	#REF!		#REF!	#REF!	#REF!		#REF!	#REF!	#REF!		#REF!	#REF!	#REF!		#REF!	#REF!	#REF!		#REF!	#REF!	#REF!		#REF!	#REF!	#REF!		#REF!	#REF!	#REF!		#REF!	#REF!	#REF!		#REF!
Pos	1392	570.542	11.0235	1	AHFAME(16:0/18:0)	AHFAME	ワックスエステル		#REF!	#REF!	#REF!		#REF!	#REF!	#REF!		#REF!	#REF!	#REF!		#REF!	#REF!	#REF!		#REF!	#REF!	#REF!		#REF!	#REF!	#REF!		#REF!	#REF!	#REF!		#REF!	#REF!	#REF!		#REF!	#REF!	#REF!		#REF!	#REF!	#REF!		#REF!
Pos	2163	598.573	12.0357	1	AHFAME(18:0/18:0)	AHFAME	ワックスエステル		#REF!	#REF!	#REF!		#REF!	#REF!	#REF!		#REF!	#REF!	#REF!		#REF!	#REF!	#REF!		#REF!	#REF!	#REF!		#REF!	#REF!	#REF!		#REF!	#REF!	#REF!		#REF!	#REF!	#REF!		#REF!	#REF!	#REF!		#REF!	#REF!	#REF!		#REF!
Pos	1834	578.583	14.3262	1	PhytylE(18:1)	PhytylE	フィチルエステル		#REF!	#REF!	#REF!		#REF!	#REF!	#REF!		#REF!	#REF!	#REF!		#REF!	#REF!	#REF!		#REF!	#REF!	#REF!		#REF!	#REF!	#REF!		#REF!	#REF!	#REF!		#REF!	#REF!	#REF!		#REF!	#REF!	#REF!		#REF!	#REF!	#REF!		#REF!
Pos	2624	546.521	11.987	1	PhytylE(16:3)	PhytylE	フィチルエステル		#REF!	#REF!	#REF!		#REF!	#REF!	#REF!		#REF!	#REF!	#REF!		#REF!	#REF!	#REF!		#REF!	#REF!	#REF!		#REF!	#REF!	#REF!		#REF!	#REF!	#REF!		#REF!	#REF!	#REF!		#REF!	#REF!	#REF!		#REF!	#REF!	#REF!		#REF!
Pos	2470	980.912	17.2537	1	Pren10E(18:1)	Pren10E	プレノールエステル		#REF!	#REF!	#REF!		#REF!	#REF!	#REF!		#REF!	#REF!	#REF!		#REF!	#REF!	#REF!		#REF!	#REF!	#REF!		#REF!	#REF!	#REF!		#REF!	#REF!	#REF!		#REF!	#REF!	#REF!		#REF!	#REF!	#REF!		#REF!	#REF!	#REF!		#REF!
Pos	3795	982.928	17.4224	1	Pren10E(18:0)	Pren10E	プレノールエステル		#REF!	#REF!	#REF!		#REF!	#REF!	#REF!		#REF!	#REF!	#REF!		#REF!	#REF!	#REF!		#REF!	#REF!	#REF!		#REF!	#REF!	#REF!		#REF!	#REF!	#REF!		#REF!	#REF!	#REF!		#REF!	#REF!	#REF!		#REF!	#REF!	#REF!		#REF!
Pos	2712	844.789	16.4931	1	Pren8E(18:1)	Pren8E	プレノールエステル		#REF!	#REF!	#REF!		#REF!	#REF!	#REF!		#REF!	#REF!	#REF!		#REF!	#REF!	#REF!		#REF!	#REF!	#REF!		#REF!	#REF!	#REF!		#REF!	#REF!	#REF!		#REF!	#REF!	#REF!		#REF!	#REF!	#REF!		#REF!	#REF!	#REF!		#REF!
Pos	642	428.37	5.53729	1	Car(18:0)	Car	アシルカルニチン		#REF!	#REF!	#REF!		#REF!	#REF!	#REF!		#REF!	#REF!	#REF!		#REF!	#REF!	#REF!		#REF!	#REF!	#REF!		#REF!	#REF!	#REF!		#REF!	#REF!	#REF!		#REF!	#REF!	#REF!		#REF!	#REF!	#REF!		#REF!	#REF!	#REF!		#REF!
Pos	1131	456.401	6.09668	1	Car(20:0)	Car	アシルカルニチン		#REF!	#REF!	#REF!		#REF!	#REF!	#REF!		#REF!	#REF!	#REF!		#REF!	#REF!	#REF!		#REF!	#REF!	#REF!		#REF!	#REF!	#REF!		#REF!	#REF!	#REF!		#REF!	#REF!	#REF!		#REF!	#REF!	#REF!		#REF!	#REF!	#REF!		#REF!
Pos	1592	484.433	6.58666	1	Car(22:0)	Car	アシルカルニチン		#REF!	#REF!	#REF!		#REF!	#REF!	#REF!		#REF!	#REF!	#REF!		#REF!	#REF!	#REF!		#REF!	#REF!	#REF!		#REF!	#REF!	#REF!		#REF!	#REF!	#REF!		#REF!	#REF!	#REF!		#REF!	#REF!	#REF!		#REF!	#REF!	#REF!		#REF!
Pos	1719	482.416	6.14473	1	Car(22:1)	Car	アシルカルニチン		#REF!	#REF!	#REF!		#REF!	#REF!	#REF!		#REF!	#REF!	#REF!		#REF!	#REF!	#REF!		#REF!	#REF!	#REF!		#REF!	#REF!	#REF!		#REF!	#REF!	#REF!		#REF!	#REF!	#REF!		#REF!	#REF!	#REF!		#REF!	#REF!	#REF!		#REF!
Pos	2770	512.463	7.02346	1	Car(24:0)	Car	アシルカルニチン		#REF!	#REF!	#REF!		#REF!	#REF!	#REF!		#REF!	#REF!	#REF!		#REF!	#REF!	#REF!		#REF!	#REF!	#REF!		#REF!	#REF!	#REF!		#REF!	#REF!	#REF!		#REF!	#REF!	#REF!		#REF!	#REF!	#REF!		#REF!	#REF!	#REF!		#REF!
Pos	1713	444.365	5.1266	1	Car[O](18:0)	Car[O]	アシルカルニチン		#REF!	#REF!	#REF!		#REF!	#REF!	#REF!		#REF!	#REF!	#REF!		#REF!	#REF!	#REF!		#REF!	#REF!	#REF!		#REF!	#REF!	#REF!		#REF!	#REF!	#REF!		#REF!	#REF!	#REF!		#REF!	#REF!	#REF!		#REF!	#REF!	#REF!		#REF!
Neg	814	386.237	4.555	-1	Tauline(18:2)	Tauline	Nアシルアミノ酸		#REF!	#REF!	#REF!		#REF!	#REF!	#REF!		#REF!	#REF!	#REF!		#REF!	#REF!	#REF!		#REF!	#REF!	#REF!		#REF!	#REF!	#REF!		#REF!	#REF!	#REF!		#REF!	#REF!	#REF!		#REF!	#REF!	#REF!		#REF!	#REF!	#REF!		#REF!
Neg	1654	362.236	4.81659	-1	Tauline(16:0)	Tauline	Nアシルアミノ酸		#REF!	#REF!	#REF!		#REF!	#REF!	#REF!		#REF!	#REF!	#REF!		#REF!	#REF!	#REF!		#REF!	#REF!	#REF!		#REF!	#REF!	#REF!		#REF!	#REF!	#REF!		#REF!	#REF!	#REF!		#REF!	#REF!	#REF!		#REF!	#REF!	#REF!		#REF!
Neg	1100	326.269	4.8921	-1	Ala(16:0)	Ala	Nアシルアミノ酸		#REF!	#REF!	#REF!		#REF!	#REF!	#REF!		#REF!	#REF!	#REF!		#REF!	#REF!	#REF!		#REF!	#REF!	#REF!		#REF!	#REF!	#REF!		#REF!	#REF!	#REF!		#REF!	#REF!	#REF!		#REF!	#REF!	#REF!		#REF!	#REF!	#REF!		#REF!
Neg	944	370.295	3.85734	-1	Ala[O](18:0)	Ala[O]	Nアシルアミノ酸		#REF!	#REF!	#REF!		#REF!	#REF!	#REF!		#REF!	#REF!	#REF!		#REF!	#REF!	#REF!		#REF!	#REF!	#REF!		#REF!	#REF!	#REF!		#REF!	#REF!	#REF!		#REF!	#REF!	#REF!		#REF!	#REF!	#REF!		#REF!	#REF!	#REF!		#REF!
Neg	195	394.331	5.53371	-2	Leu(18:1)	Leu	Nアシルアミノ酸		#REF!	#REF!	#REF!		#REF!	#REF!	#REF!		#REF!	#REF!	#REF!		#REF!	#REF!	#REF!		#REF!	#REF!	#REF!		#REF!	#REF!	#REF!		#REF!	#REF!	#REF!		#REF!	#REF!	#REF!		#REF!	#REF!	#REF!		#REF!	#REF!	#REF!		#REF!
Neg	207	392.315	5.15674	-1	Leu(18:2)	Leu	Nアシルアミノ酸		#REF!	#REF!	#REF!		#REF!	#REF!	#REF!		#REF!	#REF!	#REF!		#REF!	#REF!	#REF!		#REF!	#REF!	#REF!		#REF!	#REF!	#REF!		#REF!	#REF!	#REF!		#REF!	#REF!	#REF!		#REF!	#REF!	#REF!		#REF!	#REF!	#REF!		#REF!
Neg	422	412.288	5.26602	-1	Met(18:1)	Met	Nアシルアミノ酸		#REF!	#REF!	#REF!		#REF!	#REF!	#REF!		#REF!	#REF!	#REF!		#REF!	#REF!	#REF!		#REF!	#REF!	#REF!		#REF!	#REF!	#REF!		#REF!	#REF!	#REF!		#REF!	#REF!	#REF!		#REF!	#REF!	#REF!		#REF!	#REF!	#REF!		#REF!
Neg	583	410.271	4.8683	-1	Met(18:2)	Met	Nアシルアミノ酸		#REF!	#REF!	#REF!		#REF!	#REF!	#REF!		#REF!	#REF!	#REF!		#REF!	#REF!	#REF!		#REF!	#REF!	#REF!		#REF!	#REF!	#REF!		#REF!	#REF!	#REF!		#REF!	#REF!	#REF!		#REF!	#REF!	#REF!		#REF!	#REF!	#REF!		#REF!
Neg	626	444.31	4.89821	-1	Tyr(18:1)	Tyr	Nアシルアミノ酸		#REF!	#REF!	#REF!		#REF!	#REF!	#REF!		#REF!	#REF!	#REF!		#REF!	#REF!	#REF!		#REF!	#REF!	#REF!		#REF!	#REF!	#REF!		#REF!	#REF!	#REF!		#REF!	#REF!	#REF!		#REF!	#REF!	#REF!		#REF!	#REF!	#REF!		#REF!
Neg	993	442.294	4.49495	-1	Tyr(18:2)	Tyr	Nアシルアミノ酸		#REF!	#REF!	#REF!		#REF!	#REF!	#REF!		#REF!	#REF!	#REF!		#REF!	#REF!	#REF!		#REF!	#REF!	#REF!		#REF!	#REF!	#REF!		#REF!	#REF!	#REF!		#REF!	#REF!	#REF!		#REF!	#REF!	#REF!		#REF!	#REF!	#REF!		#REF!
Neg	1046	418.295	4.74186	-1	Tyr(16:0)	Tyr	Nアシルアミノ酸		#REF!	#REF!	#REF!		#REF!	#REF!	#REF!		#REF!	#REF!	#REF!		#REF!	#REF!	#REF!		#REF!	#REF!	#REF!		#REF!	#REF!	#REF!		#REF!	#REF!	#REF!		#REF!	#REF!	#REF!		#REF!	#REF!	#REF!		#REF!	#REF!	#REF!		#REF!
Neg	355	378.3	4.94557	-1	Val(18:2)	Val	Nアシルアミノ酸		#REF!	#REF!	#REF!		#REF!	#REF!	#REF!		#REF!	#REF!	#REF!		#REF!	#REF!	#REF!		#REF!	#REF!	#REF!		#REF!	#REF!	#REF!		#REF!	#REF!	#REF!		#REF!	#REF!	#REF!		#REF!	#REF!	#REF!		#REF!	#REF!	#REF!		#REF!
Neg	382	380.315	5.33455	-2	Val(18:1)	Val	Nアシルアミノ酸		#REF!	#REF!	#REF!		#REF!	#REF!	#REF!		#REF!	#REF!	#REF!		#REF!	#REF!	#REF!		#REF!	#REF!	#REF!		#REF!	#REF!	#REF!		#REF!	#REF!	#REF!		#REF!	#REF!	#REF!		#REF!	#REF!	#REF!		#REF!	#REF!	#REF!		#REF!
Neg	725	354.301	5.19878	-1	Val(16:0)	Val	Nアシルアミノ酸		#REF!	#REF!	#REF!		#REF!	#REF!	#REF!		#REF!	#REF!	#REF!		#REF!	#REF!	#REF!		#REF!	#REF!	#REF!		#REF!	#REF!	#REF!		#REF!	#REF!	#REF!		#REF!	#REF!	#REF!		#REF!	#REF!	#REF!		#REF!	#REF!	#REF!		#REF!
Neg	337	383.327	5.0888	-1	Lys[type2](16:0)	Lys[type2]	Nアシルアミノ酸	αアシルとは異なるタイプ、εアシル？	#REF!	#REF!	#REF!		#REF!	#REF!	#REF!		#REF!	#REF!	#REF!		#REF!	#REF!	#REF!		#REF!	#REF!	#REF!		#REF!	#REF!	#REF!		#REF!	#REF!	#REF!		#REF!	#REF!	#REF!		#REF!	#REF!	#REF!		#REF!	#REF!	#REF!		#REF!
Neg	408	409.342	5.25039	-2	Lys[type2](18:1)	Lys[type2]	Nアシルアミノ酸	αアシルとは異なるタイプ、εアシル？	#REF!	#REF!	#REF!		#REF!	#REF!	#REF!		#REF!	#REF!	#REF!		#REF!	#REF!	#REF!		#REF!	#REF!	#REF!		#REF!	#REF!	#REF!		#REF!	#REF!	#REF!		#REF!	#REF!	#REF!		#REF!	#REF!	#REF!		#REF!	#REF!	#REF!		#REF!
Neg	830	312.254	4.80489	-1	Gly(16:0)	Gly	Nアシルアミノ酸		#REF!	#REF!	#REF!		#REF!	#REF!	#REF!		#REF!	#REF!	#REF!		#REF!	#REF!	#REF!		#REF!	#REF!	#REF!		#REF!	#REF!	#REF!		#REF!	#REF!	#REF!		#REF!	#REF!	#REF!		#REF!	#REF!	#REF!		#REF!	#REF!	#REF!		#REF!
Neg	884	338.27	5.05903	-1	Gly(18:1)	Gly	Nアシルアミノ酸		#REF!	#REF!	#REF!		#REF!	#REF!	#REF!		#REF!	#REF!	#REF!		#REF!	#REF!	#REF!		#REF!	#REF!	#REF!		#REF!	#REF!	#REF!		#REF!	#REF!	#REF!		#REF!	#REF!	#REF!		#REF!	#REF!	#REF!		#REF!	#REF!	#REF!		#REF!
Neg	969	356.279	3.75914	-1	Gly[O](18:0)	Gly[O]	Nアシルアミノ酸		#REF!	#REF!	#REF!		#REF!	#REF!	#REF!		#REF!	#REF!	#REF!		#REF!	#REF!	#REF!		#REF!	#REF!	#REF!		#REF!	#REF!	#REF!		#REF!	#REF!	#REF!		#REF!	#REF!	#REF!		#REF!	#REF!	#REF!		#REF!	#REF!	#REF!		#REF!
Neg	226	328.248	4.29886	-1	Gly[bOH](16:0)	Gly[bOH]	Nアシルアミノ酸		#REF!	#REF!	#REF!		#REF!	#REF!	#REF!		#REF!	#REF!	#REF!		#REF!	#REF!	#REF!		#REF!	#REF!	#REF!		#REF!	#REF!	#REF!		#REF!	#REF!	#REF!		#REF!	#REF!	#REF!		#REF!	#REF!	#REF!		#REF!	#REF!	#REF!		#REF!
Neg	1140	314.233	3.90251	-2	Gly[bOH](15:0)	Gly[bOH]	Nアシルアミノ酸		#REF!	#REF!	#REF!		#REF!	#REF!	#REF!		#REF!	#REF!	#REF!		#REF!	#REF!	#REF!		#REF!	#REF!	#REF!		#REF!	#REF!	#REF!		#REF!	#REF!	#REF!		#REF!	#REF!	#REF!		#REF!	#REF!	#REF!		#REF!	#REF!	#REF!		#REF!
Neg	1606	356.279	4.80906	-1	Gly[bOH](18:0)	Gly[bOH]	Nアシルアミノ酸		#REF!	#REF!	#REF!		#REF!	#REF!	#REF!		#REF!	#REF!	#REF!		#REF!	#REF!	#REF!		#REF!	#REF!	#REF!		#REF!	#REF!	#REF!		#REF!	#REF!	#REF!		#REF!	#REF!	#REF!		#REF!	#REF!	#REF!		#REF!	#REF!	#REF!		#REF!
Neg	1552	566.477	7.35039	-1	Gly[BAHFA](15:0/17:0)	Gly[BAHFA]	Nアシルアミノ酸		#REF!	#REF!	#REF!		#REF!	#REF!	#REF!		#REF!	#REF!	#REF!		#REF!	#REF!	#REF!		#REF!	#REF!	#REF!		#REF!	#REF!	#REF!		#REF!	#REF!	#REF!		#REF!	#REF!	#REF!		#REF!	#REF!	#REF!		#REF!	#REF!	#REF!		#REF!
Neg	145	429.295	4.48566	-1	SerGly[bOH](17:0)	SerGly[bOH]	Nアシルアミノ酸		#REF!	#REF!	#REF!		#REF!	#REF!	#REF!		#REF!	#REF!	#REF!		#REF!	#REF!	#REF!		#REF!	#REF!	#REF!		#REF!	#REF!	#REF!		#REF!	#REF!	#REF!		#REF!	#REF!	#REF!		#REF!	#REF!	#REF!		#REF!	#REF!	#REF!		#REF!
Neg	151	415.28	4.2162	-1	SerGly[bOH](16:0)	SerGly[bOH]	Nアシルアミノ酸		#REF!	#REF!	#REF!		#REF!	#REF!	#REF!		#REF!	#REF!	#REF!		#REF!	#REF!	#REF!		#REF!	#REF!	#REF!		#REF!	#REF!	#REF!		#REF!	#REF!	#REF!		#REF!	#REF!	#REF!		#REF!	#REF!	#REF!		#REF!	#REF!	#REF!		#REF!
Neg	155	639.494	7.14432	-1	SerGly[BAHFA](15:0/16:0)	SerGly[BAHFA]	Nアシルアミノ酸		#REF!	#REF!	#REF!		#REF!	#REF!	#REF!		#REF!	#REF!	#REF!		#REF!	#REF!	#REF!		#REF!	#REF!	#REF!		#REF!	#REF!	#REF!		#REF!	#REF!	#REF!		#REF!	#REF!	#REF!		#REF!	#REF!	#REF!		#REF!	#REF!	#REF!		#REF!
Neg	187	653.511	7.31708	-1	SerGly[BAHFA](15:0/17:0)	SerGly[BAHFA]	Nアシルアミノ酸		#REF!	#REF!	#REF!		#REF!	#REF!	#REF!		#REF!	#REF!	#REF!		#REF!	#REF!	#REF!		#REF!	#REF!	#REF!		#REF!	#REF!	#REF!		#REF!	#REF!	#REF!		#REF!	#REF!	#REF!		#REF!	#REF!	#REF!		#REF!	#REF!	#REF!		#REF!
Neg	592	625.478	6.97283	-1	SerGly[BAHFA](14:0/16:0), SerGly[BAHFA](15:0/15:0)	SerGly[BAHFA]	Nアシルアミノ酸		#REF!	#REF!	#REF!		#REF!	#REF!	#REF!		#REF!	#REF!	#REF!		#REF!	#REF!	#REF!		#REF!	#REF!	#REF!		#REF!	#REF!	#REF!		#REF!	#REF!	#REF!		#REF!	#REF!	#REF!		#REF!	#REF!	#REF!		#REF!	#REF!	#REF!		#REF!
Neg	1290	667.525	7.54926	-1	SerGly[BAHFA](16:0/17:0), SerGly[BAHFA](15:0/18:0)	SerGly[BAHFA]	Nアシルアミノ酸		#REF!	#REF!	#REF!		#REF!	#REF!	#REF!		#REF!	#REF!	#REF!		#REF!	#REF!	#REF!		#REF!	#REF!	#REF!		#REF!	#REF!	#REF!		#REF!	#REF!	#REF!		#REF!	#REF!	#REF!		#REF!	#REF!	#REF!		#REF!	#REF!	#REF!		#REF!
Neg	590	432.276	4.63262	-1	DhpCys{1}(16:0)	DhpCys{1}	Nアシルアミノ酸		#REF!	#REF!	#REF!		#REF!	#REF!	#REF!		#REF!	#REF!	#REF!		#REF!	#REF!	#REF!		#REF!	#REF!	#REF!		#REF!	#REF!	#REF!		#REF!	#REF!	#REF!		#REF!	#REF!	#REF!		#REF!	#REF!	#REF!		#REF!	#REF!	#REF!		#REF!
Neg	2711	894.721	11.2663	-1	DhpCys{3}(15:0/16:0/16:0), DhpCys{3}(15:0/15:0/17:0)	DhpCys{3}	Nアシルアミノ酸		#REF!	#REF!	#REF!		#REF!	#REF!	#REF!		#REF!	#REF!	#REF!		#REF!	#REF!	#REF!		#REF!	#REF!	#REF!		#REF!	#REF!	#REF!		#REF!	#REF!	#REF!		#REF!	#REF!	#REF!		#REF!	#REF!	#REF!		#REF!	#REF!	#REF!		#REF!
Neg	270	382.295	5.31471	-1	NAE(18:2)	NAE	アナンダミド関連分子		#REF!	#REF!	#REF!		#REF!	#REF!	#REF!		#REF!	#REF!	#REF!		#REF!	#REF!	#REF!		#REF!	#REF!	#REF!		#REF!	#REF!	#REF!		#REF!	#REF!	#REF!		#REF!	#REF!	#REF!		#REF!	#REF!	#REF!		#REF!	#REF!	#REF!		#REF!
Neg	449	384.311	5.73665	-1	NAE(18:1)	NAE	アナンダミド関連分子		#REF!	#REF!	#REF!		#REF!	#REF!	#REF!		#REF!	#REF!	#REF!		#REF!	#REF!	#REF!		#REF!	#REF!	#REF!		#REF!	#REF!	#REF!		#REF!	#REF!	#REF!		#REF!	#REF!	#REF!		#REF!	#REF!	#REF!		#REF!	#REF!	#REF!		#REF!
Neg	489	358.295	5.5871	-1	NAE(16:0)	NAE	アナンダミド関連分子		#REF!	#REF!	#REF!		#REF!	#REF!	#REF!		#REF!	#REF!	#REF!		#REF!	#REF!	#REF!		#REF!	#REF!	#REF!		#REF!	#REF!	#REF!		#REF!	#REF!	#REF!		#REF!	#REF!	#REF!		#REF!	#REF!	#REF!		#REF!	#REF!	#REF!		#REF!
Neg	1258	386.326	6.19195	-1	NAE(18:0)	NAE	アナンダミド関連分子		#REF!	#REF!	#REF!		#REF!	#REF!	#REF!		#REF!	#REF!	#REF!		#REF!	#REF!	#REF!		#REF!	#REF!	#REF!		#REF!	#REF!	#REF!		#REF!	#REF!	#REF!		#REF!	#REF!	#REF!		#REF!	#REF!	#REF!		#REF!	#REF!	#REF!		#REF!
Neg	892	476.277	4.37336	-1	GPNAE(18:2)	GPNAE	アナンダミド関連分子		#REF!	#REF!	#REF!		#REF!	#REF!	#REF!		#REF!	#REF!	#REF!		#REF!	#REF!	#REF!		#REF!	#REF!	#REF!		#REF!	#REF!	#REF!		#REF!	#REF!	#REF!		#REF!	#REF!	#REF!		#REF!	#REF!	#REF!		#REF!	#REF!	#REF!		#REF!
Neg	2717	474.26	3.97433	-1	GPNAE(18:3)	GPNAE	アナンダミド関連分子		#REF!	#REF!	#REF!		#REF!	#REF!	#REF!		#REF!	#REF!	#REF!		#REF!	#REF!	#REF!		#REF!	#REF!	#REF!		#REF!	#REF!	#REF!		#REF!	#REF!	#REF!		#REF!	#REF!	#REF!		#REF!	#REF!	#REF!		#REF!	#REF!	#REF!		#REF!
Neg	1153	690.506	7.37216	-1	NALPE(16:0/16:0)	NALPE	アナンダミド関連分子		#REF!	#REF!	#REF!		#REF!	#REF!	#REF!		#REF!	#REF!	#REF!		#REF!	#REF!	#REF!		#REF!	#REF!	#REF!		#REF!	#REF!	#REF!		#REF!	#REF!	#REF!		#REF!	#REF!	#REF!		#REF!	#REF!	#REF!		#REF!	#REF!	#REF!		#REF!
Neg	1325	738.508	7.05375	-1	NALPE(18:2/18:2)	NALPE	アナンダミド関連分子		#REF!	#REF!	#REF!		#REF!	#REF!	#REF!		#REF!	#REF!	#REF!		#REF!	#REF!	#REF!		#REF!	#REF!	#REF!		#REF!	#REF!	#REF!		#REF!	#REF!	#REF!		#REF!	#REF!	#REF!		#REF!	#REF!	#REF!		#REF!	#REF!	#REF!		#REF!
Neg	37	415.306	5.89544	-1	MG(18:1)	MG	中性グリセロ脂質		#REF!	#REF!	#REF!		#REF!	#REF!	#REF!		#REF!	#REF!	#REF!		#REF!	#REF!	#REF!		#REF!	#REF!	#REF!		#REF!	#REF!	#REF!		#REF!	#REF!	#REF!		#REF!	#REF!	#REF!		#REF!	#REF!	#REF!		#REF!	#REF!	#REF!		#REF!
Neg	46	413.29	5.4935	-1	MG(18:2)	MG	中性グリセロ脂質		#REF!	#REF!	#REF!		#REF!	#REF!	#REF!		#REF!	#REF!	#REF!		#REF!	#REF!	#REF!		#REF!	#REF!	#REF!		#REF!	#REF!	#REF!		#REF!	#REF!	#REF!		#REF!	#REF!	#REF!		#REF!	#REF!	#REF!		#REF!	#REF!	#REF!		#REF!
Neg	339	417.321	6.41138	-1	MG(18:0)	MG	中性グリセロ脂質		#REF!	#REF!	#REF!		#REF!	#REF!	#REF!		#REF!	#REF!	#REF!		#REF!	#REF!	#REF!		#REF!	#REF!	#REF!		#REF!	#REF!	#REF!		#REF!	#REF!	#REF!		#REF!	#REF!	#REF!		#REF!	#REF!	#REF!		#REF!	#REF!	#REF!		#REF!
Neg	1006	445.352	6.91175	-1	MG(20:0)	MG	中性グリセロ脂質		#REF!	#REF!	#REF!		#REF!	#REF!	#REF!		#REF!	#REF!	#REF!		#REF!	#REF!	#REF!		#REF!	#REF!	#REF!		#REF!	#REF!	#REF!		#REF!	#REF!	#REF!		#REF!	#REF!	#REF!		#REF!	#REF!	#REF!		#REF!	#REF!	#REF!		#REF!
Neg	1397	473.383	7.37316	-1	MG(22:0)	MG	中性グリセロ脂質		#REF!	#REF!	#REF!		#REF!	#REF!	#REF!		#REF!	#REF!	#REF!		#REF!	#REF!	#REF!		#REF!	#REF!	#REF!		#REF!	#REF!	#REF!		#REF!	#REF!	#REF!		#REF!	#REF!	#REF!		#REF!	#REF!	#REF!		#REF!	#REF!	#REF!		#REF!
Neg	1797	445.351	6.58759	-1	MG(20:0)	MG	中性グリセロ脂質	RTが早い。フィタン酸？	#REF!	#REF!	#REF!		#REF!	#REF!	#REF!		#REF!	#REF!	#REF!		#REF!	#REF!	#REF!		#REF!	#REF!	#REF!		#REF!	#REF!	#REF!		#REF!	#REF!	#REF!		#REF!	#REF!	#REF!		#REF!	#REF!	#REF!		#REF!	#REF!	#REF!		#REF!
Neg	1800	501.414	7.91937	-1	MG(24:0)	MG	中性グリセロ脂質		#REF!	#REF!	#REF!		#REF!	#REF!	#REF!		#REF!	#REF!	#REF!		#REF!	#REF!	#REF!		#REF!	#REF!	#REF!		#REF!	#REF!	#REF!		#REF!	#REF!	#REF!		#REF!	#REF!	#REF!		#REF!	#REF!	#REF!		#REF!	#REF!	#REF!		#REF!
Neg	87	399.309	5.5277	-1	MG[e](18:2e)	MG[e]	中性グリセロ脂質		#REF!	#REF!	#REF!		#REF!	#REF!	#REF!		#REF!	#REF!	#REF!		#REF!	#REF!	#REF!		#REF!	#REF!	#REF!		#REF!	#REF!	#REF!		#REF!	#REF!	#REF!		#REF!	#REF!	#REF!		#REF!	#REF!	#REF!		#REF!	#REF!	#REF!		#REF!
Neg	124	375.31	5.81361	-1	MG[e](16:0e)	MG[e]	中性グリセロ脂質		#REF!	#REF!	#REF!		#REF!	#REF!	#REF!		#REF!	#REF!	#REF!		#REF!	#REF!	#REF!		#REF!	#REF!	#REF!		#REF!	#REF!	#REF!		#REF!	#REF!	#REF!		#REF!	#REF!	#REF!		#REF!	#REF!	#REF!		#REF!	#REF!	#REF!		#REF!
Neg	336	373.295	5.4236	-1	MG[e](16:1e)	MG[e]	中性グリセロ脂質		#REF!	#REF!	#REF!		#REF!	#REF!	#REF!		#REF!	#REF!	#REF!		#REF!	#REF!	#REF!		#REF!	#REF!	#REF!		#REF!	#REF!	#REF!		#REF!	#REF!	#REF!		#REF!	#REF!	#REF!		#REF!	#REF!	#REF!		#REF!	#REF!	#REF!		#REF!
Neg	1197	397.294	5.30571	-1	MG[e](18:3e)	MG[e]	中性グリセロ脂質		#REF!	#REF!	#REF!		#REF!	#REF!	#REF!		#REF!	#REF!	#REF!		#REF!	#REF!	#REF!		#REF!	#REF!	#REF!		#REF!	#REF!	#REF!		#REF!	#REF!	#REF!		#REF!	#REF!	#REF!		#REF!	#REF!	#REF!		#REF!	#REF!	#REF!		#REF!
Neg	4172	487.435	8.41207	-1	MG[e](24:0e)	MG[e]	中性グリセロ脂質		#REF!	#REF!	#REF!		#REF!	#REF!	#REF!		#REF!	#REF!	#REF!		#REF!	#REF!	#REF!		#REF!	#REF!	#REF!		#REF!	#REF!	#REF!		#REF!	#REF!	#REF!		#REF!	#REF!	#REF!		#REF!	#REF!	#REF!		#REF!	#REF!	#REF!		#REF!
Neg	31	397.294	5.49393	-1	MG[p](18:2p)	MG[p]	中性グリセロ脂質		#REF!	#REF!	#REF!		#REF!	#REF!	#REF!		#REF!	#REF!	#REF!		#REF!	#REF!	#REF!		#REF!	#REF!	#REF!		#REF!	#REF!	#REF!		#REF!	#REF!	#REF!		#REF!	#REF!	#REF!		#REF!	#REF!	#REF!		#REF!	#REF!	#REF!		#REF!
Neg	202	395.279	5.23941	-1	MG[p](18:3p)	MG[p]	中性グリセロ脂質		#REF!	#REF!	#REF!		#REF!	#REF!	#REF!		#REF!	#REF!	#REF!		#REF!	#REF!	#REF!		#REF!	#REF!	#REF!		#REF!	#REF!	#REF!		#REF!	#REF!	#REF!		#REF!	#REF!	#REF!		#REF!	#REF!	#REF!		#REF!	#REF!	#REF!		#REF!
Neg	279	373.295	6.23601	-1	MG[p](16:0p)	MG[p]	中性グリセロ脂質		#REF!	#REF!	#REF!		#REF!	#REF!	#REF!		#REF!	#REF!	#REF!		#REF!	#REF!	#REF!		#REF!	#REF!	#REF!		#REF!	#REF!	#REF!		#REF!	#REF!	#REF!		#REF!	#REF!	#REF!		#REF!	#REF!	#REF!		#REF!	#REF!	#REF!		#REF!
Neg	371	399.31	6.32951	-1	MG[p](18:1p)	MG[p]	中性グリセロ脂質		#REF!	#REF!	#REF!		#REF!	#REF!	#REF!		#REF!	#REF!	#REF!		#REF!	#REF!	#REF!		#REF!	#REF!	#REF!		#REF!	#REF!	#REF!		#REF!	#REF!	#REF!		#REF!	#REF!	#REF!		#REF!	#REF!	#REF!		#REF!	#REF!	#REF!		#REF!
Pos	102	638.57	10.2053	1	DG(18:1/18:1)	DG	中性グリセロ脂質		#REF!	#REF!	#REF!		#REF!	#REF!	#REF!		#REF!	#REF!	#REF!		#REF!	#REF!	#REF!		#REF!	#REF!	#REF!		#REF!	#REF!	#REF!		#REF!	#REF!	#REF!		#REF!	#REF!	#REF!		#REF!	#REF!	#REF!		#REF!	#REF!	#REF!		#REF!
Pos	116	636.554	9.6171	1	DG(18:1/18:2)	DG	中性グリセロ脂質		#REF!	#REF!	#REF!		#REF!	#REF!	#REF!		#REF!	#REF!	#REF!		#REF!	#REF!	#REF!		#REF!	#REF!	#REF!		#REF!	#REF!	#REF!		#REF!	#REF!	#REF!		#REF!	#REF!	#REF!		#REF!	#REF!	#REF!		#REF!	#REF!	#REF!		#REF!
Pos	158	634.539	9.07595	1	DG(18:2/18:2)	DG	中性グリセロ脂質		#REF!	#REF!	#REF!		#REF!	#REF!	#REF!		#REF!	#REF!	#REF!		#REF!	#REF!	#REF!		#REF!	#REF!	#REF!		#REF!	#REF!	#REF!		#REF!	#REF!	#REF!		#REF!	#REF!	#REF!		#REF!	#REF!	#REF!		#REF!	#REF!	#REF!		#REF!
Pos	208	612.554	10.0686	1	DG(16:0/18:1)	DG	中性グリセロ脂質		#REF!	#REF!	#REF!		#REF!	#REF!	#REF!		#REF!	#REF!	#REF!		#REF!	#REF!	#REF!		#REF!	#REF!	#REF!		#REF!	#REF!	#REF!		#REF!	#REF!	#REF!		#REF!	#REF!	#REF!		#REF!	#REF!	#REF!		#REF!	#REF!	#REF!		#REF!
Pos	261	640.585	10.9745	1	DG(18:0/18:1)	DG	中性グリセロ脂質		#REF!	#REF!	#REF!		#REF!	#REF!	#REF!		#REF!	#REF!	#REF!		#REF!	#REF!	#REF!		#REF!	#REF!	#REF!		#REF!	#REF!	#REF!		#REF!	#REF!	#REF!		#REF!	#REF!	#REF!		#REF!	#REF!	#REF!		#REF!	#REF!	#REF!		#REF!
Pos	272	610.539	9.49295	1	DG(16:0/18:2)	DG	中性グリセロ脂質		#REF!	#REF!	#REF!		#REF!	#REF!	#REF!		#REF!	#REF!	#REF!		#REF!	#REF!	#REF!		#REF!	#REF!	#REF!		#REF!	#REF!	#REF!		#REF!	#REF!	#REF!		#REF!	#REF!	#REF!		#REF!	#REF!	#REF!		#REF!	#REF!	#REF!		#REF!
Pos	749	630.505	8.24513	1	DG(18:3/18:3)	DG	中性グリセロ脂質		#REF!	#REF!	#REF!		#REF!	#REF!	#REF!		#REF!	#REF!	#REF!		#REF!	#REF!	#REF!		#REF!	#REF!	#REF!		#REF!	#REF!	#REF!		#REF!	#REF!	#REF!		#REF!	#REF!	#REF!		#REF!	#REF!	#REF!		#REF!	#REF!	#REF!		#REF!
Pos	1205	642.6	11.8999	1	DG(18:0/18:0)	DG	中性グリセロ脂質		#REF!	#REF!	#REF!		#REF!	#REF!	#REF!		#REF!	#REF!	#REF!		#REF!	#REF!	#REF!		#REF!	#REF!	#REF!		#REF!	#REF!	#REF!		#REF!	#REF!	#REF!		#REF!	#REF!	#REF!		#REF!	#REF!	#REF!		#REF!	#REF!	#REF!		#REF!
Pos	1225	444.368	6.62294	1	DG(4:0/18:1)	DG	中性グリセロ脂質		#REF!	#REF!	#REF!		#REF!	#REF!	#REF!		#REF!	#REF!	#REF!		#REF!	#REF!	#REF!		#REF!	#REF!	#REF!		#REF!	#REF!	#REF!		#REF!	#REF!	#REF!		#REF!	#REF!	#REF!		#REF!	#REF!	#REF!		#REF!	#REF!	#REF!		#REF!
Pos	1373	586.537	9.92788	1	DG(16:0/16:0)	DG	中性グリセロ脂質		#REF!	#REF!	#REF!		#REF!	#REF!	#REF!		#REF!	#REF!	#REF!		#REF!	#REF!	#REF!		#REF!	#REF!	#REF!		#REF!	#REF!	#REF!		#REF!	#REF!	#REF!		#REF!	#REF!	#REF!		#REF!	#REF!	#REF!		#REF!	#REF!	#REF!		#REF!
Pos	2076	502.443	7.77402	1	DG(12:0/14:0)	DG	中性グリセロ脂質		#REF!	#REF!	#REF!		#REF!	#REF!	#REF!		#REF!	#REF!	#REF!		#REF!	#REF!	#REF!		#REF!	#REF!	#REF!		#REF!	#REF!	#REF!		#REF!	#REF!	#REF!		#REF!	#REF!	#REF!		#REF!	#REF!	#REF!		#REF!	#REF!	#REF!		#REF!
Pos	2153	428.334	6.06833	1	DG(3:0/18:2)	DG	中性グリセロ脂質		#REF!	#REF!	#REF!		#REF!	#REF!	#REF!		#REF!	#REF!	#REF!		#REF!	#REF!	#REF!		#REF!	#REF!	#REF!		#REF!	#REF!	#REF!		#REF!	#REF!	#REF!		#REF!	#REF!	#REF!		#REF!	#REF!	#REF!		#REF!	#REF!	#REF!		#REF!
Pos	2288	572.52	9.32862	1	DG(15:0/16:0)	DG	中性グリセロ脂質		#REF!	#REF!	#REF!		#REF!	#REF!	#REF!		#REF!	#REF!	#REF!		#REF!	#REF!	#REF!		#REF!	#REF!	#REF!		#REF!	#REF!	#REF!		#REF!	#REF!	#REF!		#REF!	#REF!	#REF!		#REF!	#REF!	#REF!		#REF!	#REF!	#REF!		#REF!
Pos	2662	558.506	9.10033	1	DG(14:0/16:0), DG(15:0/15:0)	DG	中性グリセロ脂質		#REF!	#REF!	#REF!		#REF!	#REF!	#REF!		#REF!	#REF!	#REF!		#REF!	#REF!	#REF!		#REF!	#REF!	#REF!		#REF!	#REF!	#REF!		#REF!	#REF!	#REF!		#REF!	#REF!	#REF!		#REF!	#REF!	#REF!		#REF!	#REF!	#REF!		#REF!
Pos	2694	696.645	12.8785	1	DG(18:1/22:0)	DG	中性グリセロ脂質		#REF!	#REF!	#REF!		#REF!	#REF!	#REF!		#REF!	#REF!	#REF!		#REF!	#REF!	#REF!		#REF!	#REF!	#REF!		#REF!	#REF!	#REF!		#REF!	#REF!	#REF!		#REF!	#REF!	#REF!		#REF!	#REF!	#REF!		#REF!	#REF!	#REF!		#REF!
Pos	3083	724.677	13.8184	1	DG(18:1/24:0)	DG	中性グリセロ脂質		#REF!	#REF!	#REF!		#REF!	#REF!	#REF!		#REF!	#REF!	#REF!		#REF!	#REF!	#REF!		#REF!	#REF!	#REF!		#REF!	#REF!	#REF!		#REF!	#REF!	#REF!		#REF!	#REF!	#REF!		#REF!	#REF!	#REF!		#REF!	#REF!	#REF!		#REF!
Pos	3275	530.474	8.3948	1	DG(12:0/16:0), DG(14:0/14:0)	DG	中性グリセロ脂質		#REF!	#REF!	#REF!		#REF!	#REF!	#REF!		#REF!	#REF!	#REF!		#REF!	#REF!	#REF!		#REF!	#REF!	#REF!		#REF!	#REF!	#REF!		#REF!	#REF!	#REF!		#REF!	#REF!	#REF!		#REF!	#REF!	#REF!		#REF!	#REF!	#REF!		#REF!
Pos	3665	626.569	10.5302	1	DG(17:0/18:1)	DG	中性グリセロ脂質		#REF!	#REF!	#REF!		#REF!	#REF!	#REF!		#REF!	#REF!	#REF!		#REF!	#REF!	#REF!		#REF!	#REF!	#REF!		#REF!	#REF!	#REF!		#REF!	#REF!	#REF!		#REF!	#REF!	#REF!		#REF!	#REF!	#REF!		#REF!	#REF!	#REF!		#REF!
Pos	692	596.558	11.1037	1	DG[e_3型](16:1e/18:1), DG[e_3型](18:2e/16:0)	DG[e_3型]	中性グリセロ脂質	標準品がないため推定だが、アルケニル	#REF!	#REF!	#REF!		#REF!	#REF!	#REF!		#REF!	#REF!	#REF!		#REF!	#REF!	#REF!		#REF!	#REF!	#REF!		#REF!	#REF!	#REF!		#REF!	#REF!	#REF!		#REF!	#REF!	#REF!		#REF!	#REF!	#REF!		#REF!	#REF!	#REF!		#REF!
Pos	869	596.558	10.7987	1	DG[e_3型](18:2e/16:0)	DG[e_3型]	中性グリセロ脂質	標準品がないため推定だが、アルケニル	#REF!	#REF!	#REF!		#REF!	#REF!	#REF!		#REF!	#REF!	#REF!		#REF!	#REF!	#REF!		#REF!	#REF!	#REF!		#REF!	#REF!	#REF!		#REF!	#REF!	#REF!		#REF!	#REF!	#REF!		#REF!	#REF!	#REF!		#REF!	#REF!	#REF!		#REF!
Pos	1116	556.527	10.0003	1	DG[e_3型](16:1e/15:0)	DG[e_3型]	中性グリセロ脂質	標準品がないため推定だが、アルケニル	#REF!	#REF!	#REF!		#REF!	#REF!	#REF!		#REF!	#REF!	#REF!		#REF!	#REF!	#REF!		#REF!	#REF!	#REF!		#REF!	#REF!	#REF!		#REF!	#REF!	#REF!		#REF!	#REF!	#REF!		#REF!	#REF!	#REF!		#REF!	#REF!	#REF!		#REF!
Pos	1139	594.544	10.4288	1	DG[e_3型](16:1e/18:2)	DG[e_3型]	中性グリセロ脂質	標準品がないため推定だが、アルケニル	#REF!	#REF!	#REF!		#REF!	#REF!	#REF!		#REF!	#REF!	#REF!		#REF!	#REF!	#REF!		#REF!	#REF!	#REF!		#REF!	#REF!	#REF!		#REF!	#REF!	#REF!		#REF!	#REF!	#REF!		#REF!	#REF!	#REF!		#REF!	#REF!	#REF!		#REF!
Pos	2007	570.542	10.6623	1	DG[e_3型](16:1e/16:0)	DG[e_3型]	中性グリセロ脂質	標準品がないため推定だが、アルケニル	#REF!	#REF!	#REF!		#REF!	#REF!	#REF!		#REF!	#REF!	#REF!		#REF!	#REF!	#REF!		#REF!	#REF!	#REF!		#REF!	#REF!	#REF!		#REF!	#REF!	#REF!		#REF!	#REF!	#REF!		#REF!	#REF!	#REF!		#REF!	#REF!	#REF!		#REF!
Pos	2201	542.511	9.59896	1	DG[e_3型](15:1e/15:0), DG[e_3型](16:1e/14:0), 他	DG[e_3型]	中性グリセロ脂質	標準品がないため推定だが、アルケニル	#REF!	#REF!	#REF!		#REF!	#REF!	#REF!		#REF!	#REF!	#REF!		#REF!	#REF!	#REF!		#REF!	#REF!	#REF!		#REF!	#REF!	#REF!		#REF!	#REF!	#REF!		#REF!	#REF!	#REF!		#REF!	#REF!	#REF!		#REF!	#REF!	#REF!		#REF!
Pos	2697	542.511	9.77996	1	DG[e_3型](16:1e/14:0), DG[e_3型](14:1e/16:0)	DG[e_3型]	中性グリセロ脂質	標準品がないため推定だが、アルケニル	#REF!	#REF!	#REF!		#REF!	#REF!	#REF!		#REF!	#REF!	#REF!		#REF!	#REF!	#REF!		#REF!	#REF!	#REF!		#REF!	#REF!	#REF!		#REF!	#REF!	#REF!		#REF!	#REF!	#REF!		#REF!	#REF!	#REF!		#REF!	#REF!	#REF!		#REF!
Pos	2759	568.526	9.98813	1	DG[e_3型](17:2e/15:0), DG[e_3型](16:2e/16:0), 他	DG[e_3型]	中性グリセロ脂質	標準品がないため推定だが、アルケニル	#REF!	#REF!	#REF!		#REF!	#REF!	#REF!		#REF!	#REF!	#REF!		#REF!	#REF!	#REF!		#REF!	#REF!	#REF!		#REF!	#REF!	#REF!		#REF!	#REF!	#REF!		#REF!	#REF!	#REF!		#REF!	#REF!	#REF!		#REF!	#REF!	#REF!		#REF!
Pos	2851	624.589	11.7689	1	DG[e_3型](18:1e/18:1)	DG[e_3型]	中性グリセロ脂質	標準品がないため推定だが、アルケニル	#REF!	#REF!	#REF!		#REF!	#REF!	#REF!		#REF!	#REF!	#REF!		#REF!	#REF!	#REF!		#REF!	#REF!	#REF!		#REF!	#REF!	#REF!		#REF!	#REF!	#REF!		#REF!	#REF!	#REF!		#REF!	#REF!	#REF!		#REF!	#REF!	#REF!		#REF!
Pos	3037	584.557	10.9262	1	DG[e_3型](18:1e/15:0), DG[e_3型](16:1e/17:0)	DG[e_3型]	中性グリセロ脂質	標準品がないため推定だが、アルケニル	#REF!	#REF!	#REF!		#REF!	#REF!	#REF!		#REF!	#REF!	#REF!		#REF!	#REF!	#REF!		#REF!	#REF!	#REF!		#REF!	#REF!	#REF!		#REF!	#REF!	#REF!		#REF!	#REF!	#REF!		#REF!	#REF!	#REF!		#REF!	#REF!	#REF!		#REF!
Pos	3057	598.573	11.6114	1	DG[e_3型](18:1e/16:0)	DG[e_3型]	中性グリセロ脂質	標準品がないため推定だが、アルケニル	#REF!	#REF!	#REF!		#REF!	#REF!	#REF!		#REF!	#REF!	#REF!		#REF!	#REF!	#REF!		#REF!	#REF!	#REF!		#REF!	#REF!	#REF!		#REF!	#REF!	#REF!		#REF!	#REF!	#REF!		#REF!	#REF!	#REF!		#REF!	#REF!	#REF!		#REF!
Pos	3446	592.527	9.85906	1	DG[e_3型](16:2e/18:2)	DG[e_3型]	中性グリセロ脂質	標準品がないため推定だが、アルケニル	#REF!	#REF!	#REF!		#REF!	#REF!	#REF!		#REF!	#REF!	#REF!		#REF!	#REF!	#REF!		#REF!	#REF!	#REF!		#REF!	#REF!	#REF!		#REF!	#REF!	#REF!		#REF!	#REF!	#REF!		#REF!	#REF!	#REF!		#REF!	#REF!	#REF!		#REF!
Pos	3	902.815	16.1669	1	TG(18:1/18:1/18:1)	TG	中性グリセロ脂質		#REF!	#REF!	#REF!		#REF!	#REF!	#REF!		#REF!	#REF!	#REF!		#REF!	#REF!	#REF!		#REF!	#REF!	#REF!		#REF!	#REF!	#REF!		#REF!	#REF!	#REF!		#REF!	#REF!	#REF!		#REF!	#REF!	#REF!		#REF!	#REF!	#REF!		#REF!
Pos	6	904.831	16.453	1	TG(18:0/18:1/18:1)	TG	中性グリセロ脂質		#REF!	#REF!	#REF!		#REF!	#REF!	#REF!		#REF!	#REF!	#REF!		#REF!	#REF!	#REF!		#REF!	#REF!	#REF!		#REF!	#REF!	#REF!		#REF!	#REF!	#REF!		#REF!	#REF!	#REF!		#REF!	#REF!	#REF!		#REF!	#REF!	#REF!		#REF!
Pos	7	900.799	15.8937	1	TG(18:1/18:1/18:2)	TG	中性グリセロ脂質		#REF!	#REF!	#REF!		#REF!	#REF!	#REF!		#REF!	#REF!	#REF!		#REF!	#REF!	#REF!		#REF!	#REF!	#REF!		#REF!	#REF!	#REF!		#REF!	#REF!	#REF!		#REF!	#REF!	#REF!		#REF!	#REF!	#REF!		#REF!	#REF!	#REF!		#REF!
Pos	11	876.8	16.1163	1	TG(16:0/18:1/18:1)	TG	中性グリセロ脂質		#REF!	#REF!	#REF!		#REF!	#REF!	#REF!		#REF!	#REF!	#REF!		#REF!	#REF!	#REF!		#REF!	#REF!	#REF!		#REF!	#REF!	#REF!		#REF!	#REF!	#REF!		#REF!	#REF!	#REF!		#REF!	#REF!	#REF!		#REF!	#REF!	#REF!		#REF!
Pos	15	874.784	15.8366	1	TG(16:0/18:1/18:2)	TG	中性グリセロ脂質		#REF!	#REF!	#REF!		#REF!	#REF!	#REF!		#REF!	#REF!	#REF!		#REF!	#REF!	#REF!		#REF!	#REF!	#REF!		#REF!	#REF!	#REF!		#REF!	#REF!	#REF!		#REF!	#REF!	#REF!		#REF!	#REF!	#REF!		#REF!	#REF!	#REF!		#REF!
Pos	16	898.784	15.5859	1	TG(18:1/18:2/18:2)	TG	中性グリセロ脂質		#REF!	#REF!	#REF!		#REF!	#REF!	#REF!		#REF!	#REF!	#REF!		#REF!	#REF!	#REF!		#REF!	#REF!	#REF!		#REF!	#REF!	#REF!		#REF!	#REF!	#REF!		#REF!	#REF!	#REF!		#REF!	#REF!	#REF!		#REF!	#REF!	#REF!		#REF!
Pos	17	896.769	15.2382	1	TG(18:2/18:2/18:2), TG(18:1/18:2/18:3)	TG	中性グリセロ脂質		#REF!	#REF!	#REF!		#REF!	#REF!	#REF!		#REF!	#REF!	#REF!		#REF!	#REF!	#REF!		#REF!	#REF!	#REF!		#REF!	#REF!	#REF!		#REF!	#REF!	#REF!		#REF!	#REF!	#REF!		#REF!	#REF!	#REF!		#REF!	#REF!	#REF!		#REF!
Pos	18	872.768	15.5271	1	TG(16:0/18:2/18:2)	TG	中性グリセロ脂質		#REF!	#REF!	#REF!		#REF!	#REF!	#REF!		#REF!	#REF!	#REF!		#REF!	#REF!	#REF!		#REF!	#REF!	#REF!		#REF!	#REF!	#REF!		#REF!	#REF!	#REF!		#REF!	#REF!	#REF!		#REF!	#REF!	#REF!		#REF!	#REF!	#REF!		#REF!
Pos	25	906.846	16.7123	1	TG(18:0/18:0/18:1)	TG	中性グリセロ脂質		#REF!	#REF!	#REF!		#REF!	#REF!	#REF!		#REF!	#REF!	#REF!		#REF!	#REF!	#REF!		#REF!	#REF!	#REF!		#REF!	#REF!	#REF!		#REF!	#REF!	#REF!		#REF!	#REF!	#REF!		#REF!	#REF!	#REF!		#REF!	#REF!	#REF!		#REF!
Pos	26	878.815	16.416	1	TG(16:0/18:0/18:1)	TG	中性グリセロ脂質		#REF!	#REF!	#REF!		#REF!	#REF!	#REF!		#REF!	#REF!	#REF!		#REF!	#REF!	#REF!		#REF!	#REF!	#REF!		#REF!	#REF!	#REF!		#REF!	#REF!	#REF!		#REF!	#REF!	#REF!		#REF!	#REF!	#REF!		#REF!	#REF!	#REF!		#REF!
Pos	37	894.753	14.8837	1	TG(18:2/18:2/18:3)	TG	中性グリセロ脂質		#REF!	#REF!	#REF!		#REF!	#REF!	#REF!		#REF!	#REF!	#REF!		#REF!	#REF!	#REF!		#REF!	#REF!	#REF!		#REF!	#REF!	#REF!		#REF!	#REF!	#REF!		#REF!	#REF!	#REF!		#REF!	#REF!	#REF!		#REF!	#REF!	#REF!		#REF!
Pos	52	850.784	16.0731	1	TG(16:0/16:0/18:1)	TG	中性グリセロ脂質		#REF!	#REF!	#REF!		#REF!	#REF!	#REF!		#REF!	#REF!	#REF!		#REF!	#REF!	#REF!		#REF!	#REF!	#REF!		#REF!	#REF!	#REF!		#REF!	#REF!	#REF!		#REF!	#REF!	#REF!		#REF!	#REF!	#REF!		#REF!	#REF!	#REF!		#REF!
Pos	59	870.751	15.2158	1	TG(16:0/18:2/18:3)	TG	中性グリセロ脂質		#REF!	#REF!	#REF!		#REF!	#REF!	#REF!		#REF!	#REF!	#REF!		#REF!	#REF!	#REF!		#REF!	#REF!	#REF!		#REF!	#REF!	#REF!		#REF!	#REF!	#REF!		#REF!	#REF!	#REF!		#REF!	#REF!	#REF!		#REF!	#REF!	#REF!		#REF!
Pos	65	908.863	16.937	1	TG(18:0/18:0/18:0)	TG	中性グリセロ脂質		#REF!	#REF!	#REF!		#REF!	#REF!	#REF!		#REF!	#REF!	#REF!		#REF!	#REF!	#REF!		#REF!	#REF!	#REF!		#REF!	#REF!	#REF!		#REF!	#REF!	#REF!		#REF!	#REF!	#REF!		#REF!	#REF!	#REF!		#REF!	#REF!	#REF!		#REF!
Pos	70	848.768	15.7853	1	TG(16:0/16:0/18:2)	TG	中性グリセロ脂質		#REF!	#REF!	#REF!		#REF!	#REF!	#REF!		#REF!	#REF!	#REF!		#REF!	#REF!	#REF!		#REF!	#REF!	#REF!		#REF!	#REF!	#REF!		#REF!	#REF!	#REF!		#REF!	#REF!	#REF!		#REF!	#REF!	#REF!		#REF!	#REF!	#REF!		#REF!
Pos	77	880.831	16.6762	1	TG(16:0/18:0/18:0)	TG	中性グリセロ脂質		#REF!	#REF!	#REF!		#REF!	#REF!	#REF!		#REF!	#REF!	#REF!		#REF!	#REF!	#REF!		#REF!	#REF!	#REF!		#REF!	#REF!	#REF!		#REF!	#REF!	#REF!		#REF!	#REF!	#REF!		#REF!	#REF!	#REF!		#REF!	#REF!	#REF!		#REF!
Pos	101	932.862	16.7489	1	TG(56:2)	TG	中性グリセロ脂質		#REF!	#REF!	#REF!		#REF!	#REF!	#REF!		#REF!	#REF!	#REF!		#REF!	#REF!	#REF!		#REF!	#REF!	#REF!		#REF!	#REF!	#REF!		#REF!	#REF!	#REF!		#REF!	#REF!	#REF!		#REF!	#REF!	#REF!		#REF!	#REF!	#REF!		#REF!
Pos	128	824.768	16.0284	1	TG(16:0/16:0/16:0)	TG	中性グリセロ脂質		#REF!	#REF!	#REF!		#REF!	#REF!	#REF!		#REF!	#REF!	#REF!		#REF!	#REF!	#REF!		#REF!	#REF!	#REF!		#REF!	#REF!	#REF!		#REF!	#REF!	#REF!		#REF!	#REF!	#REF!		#REF!	#REF!	#REF!		#REF!	#REF!	#REF!		#REF!
Pos	156	892.735	14.4442	1	TG(18:2/18:3/18:3)	TG	中性グリセロ脂質		#REF!	#REF!	#REF!		#REF!	#REF!	#REF!		#REF!	#REF!	#REF!		#REF!	#REF!	#REF!		#REF!	#REF!	#REF!		#REF!	#REF!	#REF!		#REF!	#REF!	#REF!		#REF!	#REF!	#REF!		#REF!	#REF!	#REF!		#REF!	#REF!	#REF!		#REF!
Pos	167	852.799	16.3757	1	TG(16:0/16:0/18:0)	TG	中性グリセロ脂質		#REF!	#REF!	#REF!		#REF!	#REF!	#REF!		#REF!	#REF!	#REF!		#REF!	#REF!	#REF!		#REF!	#REF!	#REF!		#REF!	#REF!	#REF!		#REF!	#REF!	#REF!		#REF!	#REF!	#REF!		#REF!	#REF!	#REF!		#REF!	#REF!	#REF!		#REF!
Pos	172	934.876	16.9634	1	TG(18:0/18:1/20:0), TG(16:0/18:1/22:0)	TG	中性グリセロ脂質		#REF!	#REF!	#REF!		#REF!	#REF!	#REF!		#REF!	#REF!	#REF!		#REF!	#REF!	#REF!		#REF!	#REF!	#REF!		#REF!	#REF!	#REF!		#REF!	#REF!	#REF!		#REF!	#REF!	#REF!		#REF!	#REF!	#REF!		#REF!	#REF!	#REF!		#REF!
Pos	180	930.845	16.5221	1	TG(18:1/18:2/20:0), TG(18:1/18:1/20:1)	TG	中性グリセロ脂質		#REF!	#REF!	#REF!		#REF!	#REF!	#REF!		#REF!	#REF!	#REF!		#REF!	#REF!	#REF!		#REF!	#REF!	#REF!		#REF!	#REF!	#REF!		#REF!	#REF!	#REF!		#REF!	#REF!	#REF!		#REF!	#REF!	#REF!		#REF!	#REF!	#REF!		#REF!
Pos	187	960.893	16.9909	1	TG(18:1/18:1/22:0), TG(16:0/18:2/24:0)	TG	中性グリセロ脂質		#REF!	#REF!	#REF!		#REF!	#REF!	#REF!		#REF!	#REF!	#REF!		#REF!	#REF!	#REF!		#REF!	#REF!	#REF!		#REF!	#REF!	#REF!		#REF!	#REF!	#REF!		#REF!	#REF!	#REF!		#REF!	#REF!	#REF!		#REF!	#REF!	#REF!		#REF!
Pos	265	958.877	16.8033	1	TG(18:1/18:2/22:0)	TG	中性グリセロ脂質		#REF!	#REF!	#REF!		#REF!	#REF!	#REF!		#REF!	#REF!	#REF!		#REF!	#REF!	#REF!		#REF!	#REF!	#REF!		#REF!	#REF!	#REF!		#REF!	#REF!	#REF!		#REF!	#REF!	#REF!		#REF!	#REF!	#REF!		#REF!	#REF!	#REF!		#REF!
Pos	291	988.925	17.2083	1	TG(18:1/18:1/24:0)	TG	中性グリセロ脂質		#REF!	#REF!	#REF!		#REF!	#REF!	#REF!		#REF!	#REF!	#REF!		#REF!	#REF!	#REF!		#REF!	#REF!	#REF!		#REF!	#REF!	#REF!		#REF!	#REF!	#REF!		#REF!	#REF!	#REF!		#REF!	#REF!	#REF!		#REF!	#REF!	#REF!		#REF!
Pos	392	890.812	16.294	1	TG(17:0/18:1/18:1)	TG	中性グリセロ脂質		#REF!	#REF!	#REF!		#REF!	#REF!	#REF!		#REF!	#REF!	#REF!		#REF!	#REF!	#REF!		#REF!	#REF!	#REF!		#REF!	#REF!	#REF!		#REF!	#REF!	#REF!		#REF!	#REF!	#REF!		#REF!	#REF!	#REF!		#REF!	#REF!	#REF!		#REF!
Pos	396	868.734	14.8507	1	TG(16:0/18:3/18:3)	TG	中性グリセロ脂質		#REF!	#REF!	#REF!		#REF!	#REF!	#REF!		#REF!	#REF!	#REF!		#REF!	#REF!	#REF!		#REF!	#REF!	#REF!		#REF!	#REF!	#REF!		#REF!	#REF!	#REF!		#REF!	#REF!	#REF!		#REF!	#REF!	#REF!		#REF!	#REF!	#REF!		#REF!
Pos	436	928.828	16.2774	1	TG(18:1/18:2/20:1), TG(18:2/18:2/20:0)	TG	中性グリセロ脂質		#REF!	#REF!	#REF!		#REF!	#REF!	#REF!		#REF!	#REF!	#REF!		#REF!	#REF!	#REF!		#REF!	#REF!	#REF!		#REF!	#REF!	#REF!		#REF!	#REF!	#REF!		#REF!	#REF!	#REF!		#REF!	#REF!	#REF!		#REF!	#REF!	#REF!		#REF!
Pos	438	986.908	17.0416	1	TG(18:1/18:2/24:0)	TG	中性グリセロ脂質		#REF!	#REF!	#REF!		#REF!	#REF!	#REF!		#REF!	#REF!	#REF!		#REF!	#REF!	#REF!		#REF!	#REF!	#REF!		#REF!	#REF!	#REF!		#REF!	#REF!	#REF!		#REF!	#REF!	#REF!		#REF!	#REF!	#REF!		#REF!	#REF!	#REF!		#REF!
Pos	448	956.861	16.6086	1	TG(18:2/18:2/22:0)	TG	中性グリセロ脂質		#REF!	#REF!	#REF!		#REF!	#REF!	#REF!		#REF!	#REF!	#REF!		#REF!	#REF!	#REF!		#REF!	#REF!	#REF!		#REF!	#REF!	#REF!		#REF!	#REF!	#REF!		#REF!	#REF!	#REF!		#REF!	#REF!	#REF!		#REF!	#REF!	#REF!		#REF!
Pos	462	846.752	15.4081	1	TG(50:3)	TG	中性グリセロ脂質		#REF!	#REF!	#REF!		#REF!	#REF!	#REF!		#REF!	#REF!	#REF!		#REF!	#REF!	#REF!		#REF!	#REF!	#REF!		#REF!	#REF!	#REF!		#REF!	#REF!	#REF!		#REF!	#REF!	#REF!		#REF!	#REF!	#REF!		#REF!	#REF!	#REF!		#REF!
Pos	505	962.908	17.184	1	TG(16:0/18:1/24:0), TG(18:0/18:1/22:0)	TG	中性グリセロ脂質		#REF!	#REF!	#REF!		#REF!	#REF!	#REF!		#REF!	#REF!	#REF!		#REF!	#REF!	#REF!		#REF!	#REF!	#REF!		#REF!	#REF!	#REF!		#REF!	#REF!	#REF!		#REF!	#REF!	#REF!		#REF!	#REF!	#REF!		#REF!	#REF!	#REF!		#REF!
Pos	550	888.797	16.0135	1	TG(53:3)	TG	中性グリセロ脂質		#REF!	#REF!	#REF!		#REF!	#REF!	#REF!		#REF!	#REF!	#REF!		#REF!	#REF!	#REF!		#REF!	#REF!	#REF!		#REF!	#REF!	#REF!		#REF!	#REF!	#REF!		#REF!	#REF!	#REF!		#REF!	#REF!	#REF!		#REF!	#REF!	#REF!		#REF!
Pos	621	926.812	15.9825	1	TG(18:2/18:2/20:1)	TG	中性グリセロ脂質		#REF!	#REF!	#REF!		#REF!	#REF!	#REF!		#REF!	#REF!	#REF!		#REF!	#REF!	#REF!		#REF!	#REF!	#REF!		#REF!	#REF!	#REF!		#REF!	#REF!	#REF!		#REF!	#REF!	#REF!		#REF!	#REF!	#REF!		#REF!	#REF!	#REF!		#REF!
Pos	725	892.828	16.5677	1	TG(17:0/18:0/18:1)	TG	中性グリセロ脂質		#REF!	#REF!	#REF!		#REF!	#REF!	#REF!		#REF!	#REF!	#REF!		#REF!	#REF!	#REF!		#REF!	#REF!	#REF!		#REF!	#REF!	#REF!		#REF!	#REF!	#REF!		#REF!	#REF!	#REF!		#REF!	#REF!	#REF!		#REF!	#REF!	#REF!		#REF!
Pos	747	984.892	16.8683	1	TG(18:2/18:2/24:0)	TG	中性グリセロ脂質		#REF!	#REF!	#REF!		#REF!	#REF!	#REF!		#REF!	#REF!	#REF!		#REF!	#REF!	#REF!		#REF!	#REF!	#REF!		#REF!	#REF!	#REF!		#REF!	#REF!	#REF!		#REF!	#REF!	#REF!		#REF!	#REF!	#REF!		#REF!	#REF!	#REF!		#REF!
Pos	829	822.75	15.6798	1	TG(14:0/16:0/18:1), TG(16:0/16:0/16:1)	TG	中性グリセロ脂質		#REF!	#REF!	#REF!		#REF!	#REF!	#REF!		#REF!	#REF!	#REF!		#REF!	#REF!	#REF!		#REF!	#REF!	#REF!		#REF!	#REF!	#REF!		#REF!	#REF!	#REF!		#REF!	#REF!	#REF!		#REF!	#REF!	#REF!		#REF!	#REF!	#REF!		#REF!
Pos	860	796.735	15.6128	1	TG(14:0/16:0/16:0), TG(14:0/14:0/18:0)	TG	中性グリセロ脂質		#REF!	#REF!	#REF!		#REF!	#REF!	#REF!		#REF!	#REF!	#REF!		#REF!	#REF!	#REF!		#REF!	#REF!	#REF!		#REF!	#REF!	#REF!		#REF!	#REF!	#REF!		#REF!	#REF!	#REF!		#REF!	#REF!	#REF!		#REF!	#REF!	#REF!		#REF!
Pos	891	864.797	16.2588	1	TG(51:1)	TG	中性グリセロ脂質		#REF!	#REF!	#REF!		#REF!	#REF!	#REF!		#REF!	#REF!	#REF!		#REF!	#REF!	#REF!		#REF!	#REF!	#REF!		#REF!	#REF!	#REF!		#REF!	#REF!	#REF!		#REF!	#REF!	#REF!		#REF!	#REF!	#REF!		#REF!	#REF!	#REF!		#REF!
Pos	905	990.939	17.3884	1	TG(60:1)	TG	中性グリセロ脂質		#REF!	#REF!	#REF!		#REF!	#REF!	#REF!		#REF!	#REF!	#REF!		#REF!	#REF!	#REF!		#REF!	#REF!	#REF!		#REF!	#REF!	#REF!		#REF!	#REF!	#REF!		#REF!	#REF!	#REF!		#REF!	#REF!	#REF!		#REF!	#REF!	#REF!		#REF!
Pos	951	866.812	16.5308	1	TG(51:0)	TG	中性グリセロ脂質		#REF!	#REF!	#REF!		#REF!	#REF!	#REF!		#REF!	#REF!	#REF!		#REF!	#REF!	#REF!		#REF!	#REF!	#REF!		#REF!	#REF!	#REF!		#REF!	#REF!	#REF!		#REF!	#REF!	#REF!		#REF!	#REF!	#REF!		#REF!	#REF!	#REF!		#REF!
Pos	1031	862.78	15.9576	1	TG(51:2)	TG	中性グリセロ脂質		#REF!	#REF!	#REF!		#REF!	#REF!	#REF!		#REF!	#REF!	#REF!		#REF!	#REF!	#REF!		#REF!	#REF!	#REF!		#REF!	#REF!	#REF!		#REF!	#REF!	#REF!		#REF!	#REF!	#REF!		#REF!	#REF!	#REF!		#REF!	#REF!	#REF!		#REF!
Pos	1045	890.719	13.9102	1	TG(18:3/18:3/18:3)	TG	中性グリセロ脂質		#REF!	#REF!	#REF!		#REF!	#REF!	#REF!		#REF!	#REF!	#REF!		#REF!	#REF!	#REF!		#REF!	#REF!	#REF!		#REF!	#REF!	#REF!		#REF!	#REF!	#REF!		#REF!	#REF!	#REF!		#REF!	#REF!	#REF!		#REF!	#REF!	#REF!		#REF!
Pos	1172	838.782	16.2125	1	TG(49:0)	TG	中性グリセロ脂質		#REF!	#REF!	#REF!		#REF!	#REF!	#REF!		#REF!	#REF!	#REF!		#REF!	#REF!	#REF!		#REF!	#REF!	#REF!		#REF!	#REF!	#REF!		#REF!	#REF!	#REF!		#REF!	#REF!	#REF!		#REF!	#REF!	#REF!		#REF!	#REF!	#REF!		#REF!
Pos	1214	954.844	16.3257	1	TG(58:5)	TG	中性グリセロ脂質		#REF!	#REF!	#REF!		#REF!	#REF!	#REF!		#REF!	#REF!	#REF!		#REF!	#REF!	#REF!		#REF!	#REF!	#REF!		#REF!	#REF!	#REF!		#REF!	#REF!	#REF!		#REF!	#REF!	#REF!		#REF!	#REF!	#REF!		#REF!	#REF!	#REF!		#REF!
Pos	1240	894.845	16.8065	1	TG(17:0/18:0/18:0), TG(17:0/17:0/19:0)	TG	中性グリセロ脂質		#REF!	#REF!	#REF!		#REF!	#REF!	#REF!		#REF!	#REF!	#REF!		#REF!	#REF!	#REF!		#REF!	#REF!	#REF!		#REF!	#REF!	#REF!		#REF!	#REF!	#REF!		#REF!	#REF!	#REF!		#REF!	#REF!	#REF!		#REF!	#REF!	#REF!		#REF!
Pos	1276	1016.95	17.4044	1	TG(18:1/18:1/26:0), TG(18:0/18:2/26:0)	TG	中性グリセロ脂質		#REF!	#REF!	#REF!		#REF!	#REF!	#REF!		#REF!	#REF!	#REF!		#REF!	#REF!	#REF!		#REF!	#REF!	#REF!		#REF!	#REF!	#REF!		#REF!	#REF!	#REF!		#REF!	#REF!	#REF!		#REF!	#REF!	#REF!		#REF!	#REF!	#REF!		#REF!
Pos	1281	844.733	15.0042	1	TG(50:4)	TG	中性グリセロ脂質		#REF!	#REF!	#REF!		#REF!	#REF!	#REF!		#REF!	#REF!	#REF!		#REF!	#REF!	#REF!		#REF!	#REF!	#REF!		#REF!	#REF!	#REF!		#REF!	#REF!	#REF!		#REF!	#REF!	#REF!		#REF!	#REF!	#REF!		#REF!	#REF!	#REF!		#REF!
Pos	1309	924.798	15.71	1	TG(56:6)	TG	中性グリセロ脂質		#REF!	#REF!	#REF!		#REF!	#REF!	#REF!		#REF!	#REF!	#REF!		#REF!	#REF!	#REF!		#REF!	#REF!	#REF!		#REF!	#REF!	#REF!		#REF!	#REF!	#REF!		#REF!	#REF!	#REF!		#REF!	#REF!	#REF!		#REF!	#REF!	#REF!		#REF!
Pos	1327	820.735	15.3001	1	TG(48:2)	TG	中性グリセロ脂質		#REF!	#REF!	#REF!		#REF!	#REF!	#REF!		#REF!	#REF!	#REF!		#REF!	#REF!	#REF!		#REF!	#REF!	#REF!		#REF!	#REF!	#REF!		#REF!	#REF!	#REF!		#REF!	#REF!	#REF!		#REF!	#REF!	#REF!		#REF!	#REF!	#REF!		#REF!
Pos	1459	684.61	12.5051	1	TG(38:0)	TG	中性グリセロ脂質		#REF!	#REF!	#REF!		#REF!	#REF!	#REF!		#REF!	#REF!	#REF!		#REF!	#REF!	#REF!		#REF!	#REF!	#REF!		#REF!	#REF!	#REF!		#REF!	#REF!	#REF!		#REF!	#REF!	#REF!		#REF!	#REF!	#REF!		#REF!	#REF!	#REF!		#REF!
Pos	1484	916.827	16.3306	1	TG(55:3)	TG	中性グリセロ脂質		#REF!	#REF!	#REF!		#REF!	#REF!	#REF!		#REF!	#REF!	#REF!		#REF!	#REF!	#REF!		#REF!	#REF!	#REF!		#REF!	#REF!	#REF!		#REF!	#REF!	#REF!		#REF!	#REF!	#REF!		#REF!	#REF!	#REF!		#REF!	#REF!	#REF!		#REF!
Pos	1529	860.767	15.6386	1	TG(51:3)	TG	中性グリセロ脂質		#REF!	#REF!	#REF!		#REF!	#REF!	#REF!		#REF!	#REF!	#REF!		#REF!	#REF!	#REF!		#REF!	#REF!	#REF!		#REF!	#REF!	#REF!		#REF!	#REF!	#REF!		#REF!	#REF!	#REF!		#REF!	#REF!	#REF!		#REF!	#REF!	#REF!		#REF!
Pos	1550	1012.92	17.0891	1	TG(18:2/18:2/26:0), TG(18:2/22:1/22:1)	TG	中性グリセロ脂質		#REF!	#REF!	#REF!		#REF!	#REF!	#REF!		#REF!	#REF!	#REF!		#REF!	#REF!	#REF!		#REF!	#REF!	#REF!		#REF!	#REF!	#REF!		#REF!	#REF!	#REF!		#REF!	#REF!	#REF!		#REF!	#REF!	#REF!		#REF!	#REF!	#REF!		#REF!
Pos	1555	1014.94	17.253	1	TG(18:1/18:2/26:0), TG(18:1/22:1/22:1)	TG	中性グリセロ脂質		#REF!	#REF!	#REF!		#REF!	#REF!	#REF!		#REF!	#REF!	#REF!		#REF!	#REF!	#REF!		#REF!	#REF!	#REF!		#REF!	#REF!	#REF!		#REF!	#REF!	#REF!		#REF!	#REF!	#REF!		#REF!	#REF!	#REF!		#REF!	#REF!	#REF!		#REF!
Pos	1587	936.89	17.1632	1	TG(18:0/18:0/20:0), TG(16:0/20:0/20:0)	TG	中性グリセロ脂質		#REF!	#REF!	#REF!		#REF!	#REF!	#REF!		#REF!	#REF!	#REF!		#REF!	#REF!	#REF!		#REF!	#REF!	#REF!		#REF!	#REF!	#REF!		#REF!	#REF!	#REF!		#REF!	#REF!	#REF!		#REF!	#REF!	#REF!		#REF!	#REF!	#REF!		#REF!
Pos	1598	656.579	11.5291	1	TG(12:0/12:0/12:0)	TG	中性グリセロ脂質		#REF!	#REF!	#REF!		#REF!	#REF!	#REF!		#REF!	#REF!	#REF!		#REF!	#REF!	#REF!		#REF!	#REF!	#REF!		#REF!	#REF!	#REF!		#REF!	#REF!	#REF!		#REF!	#REF!	#REF!		#REF!	#REF!	#REF!		#REF!	#REF!	#REF!		#REF!
Pos	1684	974.906	17.1065	1	TG(59:2)	TG	中性グリセロ脂質		#REF!	#REF!	#REF!		#REF!	#REF!	#REF!		#REF!	#REF!	#REF!		#REF!	#REF!	#REF!		#REF!	#REF!	#REF!		#REF!	#REF!	#REF!		#REF!	#REF!	#REF!		#REF!	#REF!	#REF!		#REF!	#REF!	#REF!		#REF!	#REF!	#REF!		#REF!
Pos	1763	982.876	16.6331	1	TG(60:5)	TG	中性グリセロ脂質		#REF!	#REF!	#REF!		#REF!	#REF!	#REF!		#REF!	#REF!	#REF!		#REF!	#REF!	#REF!		#REF!	#REF!	#REF!		#REF!	#REF!	#REF!		#REF!	#REF!	#REF!		#REF!	#REF!	#REF!		#REF!	#REF!	#REF!		#REF!	#REF!	#REF!		#REF!
Pos	1875	1010.91	16.868	1	TG(62:5)	TG	中性グリセロ脂質		#REF!	#REF!	#REF!		#REF!	#REF!	#REF!		#REF!	#REF!	#REF!		#REF!	#REF!	#REF!		#REF!	#REF!	#REF!		#REF!	#REF!	#REF!		#REF!	#REF!	#REF!		#REF!	#REF!	#REF!		#REF!	#REF!	#REF!		#REF!	#REF!	#REF!		#REF!
Pos	1902	712.643	13.4926	1	TG(12:0/12:0/16:0)	TG	中性グリセロ脂質		#REF!	#REF!	#REF!		#REF!	#REF!	#REF!		#REF!	#REF!	#REF!		#REF!	#REF!	#REF!		#REF!	#REF!	#REF!		#REF!	#REF!	#REF!		#REF!	#REF!	#REF!		#REF!	#REF!	#REF!		#REF!	#REF!	#REF!		#REF!	#REF!	#REF!		#REF!
Pos	1930	858.75	15.3071	1	TG(51:4)	TG	中性グリセロ脂質		#REF!	#REF!	#REF!		#REF!	#REF!	#REF!		#REF!	#REF!	#REF!		#REF!	#REF!	#REF!		#REF!	#REF!	#REF!		#REF!	#REF!	#REF!		#REF!	#REF!	#REF!		#REF!	#REF!	#REF!		#REF!	#REF!	#REF!		#REF!	#REF!	#REF!		#REF!
Pos	1941	768.703	15.0964	1	TG(12:0/16:0/16:0)	TG	中性グリセロ脂質		#REF!	#REF!	#REF!		#REF!	#REF!	#REF!		#REF!	#REF!	#REF!		#REF!	#REF!	#REF!		#REF!	#REF!	#REF!		#REF!	#REF!	#REF!		#REF!	#REF!	#REF!		#REF!	#REF!	#REF!		#REF!	#REF!	#REF!		#REF!	#REF!	#REF!		#REF!
Pos	2088	836.765	15.8941	1	TG(49:1)	TG	中性グリセロ脂質		#REF!	#REF!	#REF!		#REF!	#REF!	#REF!		#REF!	#REF!	#REF!		#REF!	#REF!	#REF!		#REF!	#REF!	#REF!		#REF!	#REF!	#REF!		#REF!	#REF!	#REF!		#REF!	#REF!	#REF!		#REF!	#REF!	#REF!		#REF!	#REF!	#REF!		#REF!
Pos	2091	794.719	15.207	1	TG(46:1)	TG	中性グリセロ脂質		#REF!	#REF!	#REF!		#REF!	#REF!	#REF!		#REF!	#REF!	#REF!		#REF!	#REF!	#REF!		#REF!	#REF!	#REF!		#REF!	#REF!	#REF!		#REF!	#REF!	#REF!		#REF!	#REF!	#REF!		#REF!	#REF!	#REF!		#REF!	#REF!	#REF!		#REF!
Pos	2123	740.672	14.4151	1	TG(42:0)	TG	中性グリセロ脂質		#REF!	#REF!	#REF!		#REF!	#REF!	#REF!		#REF!	#REF!	#REF!		#REF!	#REF!	#REF!		#REF!	#REF!	#REF!		#REF!	#REF!	#REF!		#REF!	#REF!	#REF!		#REF!	#REF!	#REF!		#REF!	#REF!	#REF!		#REF!	#REF!	#REF!		#REF!
Pos	2285	810.75	15.8202	1	TG(47:0)	TG	中性グリセロ脂質		#REF!	#REF!	#REF!		#REF!	#REF!	#REF!		#REF!	#REF!	#REF!		#REF!	#REF!	#REF!		#REF!	#REF!	#REF!		#REF!	#REF!	#REF!		#REF!	#REF!	#REF!		#REF!	#REF!	#REF!		#REF!	#REF!	#REF!		#REF!	#REF!	#REF!		#REF!
Pos	2338	842.72	14.5985	1	TG(14:0/18:2/18:3), TG(14:1/18:2/18:2)	TG	中性グリセロ脂質		#REF!	#REF!	#REF!		#REF!	#REF!	#REF!		#REF!	#REF!	#REF!		#REF!	#REF!	#REF!		#REF!	#REF!	#REF!		#REF!	#REF!	#REF!		#REF!	#REF!	#REF!		#REF!	#REF!	#REF!		#REF!	#REF!	#REF!		#REF!	#REF!	#REF!		#REF!
Pos	2398	856.734	14.9219	1	TG(51:5)	TG	中性グリセロ脂質		#REF!	#REF!	#REF!		#REF!	#REF!	#REF!		#REF!	#REF!	#REF!		#REF!	#REF!	#REF!		#REF!	#REF!	#REF!		#REF!	#REF!	#REF!		#REF!	#REF!	#REF!		#REF!	#REF!	#REF!		#REF!	#REF!	#REF!		#REF!	#REF!	#REF!		#REF!
Pos	2443	1002.94	17.3106	1	TG(61:2)	TG	中性グリセロ脂質		#REF!	#REF!	#REF!		#REF!	#REF!	#REF!		#REF!	#REF!	#REF!		#REF!	#REF!	#REF!		#REF!	#REF!	#REF!		#REF!	#REF!	#REF!		#REF!	#REF!	#REF!		#REF!	#REF!	#REF!		#REF!	#REF!	#REF!		#REF!	#REF!	#REF!		#REF!
Pos	2488	516.423	7.64887	1	TG(8:0/8:0/10:0)	TG	中性グリセロ脂質		#REF!	#REF!	#REF!		#REF!	#REF!	#REF!		#REF!	#REF!	#REF!		#REF!	#REF!	#REF!		#REF!	#REF!	#REF!		#REF!	#REF!	#REF!		#REF!	#REF!	#REF!		#REF!	#REF!	#REF!		#REF!	#REF!	#REF!		#REF!	#REF!	#REF!		#REF!
Pos	2548	488.392	7.16012	1	TG(8:0/8:0/8:0)	TG	中性グリセロ脂質		#REF!	#REF!	#REF!		#REF!	#REF!	#REF!		#REF!	#REF!	#REF!		#REF!	#REF!	#REF!		#REF!	#REF!	#REF!		#REF!	#REF!	#REF!		#REF!	#REF!	#REF!		#REF!	#REF!	#REF!		#REF!	#REF!	#REF!		#REF!	#REF!	#REF!		#REF!
Pos	2651	818.72	14.7533	1	TG(16:1/16:1/16:1)	TG	中性グリセロ脂質		#REF!	#REF!	#REF!		#REF!	#REF!	#REF!		#REF!	#REF!	#REF!		#REF!	#REF!	#REF!		#REF!	#REF!	#REF!		#REF!	#REF!	#REF!		#REF!	#REF!	#REF!		#REF!	#REF!	#REF!		#REF!	#REF!	#REF!		#REF!	#REF!	#REF!		#REF!
Pos	2667	964.922	17.3682	1	TG(58:0)	TG	中性グリセロ脂質		#REF!	#REF!	#REF!		#REF!	#REF!	#REF!		#REF!	#REF!	#REF!		#REF!	#REF!	#REF!		#REF!	#REF!	#REF!		#REF!	#REF!	#REF!		#REF!	#REF!	#REF!		#REF!	#REF!	#REF!		#REF!	#REF!	#REF!		#REF!	#REF!	#REF!		#REF!
Pos	2781	976.921	17.2886	1	TG(59:1)	TG	中性グリセロ脂質		#REF!	#REF!	#REF!		#REF!	#REF!	#REF!		#REF!	#REF!	#REF!		#REF!	#REF!	#REF!		#REF!	#REF!	#REF!		#REF!	#REF!	#REF!		#REF!	#REF!	#REF!		#REF!	#REF!	#REF!		#REF!	#REF!	#REF!		#REF!	#REF!	#REF!		#REF!
Pos	2813	1018.97	17.5703	1	TG(62:1)	TG	中性グリセロ脂質		#REF!	#REF!	#REF!		#REF!	#REF!	#REF!		#REF!	#REF!	#REF!		#REF!	#REF!	#REF!		#REF!	#REF!	#REF!		#REF!	#REF!	#REF!		#REF!	#REF!	#REF!		#REF!	#REF!	#REF!		#REF!	#REF!	#REF!		#REF!	#REF!	#REF!		#REF!
Pos	2991	962.719	14.7365	1	TG(20:5/20:5/20:5), TG(20:4/20:5/20:6)	TG	中性グリセロ脂質		#REF!	#REF!	#REF!		#REF!	#REF!	#REF!		#REF!	#REF!	#REF!		#REF!	#REF!	#REF!		#REF!	#REF!	#REF!		#REF!	#REF!	#REF!		#REF!	#REF!	#REF!		#REF!	#REF!	#REF!		#REF!	#REF!	#REF!		#REF!	#REF!	#REF!		#REF!
Pos	3096	1000.92	17.1458	1	TG(18:1/18:2/25:0)	TG	中性グリセロ脂質		#REF!	#REF!	#REF!		#REF!	#REF!	#REF!		#REF!	#REF!	#REF!		#REF!	#REF!	#REF!		#REF!	#REF!	#REF!		#REF!	#REF!	#REF!		#REF!	#REF!	#REF!		#REF!	#REF!	#REF!		#REF!	#REF!	#REF!		#REF!	#REF!	#REF!		#REF!
Pos	3265	948.89	17.0825	1	TG(57:1)	TG	中性グリセロ脂質		#REF!	#REF!	#REF!		#REF!	#REF!	#REF!		#REF!	#REF!	#REF!		#REF!	#REF!	#REF!		#REF!	#REF!	#REF!		#REF!	#REF!	#REF!		#REF!	#REF!	#REF!		#REF!	#REF!	#REF!		#REF!	#REF!	#REF!		#REF!	#REF!	#REF!		#REF!
Pos	3331	960.705	14.0157	1	TG(20:5/20:5/20:6), TG(20:4/20:6/20:6)	TG	中性グリセロ脂質		#REF!	#REF!	#REF!		#REF!	#REF!	#REF!		#REF!	#REF!	#REF!		#REF!	#REF!	#REF!		#REF!	#REF!	#REF!		#REF!	#REF!	#REF!		#REF!	#REF!	#REF!		#REF!	#REF!	#REF!		#REF!	#REF!	#REF!		#REF!	#REF!	#REF!		#REF!
Pos	3731	782.719	15.3581	1	TG(45:0)	TG	中性グリセロ脂質		#REF!	#REF!	#REF!		#REF!	#REF!	#REF!		#REF!	#REF!	#REF!		#REF!	#REF!	#REF!		#REF!	#REF!	#REF!		#REF!	#REF!	#REF!		#REF!	#REF!	#REF!		#REF!	#REF!	#REF!		#REF!	#REF!	#REF!		#REF!	#REF!	#REF!		#REF!
Pos	3787	808.735	15.4621	1	TG(47:1)	TG	中性グリセロ脂質		#REF!	#REF!	#REF!		#REF!	#REF!	#REF!		#REF!	#REF!	#REF!		#REF!	#REF!	#REF!		#REF!	#REF!	#REF!		#REF!	#REF!	#REF!		#REF!	#REF!	#REF!		#REF!	#REF!	#REF!		#REF!	#REF!	#REF!		#REF!	#REF!	#REF!		#REF!
Pos	3826	1004.95	17.4788	1	TG(61:1)	TG	中性グリセロ脂質		#REF!	#REF!	#REF!		#REF!	#REF!	#REF!		#REF!	#REF!	#REF!		#REF!	#REF!	#REF!		#REF!	#REF!	#REF!		#REF!	#REF!	#REF!		#REF!	#REF!	#REF!		#REF!	#REF!	#REF!		#REF!	#REF!	#REF!		#REF!	#REF!	#REF!		#REF!
Pos	3887	544.453	8.2283	1	TG(8:0/10:0/10:0)	TG	中性グリセロ脂質		#REF!	#REF!	#REF!		#REF!	#REF!	#REF!		#REF!	#REF!	#REF!		#REF!	#REF!	#REF!		#REF!	#REF!	#REF!		#REF!	#REF!	#REF!		#REF!	#REF!	#REF!		#REF!	#REF!	#REF!		#REF!	#REF!	#REF!		#REF!	#REF!	#REF!		#REF!
Pos	3902	738.658	13.6971	1	TG(42:1)	TG	中性グリセロ脂質		#REF!	#REF!	#REF!		#REF!	#REF!	#REF!		#REF!	#REF!	#REF!		#REF!	#REF!	#REF!		#REF!	#REF!	#REF!		#REF!	#REF!	#REF!		#REF!	#REF!	#REF!		#REF!	#REF!	#REF!		#REF!	#REF!	#REF!		#REF!	#REF!	#REF!		#REF!
Pos	3932	792.703	14.7323	1	TG(46:2)	TG	中性グリセロ脂質		#REF!	#REF!	#REF!		#REF!	#REF!	#REF!		#REF!	#REF!	#REF!		#REF!	#REF!	#REF!		#REF!	#REF!	#REF!		#REF!	#REF!	#REF!		#REF!	#REF!	#REF!		#REF!	#REF!	#REF!		#REF!	#REF!	#REF!		#REF!	#REF!	#REF!		#REF!
Pos	4386	958.687	13.1874	1	TG(20:5/20:6/20:6)	TG	中性グリセロ脂質		#REF!	#REF!	#REF!		#REF!	#REF!	#REF!		#REF!	#REF!	#REF!		#REF!	#REF!	#REF!		#REF!	#REF!	#REF!		#REF!	#REF!	#REF!		#REF!	#REF!	#REF!		#REF!	#REF!	#REF!		#REF!	#REF!	#REF!		#REF!	#REF!	#REF!		#REF!
Pos	4450	992.952	17.5547	1	TG(60:0)	TG	中性グリセロ脂質		#REF!	#REF!	#REF!		#REF!	#REF!	#REF!		#REF!	#REF!	#REF!		#REF!	#REF!	#REF!		#REF!	#REF!	#REF!		#REF!	#REF!	#REF!		#REF!	#REF!	#REF!		#REF!	#REF!	#REF!		#REF!	#REF!	#REF!		#REF!	#REF!	#REF!		#REF!
Pos	4785	1038.94	17.0979	1	TG(18:3/22:1/24:1)	TG	中性グリセロ脂質		#REF!	#REF!	#REF!		#REF!	#REF!	#REF!		#REF!	#REF!	#REF!		#REF!	#REF!	#REF!		#REF!	#REF!	#REF!		#REF!	#REF!	#REF!		#REF!	#REF!	#REF!		#REF!	#REF!	#REF!		#REF!	#REF!	#REF!		#REF!	#REF!	#REF!		#REF!
Pos	4831	764.672	13.9	1	TG(44:2)	TG	中性グリセロ脂質		#REF!	#REF!	#REF!		#REF!	#REF!	#REF!		#REF!	#REF!	#REF!		#REF!	#REF!	#REF!		#REF!	#REF!	#REF!		#REF!	#REF!	#REF!		#REF!	#REF!	#REF!		#REF!	#REF!	#REF!		#REF!	#REF!	#REF!		#REF!	#REF!	#REF!		#REF!
Pos	5015	964.734	15.1277	1	TG(20:4/20:5/20:5)	TG	中性グリセロ脂質		#REF!	#REF!	#REF!		#REF!	#REF!	#REF!		#REF!	#REF!	#REF!		#REF!	#REF!	#REF!		#REF!	#REF!	#REF!		#REF!	#REF!	#REF!		#REF!	#REF!	#REF!		#REF!	#REF!	#REF!		#REF!	#REF!	#REF!		#REF!	#REF!	#REF!		#REF!
Pos	5145	1044.98	17.5893	1	TG(64:2)	TG	中性グリセロ脂質		#REF!	#REF!	#REF!		#REF!	#REF!	#REF!		#REF!	#REF!	#REF!		#REF!	#REF!	#REF!		#REF!	#REF!	#REF!		#REF!	#REF!	#REF!		#REF!	#REF!	#REF!		#REF!	#REF!	#REF!		#REF!	#REF!	#REF!		#REF!	#REF!	#REF!		#REF!
Pos	5566	1042.97	17.435	1	TG(64:3)	TG	中性グリセロ脂質		#REF!	#REF!	#REF!		#REF!	#REF!	#REF!		#REF!	#REF!	#REF!		#REF!	#REF!	#REF!		#REF!	#REF!	#REF!		#REF!	#REF!	#REF!		#REF!	#REF!	#REF!		#REF!	#REF!	#REF!		#REF!	#REF!	#REF!		#REF!	#REF!	#REF!		#REF!
Pos	5763	1047	17.7339	1	TG(64:1)	TG	中性グリセロ脂質		#REF!	#REF!	#REF!		#REF!	#REF!	#REF!		#REF!	#REF!	#REF!		#REF!	#REF!	#REF!		#REF!	#REF!	#REF!		#REF!	#REF!	#REF!		#REF!	#REF!	#REF!		#REF!	#REF!	#REF!		#REF!	#REF!	#REF!		#REF!	#REF!	#REF!		#REF!
Pos	5819	1030.97	17.4936	1	TG(63:2)	TG	中性グリセロ脂質		#REF!	#REF!	#REF!		#REF!	#REF!	#REF!		#REF!	#REF!	#REF!		#REF!	#REF!	#REF!		#REF!	#REF!	#REF!		#REF!	#REF!	#REF!		#REF!	#REF!	#REF!		#REF!	#REF!	#REF!		#REF!	#REF!	#REF!		#REF!	#REF!	#REF!		#REF!
Pos	6764	1032.98	17.6505	1	TG(18:0/18:1/27:0)	TG	中性グリセロ脂質		#REF!	#REF!	#REF!		#REF!	#REF!	#REF!		#REF!	#REF!	#REF!		#REF!	#REF!	#REF!		#REF!	#REF!	#REF!		#REF!	#REF!	#REF!		#REF!	#REF!	#REF!		#REF!	#REF!	#REF!		#REF!	#REF!	#REF!		#REF!	#REF!	#REF!		#REF!
Pos	7742	1073.01	17.7531	1	TG(18:2/24:0/24:0), TG(18:1/18:1/30:0)	TG	中性グリセロ脂質		#REF!	#REF!	#REF!		#REF!	#REF!	#REF!		#REF!	#REF!	#REF!		#REF!	#REF!	#REF!		#REF!	#REF!	#REF!		#REF!	#REF!	#REF!		#REF!	#REF!	#REF!		#REF!	#REF!	#REF!		#REF!	#REF!	#REF!		#REF!	#REF!	#REF!		#REF!
Pos	711	918.808	14.8035	1	TG[sn3+O](18:1/18:1/18:1), TG[sn3+O](18:1/18:2/18:0)	TG[sn3+O]	中性グリセロ脂質		#REF!	#REF!	#REF!		#REF!	#REF!	#REF!		#REF!	#REF!	#REF!		#REF!	#REF!	#REF!		#REF!	#REF!	#REF!		#REF!	#REF!	#REF!		#REF!	#REF!	#REF!		#REF!	#REF!	#REF!		#REF!	#REF!	#REF!		#REF!	#REF!	#REF!		#REF!
Pos	1034	920.823	15.2854	1	TG[sn3+O](54:2)	TG[sn3+O]	中性グリセロ脂質		#REF!	#REF!	#REF!		#REF!	#REF!	#REF!		#REF!	#REF!	#REF!		#REF!	#REF!	#REF!		#REF!	#REF!	#REF!		#REF!	#REF!	#REF!		#REF!	#REF!	#REF!		#REF!	#REF!	#REF!		#REF!	#REF!	#REF!		#REF!	#REF!	#REF!		#REF!
Pos	1639	892.792	14.7185	1	TG[sn3+O](16:0/18:1/18:1), TG[sn3+O](16:0/18:2/18:0)	TG[sn3+O]	中性グリセロ脂質		#REF!	#REF!	#REF!		#REF!	#REF!	#REF!		#REF!	#REF!	#REF!		#REF!	#REF!	#REF!		#REF!	#REF!	#REF!		#REF!	#REF!	#REF!		#REF!	#REF!	#REF!		#REF!	#REF!	#REF!		#REF!	#REF!	#REF!		#REF!	#REF!	#REF!		#REF!
Pos	2139	920.823	14.0737	1	TG[sn3+O](18:1/18:1/18:0)	TG[sn3+O]	中性グリセロ脂質		#REF!	#REF!	#REF!		#REF!	#REF!	#REF!		#REF!	#REF!	#REF!		#REF!	#REF!	#REF!		#REF!	#REF!	#REF!		#REF!	#REF!	#REF!		#REF!	#REF!	#REF!		#REF!	#REF!	#REF!		#REF!	#REF!	#REF!		#REF!	#REF!	#REF!		#REF!
Pos	2326	916.792	14.3546	1	TG[sn3+O](54:4)	TG[sn3+O]	中性グリセロ脂質		#REF!	#REF!	#REF!		#REF!	#REF!	#REF!		#REF!	#REF!	#REF!		#REF!	#REF!	#REF!		#REF!	#REF!	#REF!		#REF!	#REF!	#REF!		#REF!	#REF!	#REF!		#REF!	#REF!	#REF!		#REF!	#REF!	#REF!		#REF!	#REF!	#REF!		#REF!
Pos	3142	912.761	13.1955	1	TG[sn3+O](18:2/18:2/18:2), TG[sn3+O](18:2/18:3/18:1)	TG[sn3+O]	中性グリセロ脂質		#REF!	#REF!	#REF!		#REF!	#REF!	#REF!		#REF!	#REF!	#REF!		#REF!	#REF!	#REF!		#REF!	#REF!	#REF!		#REF!	#REF!	#REF!		#REF!	#REF!	#REF!		#REF!	#REF!	#REF!		#REF!	#REF!	#REF!		#REF!	#REF!	#REF!		#REF!
Pos	6921	1181.04	16.9052	1	TG[sn3_AHFA](18:1/18:2/36:2), TG[sn3_AHFA](18:2/18:2/36:1)	TG[sn3_AHFA]	中性グリセロ脂質		#REF!	#REF!	#REF!		#REF!	#REF!	#REF!		#REF!	#REF!	#REF!		#REF!	#REF!	#REF!		#REF!	#REF!	#REF!		#REF!	#REF!	#REF!		#REF!	#REF!	#REF!		#REF!	#REF!	#REF!		#REF!	#REF!	#REF!		#REF!	#REF!	#REF!		#REF!
Neg	2206	737.396	4.77389	-1	DGMG(18:2)	DGMG	グリセロ糖脂質		#REF!	#REF!	#REF!		#REF!	#REF!	#REF!		#REF!	#REF!	#REF!		#REF!	#REF!	#REF!		#REF!	#REF!	#REF!		#REF!	#REF!	#REF!		#REF!	#REF!	#REF!		#REF!	#REF!	#REF!		#REF!	#REF!	#REF!		#REF!	#REF!	#REF!		#REF!
Neg	1843	555.283	4.77175	-1	SQMG(16:0)	SQMG	グリセロ糖脂質		#REF!	#REF!	#REF!		#REF!	#REF!	#REF!		#REF!	#REF!	#REF!		#REF!	#REF!	#REF!		#REF!	#REF!	#REF!		#REF!	#REF!	#REF!		#REF!	#REF!	#REF!		#REF!	#REF!	#REF!		#REF!	#REF!	#REF!		#REF!	#REF!	#REF!		#REF!
Neg	2989	891.639	8.1785	-1	MGDG[eg](18:1eg/16:0), MGDG[eg](16:0eg/18:1)	MGDG[eg]	グリセロ糖脂質		#REF!	#REF!	#REF!		#REF!	#REF!	#REF!		#REF!	#REF!	#REF!		#REF!	#REF!	#REF!		#REF!	#REF!	#REF!		#REF!	#REF!	#REF!		#REF!	#REF!	#REF!		#REF!	#REF!	#REF!		#REF!	#REF!	#REF!		#REF!	#REF!	#REF!		#REF!
Neg	1068	799.593	9.3458	-1	MGDG[p](18:1p/16:0)	MGDG[p]	グリセロ糖脂質		#REF!	#REF!	#REF!		#REF!	#REF!	#REF!		#REF!	#REF!	#REF!		#REF!	#REF!	#REF!		#REF!	#REF!	#REF!		#REF!	#REF!	#REF!		#REF!	#REF!	#REF!		#REF!	#REF!	#REF!		#REF!	#REF!	#REF!		#REF!	#REF!	#REF!		#REF!
Neg	1905	773.577	9.2263	-1	MGDG[p](16:0p/16:0)	MGDG[p]	グリセロ糖脂質		#REF!	#REF!	#REF!		#REF!	#REF!	#REF!		#REF!	#REF!	#REF!		#REF!	#REF!	#REF!		#REF!	#REF!	#REF!		#REF!	#REF!	#REF!		#REF!	#REF!	#REF!		#REF!	#REF!	#REF!		#REF!	#REF!	#REF!		#REF!	#REF!	#REF!		#REF!
Neg	2280	759.561	8.70458	-1	MGDG[p](15:0p/16:0), MGDG[p](16:0p/15:0)	MGDG[p]	グリセロ糖脂質		#REF!	#REF!	#REF!		#REF!	#REF!	#REF!		#REF!	#REF!	#REF!		#REF!	#REF!	#REF!		#REF!	#REF!	#REF!		#REF!	#REF!	#REF!		#REF!	#REF!	#REF!		#REF!	#REF!	#REF!		#REF!	#REF!	#REF!		#REF!	#REF!	#REF!		#REF!
Neg	2367	745.544	8.52543	-1	MGDG[p](14:0p/16:0), MGDG[p](16:0p/14:0)	MGDG[p]	グリセロ糖脂質		#REF!	#REF!	#REF!		#REF!	#REF!	#REF!		#REF!	#REF!	#REF!		#REF!	#REF!	#REF!		#REF!	#REF!	#REF!		#REF!	#REF!	#REF!		#REF!	#REF!	#REF!		#REF!	#REF!	#REF!		#REF!	#REF!	#REF!		#REF!	#REF!	#REF!		#REF!
Neg	3424	801.609	10.0206	-1	MGDG[p](18:0p/16:0)	MGDG[p]	グリセロ糖脂質		#REF!	#REF!	#REF!		#REF!	#REF!	#REF!		#REF!	#REF!	#REF!		#REF!	#REF!	#REF!		#REF!	#REF!	#REF!		#REF!	#REF!	#REF!		#REF!	#REF!	#REF!		#REF!	#REF!	#REF!		#REF!	#REF!	#REF!		#REF!	#REF!	#REF!		#REF!
Neg	3740	813.606	9.82531	-1	MGDG[p](19:1p/16:0)	MGDG[p]	グリセロ糖脂質		#REF!	#REF!	#REF!		#REF!	#REF!	#REF!		#REF!	#REF!	#REF!		#REF!	#REF!	#REF!		#REF!	#REF!	#REF!		#REF!	#REF!	#REF!		#REF!	#REF!	#REF!		#REF!	#REF!	#REF!		#REF!	#REF!	#REF!		#REF!	#REF!	#REF!		#REF!
Neg	3841	771.559	8.63616	-1	MGDG[p](18:1p/14:0)	MGDG[p]	グリセロ糖脂質		#REF!	#REF!	#REF!		#REF!	#REF!	#REF!		#REF!	#REF!	#REF!		#REF!	#REF!	#REF!		#REF!	#REF!	#REF!		#REF!	#REF!	#REF!		#REF!	#REF!	#REF!		#REF!	#REF!	#REF!		#REF!	#REF!	#REF!		#REF!	#REF!	#REF!		#REF!
Neg	4037	827.624	10.134	-1	MGDG[p](18:1p/18:0)	MGDG[p]	グリセロ糖脂質		#REF!	#REF!	#REF!		#REF!	#REF!	#REF!		#REF!	#REF!	#REF!		#REF!	#REF!	#REF!		#REF!	#REF!	#REF!		#REF!	#REF!	#REF!		#REF!	#REF!	#REF!		#REF!	#REF!	#REF!		#REF!	#REF!	#REF!		#REF!	#REF!	#REF!		#REF!
Neg	1579	963.624	8.24004	-1	DGDG(16:0/17:1)	DGDG	グリセロ糖脂質		#REF!	#REF!	#REF!		#REF!	#REF!	#REF!		#REF!	#REF!	#REF!		#REF!	#REF!	#REF!		#REF!	#REF!	#REF!		#REF!	#REF!	#REF!		#REF!	#REF!	#REF!		#REF!	#REF!	#REF!		#REF!	#REF!	#REF!		#REF!	#REF!	#REF!		#REF!
Neg	3035	977.641	8.24439	-1	DGDG(16:0/18:1)	DGDG	グリセロ糖脂質		#REF!	#REF!	#REF!		#REF!	#REF!	#REF!		#REF!	#REF!	#REF!		#REF!	#REF!	#REF!		#REF!	#REF!	#REF!		#REF!	#REF!	#REF!		#REF!	#REF!	#REF!		#REF!	#REF!	#REF!		#REF!	#REF!	#REF!		#REF!	#REF!	#REF!		#REF!
Neg	1161	862.579	8.46876	-1	EPMGDG[e](34:2e)	EPMGDG[e]	グリセロ糖脂質		#REF!	#REF!	#REF!		#REF!	#REF!	#REF!		#REF!	#REF!	#REF!		#REF!	#REF!	#REF!		#REF!	#REF!	#REF!		#REF!	#REF!	#REF!		#REF!	#REF!	#REF!		#REF!	#REF!	#REF!		#REF!	#REF!	#REF!		#REF!	#REF!	#REF!		#REF!
Neg	1441	822.549	7.95633	-1	EPMGDG[e](31:1e)	EPMGDG[e]	グリセロ糖脂質		#REF!	#REF!	#REF!		#REF!	#REF!	#REF!		#REF!	#REF!	#REF!		#REF!	#REF!	#REF!		#REF!	#REF!	#REF!		#REF!	#REF!	#REF!		#REF!	#REF!	#REF!		#REF!	#REF!	#REF!		#REF!	#REF!	#REF!		#REF!	#REF!	#REF!		#REF!
Neg	1767	808.533	7.80585	-1	EPMGDG[e](30:1e)	EPMGDG[e]	グリセロ糖脂質		#REF!	#REF!	#REF!		#REF!	#REF!	#REF!		#REF!	#REF!	#REF!		#REF!	#REF!	#REF!		#REF!	#REF!	#REF!		#REF!	#REF!	#REF!		#REF!	#REF!	#REF!		#REF!	#REF!	#REF!		#REF!	#REF!	#REF!		#REF!	#REF!	#REF!		#REF!
Neg	1923	836.564	8.37264	-1	EPMGDG[e](32:1e)	EPMGDG[e]	グリセロ糖脂質		#REF!	#REF!	#REF!		#REF!	#REF!	#REF!		#REF!	#REF!	#REF!		#REF!	#REF!	#REF!		#REF!	#REF!	#REF!		#REF!	#REF!	#REF!		#REF!	#REF!	#REF!		#REF!	#REF!	#REF!		#REF!	#REF!	#REF!		#REF!	#REF!	#REF!		#REF!
Neg	2228	876.596	8.87319	-1	EPMGDG[e](35:2e)	EPMGDG[e]	グリセロ糖脂質		#REF!	#REF!	#REF!		#REF!	#REF!	#REF!		#REF!	#REF!	#REF!		#REF!	#REF!	#REF!		#REF!	#REF!	#REF!		#REF!	#REF!	#REF!		#REF!	#REF!	#REF!		#REF!	#REF!	#REF!		#REF!	#REF!	#REF!		#REF!	#REF!	#REF!		#REF!
Neg	2867	834.547	7.88857	-1	EPMGDG[e](32:2e)	EPMGDG[e]	グリセロ糖脂質		#REF!	#REF!	#REF!		#REF!	#REF!	#REF!		#REF!	#REF!	#REF!		#REF!	#REF!	#REF!		#REF!	#REF!	#REF!		#REF!	#REF!	#REF!		#REF!	#REF!	#REF!		#REF!	#REF!	#REF!		#REF!	#REF!	#REF!		#REF!	#REF!	#REF!		#REF!
Neg	3599	864.596	9.0323	-1	EPMGDG[e](34:1e)	EPMGDG[e]	グリセロ糖脂質		#REF!	#REF!	#REF!		#REF!	#REF!	#REF!		#REF!	#REF!	#REF!		#REF!	#REF!	#REF!		#REF!	#REF!	#REF!		#REF!	#REF!	#REF!		#REF!	#REF!	#REF!		#REF!	#REF!	#REF!		#REF!	#REF!	#REF!		#REF!	#REF!	#REF!		#REF!
Neg	3710	850.581	8.54706	-1	EPMGDG[e](33:1e)	EPMGDG[e]	グリセロ糖脂質		#REF!	#REF!	#REF!		#REF!	#REF!	#REF!		#REF!	#REF!	#REF!		#REF!	#REF!	#REF!		#REF!	#REF!	#REF!		#REF!	#REF!	#REF!		#REF!	#REF!	#REF!		#REF!	#REF!	#REF!		#REF!	#REF!	#REF!		#REF!	#REF!	#REF!		#REF!
Neg	4933	890.611	9.13123	-1	EPMGDG[e](36:2e)	EPMGDG[e]	グリセロ糖脂質		#REF!	#REF!	#REF!		#REF!	#REF!	#REF!		#REF!	#REF!	#REF!		#REF!	#REF!	#REF!		#REF!	#REF!	#REF!		#REF!	#REF!	#REF!		#REF!	#REF!	#REF!		#REF!	#REF!	#REF!		#REF!	#REF!	#REF!		#REF!	#REF!	#REF!		#REF!
Neg	562	893.574	7.93032	-1	GPMGDG[e](18:2e/16:0)	GPMGDG[e]	グリセロ糖脂質		#REF!	#REF!	#REF!		#REF!	#REF!	#REF!		#REF!	#REF!	#REF!		#REF!	#REF!	#REF!		#REF!	#REF!	#REF!		#REF!	#REF!	#REF!		#REF!	#REF!	#REF!		#REF!	#REF!	#REF!		#REF!	#REF!	#REF!		#REF!	#REF!	#REF!		#REF!
Neg	836	839.527	7.40484	-1	GPMGDG[e](14:1e/16:0), GPMGDG[e](16:1e/14:0)	GPMGDG[e]	グリセロ糖脂質		#REF!	#REF!	#REF!		#REF!	#REF!	#REF!		#REF!	#REF!	#REF!		#REF!	#REF!	#REF!		#REF!	#REF!	#REF!		#REF!	#REF!	#REF!		#REF!	#REF!	#REF!		#REF!	#REF!	#REF!		#REF!	#REF!	#REF!		#REF!	#REF!	#REF!		#REF!
Neg	950	867.559	7.85127	-1	GPMGDG[e](16:1e/16:0)	GPMGDG[e]	グリセロ糖脂質		#REF!	#REF!	#REF!		#REF!	#REF!	#REF!		#REF!	#REF!	#REF!		#REF!	#REF!	#REF!		#REF!	#REF!	#REF!		#REF!	#REF!	#REF!		#REF!	#REF!	#REF!		#REF!	#REF!	#REF!		#REF!	#REF!	#REF!		#REF!	#REF!	#REF!		#REF!
Neg	1139	853.543	7.52159	-1	GPMGDG[e](15:1e/16:0)	GPMGDG[e]	グリセロ糖脂質		#REF!	#REF!	#REF!		#REF!	#REF!	#REF!		#REF!	#REF!	#REF!		#REF!	#REF!	#REF!		#REF!	#REF!	#REF!		#REF!	#REF!	#REF!		#REF!	#REF!	#REF!		#REF!	#REF!	#REF!		#REF!	#REF!	#REF!		#REF!	#REF!	#REF!		#REF!
Neg	2317	865.543	7.48162	-1	GPMGDG[e](32:2e)	GPMGDG[e]	グリセロ糖脂質		#REF!	#REF!	#REF!		#REF!	#REF!	#REF!		#REF!	#REF!	#REF!		#REF!	#REF!	#REF!		#REF!	#REF!	#REF!		#REF!	#REF!	#REF!		#REF!	#REF!	#REF!		#REF!	#REF!	#REF!		#REF!	#REF!	#REF!		#REF!	#REF!	#REF!		#REF!
Neg	2584	895.59	8.39875	-1	GPMGDG[e](18:1e/16:0)	GPMGDG[e]	グリセロ糖脂質		#REF!	#REF!	#REF!		#REF!	#REF!	#REF!		#REF!	#REF!	#REF!		#REF!	#REF!	#REF!		#REF!	#REF!	#REF!		#REF!	#REF!	#REF!		#REF!	#REF!	#REF!		#REF!	#REF!	#REF!		#REF!	#REF!	#REF!		#REF!	#REF!	#REF!		#REF!
Neg	2884	881.575	7.99354	-1	GPMGDG[e](33:1e)	GPMGDG[e]	グリセロ糖脂質		#REF!	#REF!	#REF!		#REF!	#REF!	#REF!		#REF!	#REF!	#REF!		#REF!	#REF!	#REF!		#REF!	#REF!	#REF!		#REF!	#REF!	#REF!		#REF!	#REF!	#REF!		#REF!	#REF!	#REF!		#REF!	#REF!	#REF!		#REF!	#REF!	#REF!		#REF!
Neg	3071	921.605	8.48407	-1	GPMGDG[e](36:2e)	GPMGDG[e]	グリセロ糖脂質		#REF!	#REF!	#REF!		#REF!	#REF!	#REF!		#REF!	#REF!	#REF!		#REF!	#REF!	#REF!		#REF!	#REF!	#REF!		#REF!	#REF!	#REF!		#REF!	#REF!	#REF!		#REF!	#REF!	#REF!		#REF!	#REF!	#REF!		#REF!	#REF!	#REF!		#REF!
Neg	3144	907.591	8.25183	-1	GPMGDG[e](35:2e)	GPMGDG[e]	グリセロ糖脂質		#REF!	#REF!	#REF!		#REF!	#REF!	#REF!		#REF!	#REF!	#REF!		#REF!	#REF!	#REF!		#REF!	#REF!	#REF!		#REF!	#REF!	#REF!		#REF!	#REF!	#REF!		#REF!	#REF!	#REF!		#REF!	#REF!	#REF!		#REF!	#REF!	#REF!		#REF!
Neg	2549	985.621	7.35738	-1	GPMGDG[eg](34:1eg)	GPMGDG[eg]	グリセロ糖脂質		#REF!	#REF!	#REF!		#REF!	#REF!	#REF!		#REF!	#REF!	#REF!		#REF!	#REF!	#REF!		#REF!	#REF!	#REF!		#REF!	#REF!	#REF!		#REF!	#REF!	#REF!		#REF!	#REF!	#REF!		#REF!	#REF!	#REF!		#REF!	#REF!	#REF!		#REF!
Neg	1900	767.529	7.35953	-1	GADG(16:0/18:2)	GADG	グリセロ糖脂質		#REF!	#REF!	#REF!		#REF!	#REF!	#REF!		#REF!	#REF!	#REF!		#REF!	#REF!	#REF!		#REF!	#REF!	#REF!		#REF!	#REF!	#REF!		#REF!	#REF!	#REF!		#REF!	#REF!	#REF!		#REF!	#REF!	#REF!		#REF!	#REF!	#REF!		#REF!
Neg	2536	793.513	7.5054	-1	Su1MGDG[e](16:1e/16:0)	Su1MGDG[e]	グリセロ糖脂質		#REF!	#REF!	#REF!		#REF!	#REF!	#REF!		#REF!	#REF!	#REF!		#REF!	#REF!	#REF!		#REF!	#REF!	#REF!		#REF!	#REF!	#REF!		#REF!	#REF!	#REF!		#REF!	#REF!	#REF!		#REF!	#REF!	#REF!		#REF!	#REF!	#REF!		#REF!
Neg	5469	1063.84	14.9162	-1	AMGDG[e](16:1e/18:1/18:1)	AMGDG[e]	グリセロ糖脂質		#REF!	#REF!	#REF!		#REF!	#REF!	#REF!		#REF!	#REF!	#REF!		#REF!	#REF!	#REF!		#REF!	#REF!	#REF!		#REF!	#REF!	#REF!		#REF!	#REF!	#REF!		#REF!	#REF!	#REF!		#REF!	#REF!	#REF!		#REF!	#REF!	#REF!		#REF!
Neg	479	403.263	5.92768	-1	cyLPA[p](18:0p)	cyLPA[p]	グリセロリン脂質		#REF!	#REF!	#REF!		#REF!	#REF!	#REF!		#REF!	#REF!	#REF!		#REF!	#REF!	#REF!		#REF!	#REF!	#REF!		#REF!	#REF!	#REF!		#REF!	#REF!	#REF!		#REF!	#REF!	#REF!		#REF!	#REF!	#REF!		#REF!	#REF!	#REF!		#REF!
Neg	1486	661.275	3.87239	-1	TLCL(18:2)	TLCL	グリセロリン脂質		#REF!	#REF!	#REF!		#REF!	#REF!	#REF!		#REF!	#REF!	#REF!		#REF!	#REF!	#REF!		#REF!	#REF!	#REF!		#REF!	#REF!	#REF!		#REF!	#REF!	#REF!		#REF!	#REF!	#REF!		#REF!	#REF!	#REF!		#REF!	#REF!	#REF!		#REF!
Neg	2229	663.29	4.28448	-1	TLCL(18:1)	TLCL	グリセロリン脂質		#REF!	#REF!	#REF!		#REF!	#REF!	#REF!		#REF!	#REF!	#REF!		#REF!	#REF!	#REF!		#REF!	#REF!	#REF!		#REF!	#REF!	#REF!		#REF!	#REF!	#REF!		#REF!	#REF!	#REF!		#REF!	#REF!	#REF!		#REF!	#REF!	#REF!		#REF!
Neg	1365	647.295	4.46862	-1	TLCL[p](18:1p)	TLCL[p]	グリセロリン脂質		#REF!	#REF!	#REF!		#REF!	#REF!	#REF!		#REF!	#REF!	#REF!		#REF!	#REF!	#REF!		#REF!	#REF!	#REF!		#REF!	#REF!	#REF!		#REF!	#REF!	#REF!		#REF!	#REF!	#REF!		#REF!	#REF!	#REF!		#REF!	#REF!	#REF!		#REF!
Neg	110	578.345	4.80521	-1	LPC(18:2)	LPC	グリセロリン脂質		#REF!	#REF!	#REF!		#REF!	#REF!	#REF!		#REF!	#REF!	#REF!		#REF!	#REF!	#REF!		#REF!	#REF!	#REF!		#REF!	#REF!	#REF!		#REF!	#REF!	#REF!		#REF!	#REF!	#REF!		#REF!	#REF!	#REF!		#REF!	#REF!	#REF!		#REF!
Neg	201	554.344	5.08764	-1	LPC(16:0)	LPC	グリセロリン脂質		#REF!	#REF!	#REF!		#REF!	#REF!	#REF!		#REF!	#REF!	#REF!		#REF!	#REF!	#REF!		#REF!	#REF!	#REF!		#REF!	#REF!	#REF!		#REF!	#REF!	#REF!		#REF!	#REF!	#REF!		#REF!	#REF!	#REF!		#REF!	#REF!	#REF!		#REF!
Neg	423	582.377	5.70126	-1	LPC(18:0)	LPC	グリセロリン脂質		#REF!	#REF!	#REF!		#REF!	#REF!	#REF!		#REF!	#REF!	#REF!		#REF!	#REF!	#REF!		#REF!	#REF!	#REF!		#REF!	#REF!	#REF!		#REF!	#REF!	#REF!		#REF!	#REF!	#REF!		#REF!	#REF!	#REF!		#REF!	#REF!	#REF!		#REF!
Neg	537	580.36	5.22451	-1	LPC(18:1)	LPC	グリセロリン脂質		#REF!	#REF!	#REF!		#REF!	#REF!	#REF!		#REF!	#REF!	#REF!		#REF!	#REF!	#REF!		#REF!	#REF!	#REF!		#REF!	#REF!	#REF!		#REF!	#REF!	#REF!		#REF!	#REF!	#REF!		#REF!	#REF!	#REF!		#REF!	#REF!	#REF!		#REF!
Neg	1484	576.329	4.42133	-1	LPC(18:3)	LPC	グリセロリン脂質		#REF!	#REF!	#REF!		#REF!	#REF!	#REF!		#REF!	#REF!	#REF!		#REF!	#REF!	#REF!		#REF!	#REF!	#REF!		#REF!	#REF!	#REF!		#REF!	#REF!	#REF!		#REF!	#REF!	#REF!		#REF!	#REF!	#REF!		#REF!	#REF!	#REF!		#REF!
Neg	1175	538.35	5.34458	-1	LPC[p](16:0p)	LPC[p]	グリセロリン脂質		#REF!	#REF!	#REF!		#REF!	#REF!	#REF!		#REF!	#REF!	#REF!		#REF!	#REF!	#REF!		#REF!	#REF!	#REF!		#REF!	#REF!	#REF!		#REF!	#REF!	#REF!		#REF!	#REF!	#REF!		#REF!	#REF!	#REF!		#REF!	#REF!	#REF!		#REF!
Neg	35	452.276	5.17178	-1	LPE(16:0)	LPE	グリセロリン脂質		#REF!	#REF!	#REF!		#REF!	#REF!	#REF!		#REF!	#REF!	#REF!		#REF!	#REF!	#REF!		#REF!	#REF!	#REF!		#REF!	#REF!	#REF!		#REF!	#REF!	#REF!		#REF!	#REF!	#REF!		#REF!	#REF!	#REF!		#REF!	#REF!	#REF!		#REF!
Neg	54	438.262	4.83549	-1	LPE(15:0)	LPE	グリセロリン脂質		#REF!	#REF!	#REF!		#REF!	#REF!	#REF!		#REF!	#REF!	#REF!		#REF!	#REF!	#REF!		#REF!	#REF!	#REF!		#REF!	#REF!	#REF!		#REF!	#REF!	#REF!		#REF!	#REF!	#REF!		#REF!	#REF!	#REF!		#REF!	#REF!	#REF!		#REF!
Neg	147	478.292	5.30277	-1	LPE(18:1)	LPE	グリセロリン脂質		#REF!	#REF!	#REF!		#REF!	#REF!	#REF!		#REF!	#REF!	#REF!		#REF!	#REF!	#REF!		#REF!	#REF!	#REF!		#REF!	#REF!	#REF!		#REF!	#REF!	#REF!		#REF!	#REF!	#REF!		#REF!	#REF!	#REF!		#REF!	#REF!	#REF!		#REF!
Neg	179	424.246	4.46762	-1	LPE(14:0)	LPE	グリセロリン脂質		#REF!	#REF!	#REF!		#REF!	#REF!	#REF!		#REF!	#REF!	#REF!		#REF!	#REF!	#REF!		#REF!	#REF!	#REF!		#REF!	#REF!	#REF!		#REF!	#REF!	#REF!		#REF!	#REF!	#REF!		#REF!	#REF!	#REF!		#REF!	#REF!	#REF!		#REF!
Neg	204	476.276	4.88664	-1	LPE(18:2)	LPE	グリセロリン脂質		#REF!	#REF!	#REF!		#REF!	#REF!	#REF!		#REF!	#REF!	#REF!		#REF!	#REF!	#REF!		#REF!	#REF!	#REF!		#REF!	#REF!	#REF!		#REF!	#REF!	#REF!		#REF!	#REF!	#REF!		#REF!	#REF!	#REF!		#REF!	#REF!	#REF!		#REF!
Neg	254	480.308	5.77587	-1	LPE(18:0)	LPE	グリセロリン脂質		#REF!	#REF!	#REF!		#REF!	#REF!	#REF!		#REF!	#REF!	#REF!		#REF!	#REF!	#REF!		#REF!	#REF!	#REF!		#REF!	#REF!	#REF!		#REF!	#REF!	#REF!		#REF!	#REF!	#REF!		#REF!	#REF!	#REF!		#REF!	#REF!	#REF!		#REF!
Neg	317	450.261	4.69019	-1	LPE(16:1)	LPE	グリセロリン脂質		#REF!	#REF!	#REF!		#REF!	#REF!	#REF!		#REF!	#REF!	#REF!		#REF!	#REF!	#REF!		#REF!	#REF!	#REF!		#REF!	#REF!	#REF!		#REF!	#REF!	#REF!		#REF!	#REF!	#REF!		#REF!	#REF!	#REF!		#REF!	#REF!	#REF!		#REF!
Neg	345	466.292	5.4849	-1	LPE(17:0)	LPE	グリセロリン脂質		#REF!	#REF!	#REF!		#REF!	#REF!	#REF!		#REF!	#REF!	#REF!		#REF!	#REF!	#REF!		#REF!	#REF!	#REF!		#REF!	#REF!	#REF!		#REF!	#REF!	#REF!		#REF!	#REF!	#REF!		#REF!	#REF!	#REF!		#REF!	#REF!	#REF!		#REF!
Neg	80	436.281	5.44554	-1	LPE[p](16:0p)	LPE[p]	グリセロリン脂質		#REF!	#REF!	#REF!		#REF!	#REF!	#REF!		#REF!	#REF!	#REF!		#REF!	#REF!	#REF!		#REF!	#REF!	#REF!		#REF!	#REF!	#REF!		#REF!	#REF!	#REF!		#REF!	#REF!	#REF!		#REF!	#REF!	#REF!		#REF!	#REF!	#REF!		#REF!
Neg	191	422.266	5.12411	-1	LPE[p](15:0p)	LPE[p]	グリセロリン脂質		#REF!	#REF!	#REF!		#REF!	#REF!	#REF!		#REF!	#REF!	#REF!		#REF!	#REF!	#REF!		#REF!	#REF!	#REF!		#REF!	#REF!	#REF!		#REF!	#REF!	#REF!		#REF!	#REF!	#REF!		#REF!	#REF!	#REF!		#REF!	#REF!	#REF!		#REF!
Neg	211	464.313	6.02405	-1	LPE[p](18:0p)	LPE[p]	グリセロリン脂質		#REF!	#REF!	#REF!		#REF!	#REF!	#REF!		#REF!	#REF!	#REF!		#REF!	#REF!	#REF!		#REF!	#REF!	#REF!		#REF!	#REF!	#REF!		#REF!	#REF!	#REF!		#REF!	#REF!	#REF!		#REF!	#REF!	#REF!		#REF!	#REF!	#REF!		#REF!
Neg	310	434.266	4.97738	-1	LPE[p](16:1p)	LPE[p]	グリセロリン脂質		#REF!	#REF!	#REF!		#REF!	#REF!	#REF!		#REF!	#REF!	#REF!		#REF!	#REF!	#REF!		#REF!	#REF!	#REF!		#REF!	#REF!	#REF!		#REF!	#REF!	#REF!		#REF!	#REF!	#REF!		#REF!	#REF!	#REF!		#REF!	#REF!	#REF!		#REF!
Neg	507	448.281	5.26838	-1	LPE[p](17:1p)	LPE[p]	グリセロリン脂質		#REF!	#REF!	#REF!		#REF!	#REF!	#REF!		#REF!	#REF!	#REF!		#REF!	#REF!	#REF!		#REF!	#REF!	#REF!		#REF!	#REF!	#REF!		#REF!	#REF!	#REF!		#REF!	#REF!	#REF!		#REF!	#REF!	#REF!		#REF!	#REF!	#REF!		#REF!
Neg	581	450.297	5.74776	-1	LPE[p](17:0p)	LPE[p]	グリセロリン脂質		#REF!	#REF!	#REF!		#REF!	#REF!	#REF!		#REF!	#REF!	#REF!		#REF!	#REF!	#REF!		#REF!	#REF!	#REF!		#REF!	#REF!	#REF!		#REF!	#REF!	#REF!		#REF!	#REF!	#REF!		#REF!	#REF!	#REF!		#REF!	#REF!	#REF!		#REF!
Neg	621	422.266	4.99666	-1	LPE[p](15:0p)	LPE[p]	グリセロリン脂質		#REF!	#REF!	#REF!		#REF!	#REF!	#REF!		#REF!	#REF!	#REF!		#REF!	#REF!	#REF!		#REF!	#REF!	#REF!		#REF!	#REF!	#REF!		#REF!	#REF!	#REF!		#REF!	#REF!	#REF!		#REF!	#REF!	#REF!		#REF!	#REF!	#REF!		#REF!
Neg	961	463.28	5.28104	-1	LPEt(18:1)	LPEt	グリセロリン脂質		#REF!	#REF!	#REF!		#REF!	#REF!	#REF!		#REF!	#REF!	#REF!		#REF!	#REF!	#REF!		#REF!	#REF!	#REF!		#REF!	#REF!	#REF!		#REF!	#REF!	#REF!		#REF!	#REF!	#REF!		#REF!	#REF!	#REF!		#REF!	#REF!	#REF!		#REF!
Neg	295	447.288	5.56191	-1	LPEt[p](18:1p)	LPEt[p]	グリセロリン脂質		#REF!	#REF!	#REF!		#REF!	#REF!	#REF!		#REF!	#REF!	#REF!		#REF!	#REF!	#REF!		#REF!	#REF!	#REF!		#REF!	#REF!	#REF!		#REF!	#REF!	#REF!		#REF!	#REF!	#REF!		#REF!	#REF!	#REF!		#REF!	#REF!	#REF!		#REF!
Neg	157	509.287	5.02126	-1	LPG(18:1)	LPG	グリセロリン脂質		#REF!	#REF!	#REF!		#REF!	#REF!	#REF!		#REF!	#REF!	#REF!		#REF!	#REF!	#REF!		#REF!	#REF!	#REF!		#REF!	#REF!	#REF!		#REF!	#REF!	#REF!		#REF!	#REF!	#REF!		#REF!	#REF!	#REF!		#REF!	#REF!	#REF!		#REF!
Neg	242	483.271	4.88966	-2	LPG(16:0)	LPG	グリセロリン脂質		#REF!	#REF!	#REF!		#REF!	#REF!	#REF!		#REF!	#REF!	#REF!		#REF!	#REF!	#REF!		#REF!	#REF!	#REF!		#REF!	#REF!	#REF!		#REF!	#REF!	#REF!		#REF!	#REF!	#REF!		#REF!	#REF!	#REF!		#REF!	#REF!	#REF!		#REF!
Neg	368	511.302	5.49024	-1	LPG(18:0)	LPG	グリセロリン脂質		#REF!	#REF!	#REF!		#REF!	#REF!	#REF!		#REF!	#REF!	#REF!		#REF!	#REF!	#REF!		#REF!	#REF!	#REF!		#REF!	#REF!	#REF!		#REF!	#REF!	#REF!		#REF!	#REF!	#REF!		#REF!	#REF!	#REF!		#REF!	#REF!	#REF!		#REF!
Neg	614	523.303	5.38104	-1	LPG(19:1)	LPG	グリセロリン脂質		#REF!	#REF!	#REF!		#REF!	#REF!	#REF!		#REF!	#REF!	#REF!		#REF!	#REF!	#REF!		#REF!	#REF!	#REF!		#REF!	#REF!	#REF!		#REF!	#REF!	#REF!		#REF!	#REF!	#REF!		#REF!	#REF!	#REF!		#REF!	#REF!	#REF!		#REF!
Neg	637	469.255	4.4391	-1	LPG(15:0)	LPG	グリセロリン脂質		#REF!	#REF!	#REF!		#REF!	#REF!	#REF!		#REF!	#REF!	#REF!		#REF!	#REF!	#REF!		#REF!	#REF!	#REF!		#REF!	#REF!	#REF!		#REF!	#REF!	#REF!		#REF!	#REF!	#REF!		#REF!	#REF!	#REF!		#REF!	#REF!	#REF!		#REF!
Neg	756	507.27	4.6151	-1	LPG(18:2)	LPG	グリセロリン脂質		#REF!	#REF!	#REF!		#REF!	#REF!	#REF!		#REF!	#REF!	#REF!		#REF!	#REF!	#REF!		#REF!	#REF!	#REF!		#REF!	#REF!	#REF!		#REF!	#REF!	#REF!		#REF!	#REF!	#REF!		#REF!	#REF!	#REF!		#REF!	#REF!	#REF!		#REF!
Neg	1053	455.24	4.21658	-2	LPG(14:0)	LPG	グリセロリン脂質		#REF!	#REF!	#REF!		#REF!	#REF!	#REF!		#REF!	#REF!	#REF!		#REF!	#REF!	#REF!		#REF!	#REF!	#REF!		#REF!	#REF!	#REF!		#REF!	#REF!	#REF!		#REF!	#REF!	#REF!		#REF!	#REF!	#REF!		#REF!	#REF!	#REF!		#REF!
Neg	82	493.292	5.24893	-1	LPG[p](18:1p)	LPG[p]	グリセロリン脂質		#REF!	#REF!	#REF!		#REF!	#REF!	#REF!		#REF!	#REF!	#REF!		#REF!	#REF!	#REF!		#REF!	#REF!	#REF!		#REF!	#REF!	#REF!		#REF!	#REF!	#REF!		#REF!	#REF!	#REF!		#REF!	#REF!	#REF!		#REF!	#REF!	#REF!		#REF!
Neg	92	467.276	5.13424	-1	LPG[p](16:0p)	LPG[p]	グリセロリン脂質		#REF!	#REF!	#REF!		#REF!	#REF!	#REF!		#REF!	#REF!	#REF!		#REF!	#REF!	#REF!		#REF!	#REF!	#REF!		#REF!	#REF!	#REF!		#REF!	#REF!	#REF!		#REF!	#REF!	#REF!		#REF!	#REF!	#REF!		#REF!	#REF!	#REF!		#REF!
Neg	150	495.308	5.70488	-1	LPG[p](18:0p)	LPG[p]	グリセロリン脂質		#REF!	#REF!	#REF!		#REF!	#REF!	#REF!		#REF!	#REF!	#REF!		#REF!	#REF!	#REF!		#REF!	#REF!	#REF!		#REF!	#REF!	#REF!		#REF!	#REF!	#REF!		#REF!	#REF!	#REF!		#REF!	#REF!	#REF!		#REF!	#REF!	#REF!		#REF!
Neg	159	507.308	5.5846	-1	LPG[p](19:1p)	LPG[p]	グリセロリン脂質		#REF!	#REF!	#REF!		#REF!	#REF!	#REF!		#REF!	#REF!	#REF!		#REF!	#REF!	#REF!		#REF!	#REF!	#REF!		#REF!	#REF!	#REF!		#REF!	#REF!	#REF!		#REF!	#REF!	#REF!		#REF!	#REF!	#REF!		#REF!	#REF!	#REF!		#REF!
Neg	302	453.26	4.70324	-1	LPG[p](15:0p)	LPG[p]	グリセロリン脂質		#REF!	#REF!	#REF!		#REF!	#REF!	#REF!		#REF!	#REF!	#REF!		#REF!	#REF!	#REF!		#REF!	#REF!	#REF!		#REF!	#REF!	#REF!		#REF!	#REF!	#REF!		#REF!	#REF!	#REF!		#REF!	#REF!	#REF!		#REF!	#REF!	#REF!		#REF!
Neg	407	439.245	4.49054	-1	LPG[p](14:0p)	LPG[p]	グリセロリン脂質		#REF!	#REF!	#REF!		#REF!	#REF!	#REF!		#REF!	#REF!	#REF!		#REF!	#REF!	#REF!		#REF!	#REF!	#REF!		#REF!	#REF!	#REF!		#REF!	#REF!	#REF!		#REF!	#REF!	#REF!		#REF!	#REF!	#REF!		#REF!	#REF!	#REF!		#REF!
Neg	765	491.276	4.86572	-1	LPG[p](18:2p)	LPG[p]	グリセロリン脂質		#REF!	#REF!	#REF!		#REF!	#REF!	#REF!		#REF!	#REF!	#REF!		#REF!	#REF!	#REF!		#REF!	#REF!	#REF!		#REF!	#REF!	#REF!		#REF!	#REF!	#REF!		#REF!	#REF!	#REF!		#REF!	#REF!	#REF!		#REF!	#REF!	#REF!		#REF!
Neg	165	571.287	4.76244	-1	LPI(16:0)	LPI	グリセロリン脂質		#REF!	#REF!	#REF!		#REF!	#REF!	#REF!		#REF!	#REF!	#REF!		#REF!	#REF!	#REF!		#REF!	#REF!	#REF!		#REF!	#REF!	#REF!		#REF!	#REF!	#REF!		#REF!	#REF!	#REF!		#REF!	#REF!	#REF!		#REF!	#REF!	#REF!		#REF!
Neg	300	599.319	5.3634	-1	LPI(18:0)	LPI	グリセロリン脂質		#REF!	#REF!	#REF!		#REF!	#REF!	#REF!		#REF!	#REF!	#REF!		#REF!	#REF!	#REF!		#REF!	#REF!	#REF!		#REF!	#REF!	#REF!		#REF!	#REF!	#REF!		#REF!	#REF!	#REF!		#REF!	#REF!	#REF!		#REF!	#REF!	#REF!		#REF!
Neg	1062	597.304	4.89526	-1	LPI(18:1)	LPI	グリセロリン脂質		#REF!	#REF!	#REF!		#REF!	#REF!	#REF!		#REF!	#REF!	#REF!		#REF!	#REF!	#REF!		#REF!	#REF!	#REF!		#REF!	#REF!	#REF!		#REF!	#REF!	#REF!		#REF!	#REF!	#REF!		#REF!	#REF!	#REF!		#REF!	#REF!	#REF!		#REF!
Neg	1299	557.271	4.41878	-1	LPI(15:0)	LPI	グリセロリン脂質		#REF!	#REF!	#REF!		#REF!	#REF!	#REF!		#REF!	#REF!	#REF!		#REF!	#REF!	#REF!		#REF!	#REF!	#REF!		#REF!	#REF!	#REF!		#REF!	#REF!	#REF!		#REF!	#REF!	#REF!		#REF!	#REF!	#REF!		#REF!	#REF!	#REF!		#REF!
Neg	1296	555.288	4.99716	-1	LPI[p](16:0p)	LPI[p]	グリセロリン脂質		#REF!	#REF!	#REF!		#REF!	#REF!	#REF!		#REF!	#REF!	#REF!		#REF!	#REF!	#REF!		#REF!	#REF!	#REF!		#REF!	#REF!	#REF!		#REF!	#REF!	#REF!		#REF!	#REF!	#REF!		#REF!	#REF!	#REF!		#REF!	#REF!	#REF!		#REF!
Neg	214	524.298	5.37015	-1	LPS(18:0)	LPS	グリセロリン脂質		#REF!	#REF!	#REF!		#REF!	#REF!	#REF!		#REF!	#REF!	#REF!		#REF!	#REF!	#REF!		#REF!	#REF!	#REF!		#REF!	#REF!	#REF!		#REF!	#REF!	#REF!		#REF!	#REF!	#REF!		#REF!	#REF!	#REF!		#REF!	#REF!	#REF!		#REF!
Neg	244	496.266	4.76453	-1	LPS(16:0)	LPS	グリセロリン脂質		#REF!	#REF!	#REF!		#REF!	#REF!	#REF!		#REF!	#REF!	#REF!		#REF!	#REF!	#REF!		#REF!	#REF!	#REF!		#REF!	#REF!	#REF!		#REF!	#REF!	#REF!		#REF!	#REF!	#REF!		#REF!	#REF!	#REF!		#REF!	#REF!	#REF!		#REF!
Neg	859	552.329	5.90439	-1	LPS(20:0)	LPS	グリセロリン脂質		#REF!	#REF!	#REF!		#REF!	#REF!	#REF!		#REF!	#REF!	#REF!		#REF!	#REF!	#REF!		#REF!	#REF!	#REF!		#REF!	#REF!	#REF!		#REF!	#REF!	#REF!		#REF!	#REF!	#REF!		#REF!	#REF!	#REF!		#REF!	#REF!	#REF!		#REF!
Neg	916	520.266	4.49256	-1	LPS(18:2)	LPS	グリセロリン脂質		#REF!	#REF!	#REF!		#REF!	#REF!	#REF!		#REF!	#REF!	#REF!		#REF!	#REF!	#REF!		#REF!	#REF!	#REF!		#REF!	#REF!	#REF!		#REF!	#REF!	#REF!		#REF!	#REF!	#REF!		#REF!	#REF!	#REF!		#REF!	#REF!	#REF!		#REF!
Neg	1034	608.391	6.79804	-1	LPS(24:0)	LPS	グリセロリン脂質		#REF!	#REF!	#REF!		#REF!	#REF!	#REF!		#REF!	#REF!	#REF!		#REF!	#REF!	#REF!		#REF!	#REF!	#REF!		#REF!	#REF!	#REF!		#REF!	#REF!	#REF!		#REF!	#REF!	#REF!		#REF!	#REF!	#REF!		#REF!	#REF!	#REF!		#REF!
Neg	1072	482.251	4.4238	-1	LPS(15:0)	LPS	グリセロリン脂質		#REF!	#REF!	#REF!		#REF!	#REF!	#REF!		#REF!	#REF!	#REF!		#REF!	#REF!	#REF!		#REF!	#REF!	#REF!		#REF!	#REF!	#REF!		#REF!	#REF!	#REF!		#REF!	#REF!	#REF!		#REF!	#REF!	#REF!		#REF!	#REF!	#REF!		#REF!
Neg	1086	580.36	6.37278	-1	LPS(22:0)	LPS	グリセロリン脂質		#REF!	#REF!	#REF!		#REF!	#REF!	#REF!		#REF!	#REF!	#REF!		#REF!	#REF!	#REF!		#REF!	#REF!	#REF!		#REF!	#REF!	#REF!		#REF!	#REF!	#REF!		#REF!	#REF!	#REF!		#REF!	#REF!	#REF!		#REF!	#REF!	#REF!		#REF!
Neg	1512	494.25	4.28488	-1	LPS(16:1)	LPS	グリセロリン脂質		#REF!	#REF!	#REF!		#REF!	#REF!	#REF!		#REF!	#REF!	#REF!		#REF!	#REF!	#REF!		#REF!	#REF!	#REF!		#REF!	#REF!	#REF!		#REF!	#REF!	#REF!		#REF!	#REF!	#REF!		#REF!	#REF!	#REF!		#REF!	#REF!	#REF!		#REF!
Neg	1652	676.49	7.92098	-1	PE(15:0/16:0)	PE	グリセロリン脂質		#REF!	#REF!	#REF!		#REF!	#REF!	#REF!		#REF!	#REF!	#REF!		#REF!	#REF!	#REF!		#REF!	#REF!	#REF!		#REF!	#REF!	#REF!		#REF!	#REF!	#REF!		#REF!	#REF!	#REF!		#REF!	#REF!	#REF!		#REF!	#REF!	#REF!		#REF!
Neg	1151	731.523	8.02444	-1	PG[e](18:2e/16:0)	PG[e]	グリセロリン脂質		#REF!	#REF!	#REF!		#REF!	#REF!	#REF!		#REF!	#REF!	#REF!		#REF!	#REF!	#REF!		#REF!	#REF!	#REF!		#REF!	#REF!	#REF!		#REF!	#REF!	#REF!		#REF!	#REF!	#REF!		#REF!	#REF!	#REF!		#REF!	#REF!	#REF!		#REF!
Neg	2089	731.524	7.85255	-1	PG[e](18:2e/16:0), PG[e](16:1e/18:1)	PG[e]	グリセロリン脂質		#REF!	#REF!	#REF!		#REF!	#REF!	#REF!		#REF!	#REF!	#REF!		#REF!	#REF!	#REF!		#REF!	#REF!	#REF!		#REF!	#REF!	#REF!		#REF!	#REF!	#REF!		#REF!	#REF!	#REF!		#REF!	#REF!	#REF!		#REF!	#REF!	#REF!		#REF!
Neg	2131	745.539	8.3572	-1	PG[e](19:2e/16:0)	PG[e]	グリセロリン脂質		#REF!	#REF!	#REF!		#REF!	#REF!	#REF!		#REF!	#REF!	#REF!		#REF!	#REF!	#REF!		#REF!	#REF!	#REF!		#REF!	#REF!	#REF!		#REF!	#REF!	#REF!		#REF!	#REF!	#REF!		#REF!	#REF!	#REF!		#REF!	#REF!	#REF!		#REF!
Neg	2410	733.537	8.49817	-1	PG[e](18:1e/16:0)	PG[e]	グリセロリン脂質		#REF!	#REF!	#REF!		#REF!	#REF!	#REF!		#REF!	#REF!	#REF!		#REF!	#REF!	#REF!		#REF!	#REF!	#REF!		#REF!	#REF!	#REF!		#REF!	#REF!	#REF!		#REF!	#REF!	#REF!		#REF!	#REF!	#REF!		#REF!	#REF!	#REF!		#REF!
Neg	1076	823.569	7.42153	-1	PG[eg](18:1eg/16:0)	PG[eg]	グリセロリン脂質		#REF!	#REF!	#REF!		#REF!	#REF!	#REF!		#REF!	#REF!	#REF!		#REF!	#REF!	#REF!		#REF!	#REF!	#REF!		#REF!	#REF!	#REF!		#REF!	#REF!	#REF!		#REF!	#REF!	#REF!		#REF!	#REF!	#REF!		#REF!	#REF!	#REF!		#REF!
Neg	172	428.316	5.4991	-1	Phe(18:1)	Phe	グリセロリン脂質		#REF!	#REF!	#REF!		#REF!	#REF!	#REF!		#REF!	#REF!	#REF!		#REF!	#REF!	#REF!		#REF!	#REF!	#REF!		#REF!	#REF!	#REF!		#REF!	#REF!	#REF!		#REF!	#REF!	#REF!		#REF!	#REF!	#REF!		#REF!	#REF!	#REF!		#REF!
Neg	194	426.3	5.12937	-1	Phe(18:2)	Phe	グリセロリン脂質		#REF!	#REF!	#REF!		#REF!	#REF!	#REF!		#REF!	#REF!	#REF!		#REF!	#REF!	#REF!		#REF!	#REF!	#REF!		#REF!	#REF!	#REF!		#REF!	#REF!	#REF!		#REF!	#REF!	#REF!		#REF!	#REF!	#REF!		#REF!	#REF!	#REF!		#REF!
Neg	349	402.3	5.37275	-1	Phe(16:0)	Phe	グリセロリン脂質		#REF!	#REF!	#REF!		#REF!	#REF!	#REF!		#REF!	#REF!	#REF!		#REF!	#REF!	#REF!		#REF!	#REF!	#REF!		#REF!	#REF!	#REF!		#REF!	#REF!	#REF!		#REF!	#REF!	#REF!		#REF!	#REF!	#REF!		#REF!	#REF!	#REF!		#REF!
Neg	1084	430.331	5.91632	-1	Phe(18:0)	Phe	グリセロリン脂質		#REF!	#REF!	#REF!		#REF!	#REF!	#REF!		#REF!	#REF!	#REF!		#REF!	#REF!	#REF!		#REF!	#REF!	#REF!		#REF!	#REF!	#REF!		#REF!	#REF!	#REF!		#REF!	#REF!	#REF!		#REF!	#REF!	#REF!		#REF!	#REF!	#REF!		#REF!
Neg	1755	424.284	4.79369	-1	Phe(18:3)	Phe	グリセロリン脂質		#REF!	#REF!	#REF!		#REF!	#REF!	#REF!		#REF!	#REF!	#REF!		#REF!	#REF!	#REF!		#REF!	#REF!	#REF!		#REF!	#REF!	#REF!		#REF!	#REF!	#REF!		#REF!	#REF!	#REF!		#REF!	#REF!	#REF!		#REF!	#REF!	#REF!		#REF!
Neg	301	446.326	4.32895	-1	Phe[O](18:0)	Phe[O]	グリセロリン脂質		#REF!	#REF!	#REF!		#REF!	#REF!	#REF!		#REF!	#REF!	#REF!		#REF!	#REF!	#REF!		#REF!	#REF!	#REF!		#REF!	#REF!	#REF!		#REF!	#REF!	#REF!		#REF!	#REF!	#REF!		#REF!	#REF!	#REF!		#REF!	#REF!	#REF!		#REF!
Neg	689	833.516	7.35336	-1	PI(16:0/18:2)	PI	グリセロリン脂質		#REF!	#REF!	#REF!		#REF!	#REF!	#REF!		#REF!	#REF!	#REF!		#REF!	#REF!	#REF!		#REF!	#REF!	#REF!		#REF!	#REF!	#REF!		#REF!	#REF!	#REF!		#REF!	#REF!	#REF!		#REF!	#REF!	#REF!		#REF!	#REF!	#REF!		#REF!
Neg	1041	835.533	7.6326	-1	PI(16:0/18:1)	PI	グリセロリン脂質		#REF!	#REF!	#REF!		#REF!	#REF!	#REF!		#REF!	#REF!	#REF!		#REF!	#REF!	#REF!		#REF!	#REF!	#REF!		#REF!	#REF!	#REF!		#REF!	#REF!	#REF!		#REF!	#REF!	#REF!		#REF!	#REF!	#REF!		#REF!	#REF!	#REF!		#REF!
Neg	1554	753.455	6.78873	-1	PI(14:0/14:0)	PI	グリセロリン脂質	Hex落ちが見える。ホスファチジルグルコース混ざり？	#REF!	#REF!	#REF!		#REF!	#REF!	#REF!		#REF!	#REF!	#REF!		#REF!	#REF!	#REF!		#REF!	#REF!	#REF!		#REF!	#REF!	#REF!		#REF!	#REF!	#REF!		#REF!	#REF!	#REF!		#REF!	#REF!	#REF!		#REF!	#REF!	#REF!		#REF!
Neg	2481	809.518	7.54614	-1	PI(16:0/16:0)	PI	グリセロリン脂質		#REF!	#REF!	#REF!		#REF!	#REF!	#REF!		#REF!	#REF!	#REF!		#REF!	#REF!	#REF!		#REF!	#REF!	#REF!		#REF!	#REF!	#REF!		#REF!	#REF!	#REF!		#REF!	#REF!	#REF!		#REF!	#REF!	#REF!		#REF!	#REF!	#REF!		#REF!
Neg	2957	863.564	8.12954	-1	PI(18:0/18:1)	PI	グリセロリン脂質		#REF!	#REF!	#REF!		#REF!	#REF!	#REF!		#REF!	#REF!	#REF!		#REF!	#REF!	#REF!		#REF!	#REF!	#REF!		#REF!	#REF!	#REF!		#REF!	#REF!	#REF!		#REF!	#REF!	#REF!		#REF!	#REF!	#REF!		#REF!	#REF!	#REF!		#REF!
Neg	808	779.505	7.43822	-1	PI[p](16:0p/15:0)	PI[p]	グリセロリン脂質		#REF!	#REF!	#REF!		#REF!	#REF!	#REF!		#REF!	#REF!	#REF!		#REF!	#REF!	#REF!		#REF!	#REF!	#REF!		#REF!	#REF!	#REF!		#REF!	#REF!	#REF!		#REF!	#REF!	#REF!		#REF!	#REF!	#REF!		#REF!	#REF!	#REF!		#REF!
Neg	1264	765.492	7.23947	-1	PI[p](15:0p/15:0)	PI[p]	グリセロリン脂質		#REF!	#REF!	#REF!		#REF!	#REF!	#REF!		#REF!	#REF!	#REF!		#REF!	#REF!	#REF!		#REF!	#REF!	#REF!		#REF!	#REF!	#REF!		#REF!	#REF!	#REF!		#REF!	#REF!	#REF!		#REF!	#REF!	#REF!		#REF!	#REF!	#REF!		#REF!
Neg	1103	788.544	8.17018	-1	PS(18:0/18:1)	PS	グリセロリン脂質		#REF!	#REF!	#REF!		#REF!	#REF!	#REF!		#REF!	#REF!	#REF!		#REF!	#REF!	#REF!		#REF!	#REF!	#REF!		#REF!	#REF!	#REF!		#REF!	#REF!	#REF!		#REF!	#REF!	#REF!		#REF!	#REF!	#REF!		#REF!	#REF!	#REF!		#REF!
Neg	1837	758.497	7.36351	-1	PS(16:0/18:2)	PS	グリセロリン脂質		#REF!	#REF!	#REF!		#REF!	#REF!	#REF!		#REF!	#REF!	#REF!		#REF!	#REF!	#REF!		#REF!	#REF!	#REF!		#REF!	#REF!	#REF!		#REF!	#REF!	#REF!		#REF!	#REF!	#REF!		#REF!	#REF!	#REF!		#REF!	#REF!	#REF!		#REF!
Neg	2169	760.513	7.66107	-1	PS(16:0/18:1)	PS	グリセロリン脂質		#REF!	#REF!	#REF!		#REF!	#REF!	#REF!		#REF!	#REF!	#REF!		#REF!	#REF!	#REF!		#REF!	#REF!	#REF!		#REF!	#REF!	#REF!		#REF!	#REF!	#REF!		#REF!	#REF!	#REF!		#REF!	#REF!	#REF!		#REF!	#REF!	#REF!		#REF!
Neg	727	923.504	6.43234	-1	DLCL(18:2/18:2)	DLCL	グリセロリン脂質		#REF!	#REF!	#REF!		#REF!	#REF!	#REF!		#REF!	#REF!	#REF!		#REF!	#REF!	#REF!		#REF!	#REF!	#REF!		#REF!	#REF!	#REF!		#REF!	#REF!	#REF!		#REF!	#REF!	#REF!		#REF!	#REF!	#REF!		#REF!	#REF!	#REF!		#REF!
Neg	741	875.504	6.754	-1	DLCL(16:0/16:0)	DLCL	グリセロリン脂質		#REF!	#REF!	#REF!		#REF!	#REF!	#REF!		#REF!	#REF!	#REF!		#REF!	#REF!	#REF!		#REF!	#REF!	#REF!		#REF!	#REF!	#REF!		#REF!	#REF!	#REF!		#REF!	#REF!	#REF!		#REF!	#REF!	#REF!		#REF!	#REF!	#REF!		#REF!
Neg	945	899.503	6.57516	-1	DLCL(16:0/18:2)	DLCL	グリセロリン脂質		#REF!	#REF!	#REF!		#REF!	#REF!	#REF!		#REF!	#REF!	#REF!		#REF!	#REF!	#REF!		#REF!	#REF!	#REF!		#REF!	#REF!	#REF!		#REF!	#REF!	#REF!		#REF!	#REF!	#REF!		#REF!	#REF!	#REF!		#REF!	#REF!	#REF!		#REF!
Neg	963	927.535	6.89215	-1	DLCL(18:1/18:1)	DLCL	グリセロリン脂質		#REF!	#REF!	#REF!		#REF!	#REF!	#REF!		#REF!	#REF!	#REF!		#REF!	#REF!	#REF!		#REF!	#REF!	#REF!		#REF!	#REF!	#REF!		#REF!	#REF!	#REF!		#REF!	#REF!	#REF!		#REF!	#REF!	#REF!		#REF!	#REF!	#REF!		#REF!
Neg	1125	901.519	6.81871	-1	DLCL(16:0/18:1)	DLCL	グリセロリン脂質		#REF!	#REF!	#REF!		#REF!	#REF!	#REF!		#REF!	#REF!	#REF!		#REF!	#REF!	#REF!		#REF!	#REF!	#REF!		#REF!	#REF!	#REF!		#REF!	#REF!	#REF!		#REF!	#REF!	#REF!		#REF!	#REF!	#REF!		#REF!	#REF!	#REF!		#REF!
Neg	1330	903.535	7.0999	-1	DLCL(16:0/18:0)	DLCL	グリセロリン脂質		#REF!	#REF!	#REF!		#REF!	#REF!	#REF!		#REF!	#REF!	#REF!		#REF!	#REF!	#REF!		#REF!	#REF!	#REF!		#REF!	#REF!	#REF!		#REF!	#REF!	#REF!		#REF!	#REF!	#REF!		#REF!	#REF!	#REF!		#REF!	#REF!	#REF!		#REF!
Neg	1534	925.521	6.66309	-1	DLCL(18:1/18:2)	DLCL	グリセロリン脂質		#REF!	#REF!	#REF!		#REF!	#REF!	#REF!		#REF!	#REF!	#REF!		#REF!	#REF!	#REF!		#REF!	#REF!	#REF!		#REF!	#REF!	#REF!		#REF!	#REF!	#REF!		#REF!	#REF!	#REF!		#REF!	#REF!	#REF!		#REF!	#REF!	#REF!		#REF!
Neg	1694	871.473	6.18363	-1	DLCL(16:1/16:1), DLCL(14:0/18:2)	DLCL	グリセロリン脂質		#REF!	#REF!	#REF!		#REF!	#REF!	#REF!		#REF!	#REF!	#REF!		#REF!	#REF!	#REF!		#REF!	#REF!	#REF!		#REF!	#REF!	#REF!		#REF!	#REF!	#REF!		#REF!	#REF!	#REF!		#REF!	#REF!	#REF!		#REF!	#REF!	#REF!		#REF!
Neg	1379	859.509	6.89845	-1	DLCL[e](16:1e/16:0)	DLCL[e]	グリセロリン脂質		#REF!	#REF!	#REF!		#REF!	#REF!	#REF!		#REF!	#REF!	#REF!		#REF!	#REF!	#REF!		#REF!	#REF!	#REF!		#REF!	#REF!	#REF!		#REF!	#REF!	#REF!		#REF!	#REF!	#REF!		#REF!	#REF!	#REF!		#REF!	#REF!	#REF!		#REF!
Neg	1910	845.494	6.65301	-1	DLCL[e](16:1e/15:0), DLCL[e](15:1e/16:0)	DLCL[e]	グリセロリン脂質		#REF!	#REF!	#REF!		#REF!	#REF!	#REF!		#REF!	#REF!	#REF!		#REF!	#REF!	#REF!		#REF!	#REF!	#REF!		#REF!	#REF!	#REF!		#REF!	#REF!	#REF!		#REF!	#REF!	#REF!		#REF!	#REF!	#REF!		#REF!	#REF!	#REF!		#REF!
Neg	2312	871.51	6.72389	-1	DLCL[e](15:1e/18:1), DLCL[e](18:2e/15:0)	DLCL[e]	グリセロリン脂質		#REF!	#REF!	#REF!		#REF!	#REF!	#REF!		#REF!	#REF!	#REF!		#REF!	#REF!	#REF!		#REF!	#REF!	#REF!		#REF!	#REF!	#REF!		#REF!	#REF!	#REF!		#REF!	#REF!	#REF!		#REF!	#REF!	#REF!		#REF!	#REF!	#REF!		#REF!
Neg	3091	857.495	6.60261	-1	DLCL[e](14:1e/18:1), DLCL[e](18:2e/16:0)	DLCL[e]	グリセロリン脂質		#REF!	#REF!	#REF!		#REF!	#REF!	#REF!		#REF!	#REF!	#REF!		#REF!	#REF!	#REF!		#REF!	#REF!	#REF!		#REF!	#REF!	#REF!		#REF!	#REF!	#REF!		#REF!	#REF!	#REF!		#REF!	#REF!	#REF!		#REF!	#REF!	#REF!		#REF!
Neg	1036	1031.73	9.0758	-1	LPSGly[BAHFA](16:0/31:0), LPSGly[BAHFA](15:0/32:0)	LPSGly[BAHFA]	グリセロリン脂質		#REF!	#REF!	#REF!		#REF!	#REF!	#REF!		#REF!	#REF!	#REF!		#REF!	#REF!	#REF!		#REF!	#REF!	#REF!		#REF!	#REF!	#REF!		#REF!	#REF!	#REF!		#REF!	#REF!	#REF!		#REF!	#REF!	#REF!		#REF!	#REF!	#REF!		#REF!
Neg	1621	1045.74	9.34802	-1	LPSGly[BAHFA](16:0/32:0)	LPSGly[BAHFA]	グリセロリン脂質		#REF!	#REF!	#REF!		#REF!	#REF!	#REF!		#REF!	#REF!	#REF!		#REF!	#REF!	#REF!		#REF!	#REF!	#REF!		#REF!	#REF!	#REF!		#REF!	#REF!	#REF!		#REF!	#REF!	#REF!		#REF!	#REF!	#REF!		#REF!	#REF!	#REF!		#REF!
Neg	1656	1017.71	8.76085	-1	LPSGly[BAHFA](15:0/31:0), LPSGly[BAHFA](16:0/30:0), 他	LPSGly[BAHFA]	グリセロリン脂質		#REF!	#REF!	#REF!		#REF!	#REF!	#REF!		#REF!	#REF!	#REF!		#REF!	#REF!	#REF!		#REF!	#REF!	#REF!		#REF!	#REF!	#REF!		#REF!	#REF!	#REF!		#REF!	#REF!	#REF!		#REF!	#REF!	#REF!		#REF!	#REF!	#REF!		#REF!
Neg	2981	1003.69	8.46161	-1	LPSGly[BAHFA](15:0/30:0), LPSGly[BAHFA](14:0/31:0), 他	LPSGly[BAHFA]	グリセロリン脂質		#REF!	#REF!	#REF!		#REF!	#REF!	#REF!		#REF!	#REF!	#REF!		#REF!	#REF!	#REF!		#REF!	#REF!	#REF!		#REF!	#REF!	#REF!		#REF!	#REF!	#REF!		#REF!	#REF!	#REF!		#REF!	#REF!	#REF!		#REF!	#REF!	#REF!		#REF!
Neg	2236	1255.94	13.2696	-1	PSGly[BAHFA](31:0/31:0), PSGly[BAHFA](30:0/32:0)	PSGly[BAHFA]	グリセロリン脂質		#REF!	#REF!	#REF!		#REF!	#REF!	#REF!		#REF!	#REF!	#REF!		#REF!	#REF!	#REF!		#REF!	#REF!	#REF!		#REF!	#REF!	#REF!		#REF!	#REF!	#REF!		#REF!	#REF!	#REF!		#REF!	#REF!	#REF!		#REF!	#REF!	#REF!		#REF!
Neg	2461	1241.92	12.8954	-1	PSGly[BAHFA](30:0/31:0), PSGly[BAHFA](31:0/30:0), 他	PSGly[BAHFA]	グリセロリン脂質		#REF!	#REF!	#REF!		#REF!	#REF!	#REF!		#REF!	#REF!	#REF!		#REF!	#REF!	#REF!		#REF!	#REF!	#REF!		#REF!	#REF!	#REF!		#REF!	#REF!	#REF!		#REF!	#REF!	#REF!		#REF!	#REF!	#REF!		#REF!	#REF!	#REF!		#REF!
Neg	2490	1269.96	13.5444	-1	PSGly[BAHFA](31:0/32:0), PSGly[BAHFA](30:0/33:0)	PSGly[BAHFA]	グリセロリン脂質		#REF!	#REF!	#REF!		#REF!	#REF!	#REF!		#REF!	#REF!	#REF!		#REF!	#REF!	#REF!		#REF!	#REF!	#REF!		#REF!	#REF!	#REF!		#REF!	#REF!	#REF!		#REF!	#REF!	#REF!		#REF!	#REF!	#REF!		#REF!	#REF!	#REF!		#REF!
Neg	4147	1227.91	12.5093	-1	PSGly[BAHFA](29:0/31:0), PSGly[BAHFA](30:0/30:0)	PSGly[BAHFA]	グリセロリン脂質		#REF!	#REF!	#REF!		#REF!	#REF!	#REF!		#REF!	#REF!	#REF!		#REF!	#REF!	#REF!		#REF!	#REF!	#REF!		#REF!	#REF!	#REF!		#REF!	#REF!	#REF!		#REF!	#REF!	#REF!		#REF!	#REF!	#REF!		#REF!	#REF!	#REF!		#REF!
Neg	4827	1295.97	14.0487	-1	PSGly[BAHFA](34:1/31:0), PSGly[BAHFA](33:1/32:0), 他	PSGly[BAHFA]	グリセロリン脂質		#REF!	#REF!	#REF!		#REF!	#REF!	#REF!		#REF!	#REF!	#REF!		#REF!	#REF!	#REF!		#REF!	#REF!	#REF!		#REF!	#REF!	#REF!		#REF!	#REF!	#REF!		#REF!	#REF!	#REF!		#REF!	#REF!	#REF!		#REF!	#REF!	#REF!		#REF!
Neg	5190	1293.95	13.4931	-1	PSGly[BAHFA](34:2/31:0), PSGly[BAHFA](33:2/32:0)	PSGly[BAHFA]	グリセロリン脂質		#REF!	#REF!	#REF!		#REF!	#REF!	#REF!		#REF!	#REF!	#REF!		#REF!	#REF!	#REF!		#REF!	#REF!	#REF!		#REF!	#REF!	#REF!		#REF!	#REF!	#REF!		#REF!	#REF!	#REF!		#REF!	#REF!	#REF!		#REF!	#REF!	#REF!		#REF!
Neg	5360	1281.95	13.6768	-1	PSGly[BAHFA](33:1/31:0), PSGly[BAHFA](32:1/32:0), 他	PSGly[BAHFA]	グリセロリン脂質		#REF!	#REF!	#REF!		#REF!	#REF!	#REF!		#REF!	#REF!	#REF!		#REF!	#REF!	#REF!		#REF!	#REF!	#REF!		#REF!	#REF!	#REF!		#REF!	#REF!	#REF!		#REF!	#REF!	#REF!		#REF!	#REF!	#REF!		#REF!	#REF!	#REF!		#REF!
Neg	5475	1309.98	14.3139	-1	PSGly[BAHFA](34:1/32:0)	PSGly[BAHFA]	グリセロリン脂質		#REF!	#REF!	#REF!		#REF!	#REF!	#REF!		#REF!	#REF!	#REF!		#REF!	#REF!	#REF!		#REF!	#REF!	#REF!		#REF!	#REF!	#REF!		#REF!	#REF!	#REF!		#REF!	#REF!	#REF!		#REF!	#REF!	#REF!		#REF!	#REF!	#REF!		#REF!
Neg	5784	1279.94	13.1547	-1	PSGly[BAHFA](33:2/31:0)	PSGly[BAHFA]	グリセロリン脂質		#REF!	#REF!	#REF!		#REF!	#REF!	#REF!		#REF!	#REF!	#REF!		#REF!	#REF!	#REF!		#REF!	#REF!	#REF!		#REF!	#REF!	#REF!		#REF!	#REF!	#REF!		#REF!	#REF!	#REF!		#REF!	#REF!	#REF!		#REF!	#REF!	#REF!		#REF!
Neg	5860	1307.97	13.7151	-1	PSGly[BAHFA](34:2/32:0), PSGly[BAHFA](35:2/31:0)	PSGly[BAHFA]	グリセロリン脂質		#REF!	#REF!	#REF!		#REF!	#REF!	#REF!		#REF!	#REF!	#REF!		#REF!	#REF!	#REF!		#REF!	#REF!	#REF!		#REF!	#REF!	#REF!		#REF!	#REF!	#REF!		#REF!	#REF!	#REF!		#REF!	#REF!	#REF!		#REF!	#REF!	#REF!		#REF!
Neg	7647	1213.89	12.1426	-1	PSGly[BAHFA](28:0/31:0)	PSGly[BAHFA]	グリセロリン脂質		#REF!	#REF!	#REF!		#REF!	#REF!	#REF!		#REF!	#REF!	#REF!		#REF!	#REF!	#REF!		#REF!	#REF!	#REF!		#REF!	#REF!	#REF!		#REF!	#REF!	#REF!		#REF!	#REF!	#REF!		#REF!	#REF!	#REF!		#REF!	#REF!	#REF!		#REF!
Neg	2063	1372.01	15.3119	-1	CL[e/e](34:2/34:2)	CL[e/e]	グリセロリン脂質		#REF!	#REF!	#REF!		#REF!	#REF!	#REF!		#REF!	#REF!	#REF!		#REF!	#REF!	#REF!		#REF!	#REF!	#REF!		#REF!	#REF!	#REF!		#REF!	#REF!	#REF!		#REF!	#REF!	#REF!		#REF!	#REF!	#REF!		#REF!	#REF!	#REF!		#REF!
Neg	2422	1345.99	15.2516	-1	CL[e/e](32:1/34:2)	CL[e/e]	グリセロリン脂質		#REF!	#REF!	#REF!		#REF!	#REF!	#REF!		#REF!	#REF!	#REF!		#REF!	#REF!	#REF!		#REF!	#REF!	#REF!		#REF!	#REF!	#REF!		#REF!	#REF!	#REF!		#REF!	#REF!	#REF!		#REF!	#REF!	#REF!		#REF!	#REF!	#REF!		#REF!
Neg	2617	1343.97	15.368	-1	CL[e/e](33:2/33:2)	CL[e/e]	グリセロリン脂質		#REF!	#REF!	#REF!		#REF!	#REF!	#REF!		#REF!	#REF!	#REF!		#REF!	#REF!	#REF!		#REF!	#REF!	#REF!		#REF!	#REF!	#REF!		#REF!	#REF!	#REF!		#REF!	#REF!	#REF!		#REF!	#REF!	#REF!		#REF!	#REF!	#REF!		#REF!
Neg	2678	1291.94	14.3975	-1	CL[e/e](31:1/31:1), CL[e/e](30:1/32:1)	CL[e/e]	グリセロリン脂質		#REF!	#REF!	#REF!		#REF!	#REF!	#REF!		#REF!	#REF!	#REF!		#REF!	#REF!	#REF!		#REF!	#REF!	#REF!		#REF!	#REF!	#REF!		#REF!	#REF!	#REF!		#REF!	#REF!	#REF!		#REF!	#REF!	#REF!		#REF!	#REF!	#REF!		#REF!
Neg	3238	1331.97	14.914	-1	CL[e/e](31:1/34:2)	CL[e/e]	グリセロリン脂質		#REF!	#REF!	#REF!		#REF!	#REF!	#REF!		#REF!	#REF!	#REF!		#REF!	#REF!	#REF!		#REF!	#REF!	#REF!		#REF!	#REF!	#REF!		#REF!	#REF!	#REF!		#REF!	#REF!	#REF!		#REF!	#REF!	#REF!		#REF!	#REF!	#REF!		#REF!
Neg	3442	1317.96	14.7538	-1	CL[e/e](30:1/34:2)	CL[e/e]	グリセロリン脂質		#REF!	#REF!	#REF!		#REF!	#REF!	#REF!		#REF!	#REF!	#REF!		#REF!	#REF!	#REF!		#REF!	#REF!	#REF!		#REF!	#REF!	#REF!		#REF!	#REF!	#REF!		#REF!	#REF!	#REF!		#REF!	#REF!	#REF!		#REF!	#REF!	#REF!		#REF!
Neg	3464	1277.93	14.0797	-1	CL[e/e](30:1/31:1)	CL[e/e]	グリセロリン脂質		#REF!	#REF!	#REF!		#REF!	#REF!	#REF!		#REF!	#REF!	#REF!		#REF!	#REF!	#REF!		#REF!	#REF!	#REF!		#REF!	#REF!	#REF!		#REF!	#REF!	#REF!		#REF!	#REF!	#REF!		#REF!	#REF!	#REF!		#REF!	#REF!	#REF!		#REF!
Neg	3603	1333.99	14.996	-1	CL[e/e](32:1/33:1)	CL[e/e]	グリセロリン脂質		#REF!	#REF!	#REF!		#REF!	#REF!	#REF!		#REF!	#REF!	#REF!		#REF!	#REF!	#REF!		#REF!	#REF!	#REF!		#REF!	#REF!	#REF!		#REF!	#REF!	#REF!		#REF!	#REF!	#REF!		#REF!	#REF!	#REF!		#REF!	#REF!	#REF!		#REF!
Neg	3649	1374.02	15.6226	-1	CL[e/e](34:1/34:2), CL[e/e](32:1/36:2)	CL[e/e]	グリセロリン脂質		#REF!	#REF!	#REF!		#REF!	#REF!	#REF!		#REF!	#REF!	#REF!		#REF!	#REF!	#REF!		#REF!	#REF!	#REF!		#REF!	#REF!	#REF!		#REF!	#REF!	#REF!		#REF!	#REF!	#REF!		#REF!	#REF!	#REF!		#REF!	#REF!	#REF!		#REF!
Neg	3908	1305.96	14.7719	-1	CL[e/e](31:1/32:1)	CL[e/e]	グリセロリン脂質		#REF!	#REF!	#REF!		#REF!	#REF!	#REF!		#REF!	#REF!	#REF!		#REF!	#REF!	#REF!		#REF!	#REF!	#REF!		#REF!	#REF!	#REF!		#REF!	#REF!	#REF!		#REF!	#REF!	#REF!		#REF!	#REF!	#REF!		#REF!	#REF!	#REF!		#REF!
Neg	4056	1331.98	14.9991	-1	CL[e/e](31:1/34:2)	CL[e/e]	グリセロリン脂質		#REF!	#REF!	#REF!		#REF!	#REF!	#REF!		#REF!	#REF!	#REF!		#REF!	#REF!	#REF!		#REF!	#REF!	#REF!		#REF!	#REF!	#REF!		#REF!	#REF!	#REF!		#REF!	#REF!	#REF!		#REF!	#REF!	#REF!		#REF!	#REF!	#REF!		#REF!
Neg	4109	1400.04	15.7067	-1	CL[e/e](35:2/35:2)	CL[e/e]	グリセロリン脂質		#REF!	#REF!	#REF!		#REF!	#REF!	#REF!		#REF!	#REF!	#REF!		#REF!	#REF!	#REF!		#REF!	#REF!	#REF!		#REF!	#REF!	#REF!		#REF!	#REF!	#REF!		#REF!	#REF!	#REF!		#REF!	#REF!	#REF!		#REF!	#REF!	#REF!		#REF!
Neg	4331	1386.02	15.5234	-1	CL[e/e](34:2/35:2)	CL[e/e]	グリセロリン脂質		#REF!	#REF!	#REF!		#REF!	#REF!	#REF!		#REF!	#REF!	#REF!		#REF!	#REF!	#REF!		#REF!	#REF!	#REF!		#REF!	#REF!	#REF!		#REF!	#REF!	#REF!		#REF!	#REF!	#REF!		#REF!	#REF!	#REF!		#REF!	#REF!	#REF!		#REF!
Neg	4361	1398.02	15.3697	-1	CL[e/e](34:2/36:3)	CL[e/e]	グリセロリン脂質		#REF!	#REF!	#REF!		#REF!	#REF!	#REF!		#REF!	#REF!	#REF!		#REF!	#REF!	#REF!		#REF!	#REF!	#REF!		#REF!	#REF!	#REF!		#REF!	#REF!	#REF!		#REF!	#REF!	#REF!		#REF!	#REF!	#REF!		#REF!	#REF!	#REF!		#REF!
Neg	4954	1317.96	14.5625	-1	CL[e/e](30:1/34:2)	CL[e/e]	グリセロリン脂質		#REF!	#REF!	#REF!		#REF!	#REF!	#REF!		#REF!	#REF!	#REF!		#REF!	#REF!	#REF!		#REF!	#REF!	#REF!		#REF!	#REF!	#REF!		#REF!	#REF!	#REF!		#REF!	#REF!	#REF!		#REF!	#REF!	#REF!		#REF!	#REF!	#REF!		#REF!
Pos	118	302.305	4.96077	1	Sph(d18:0)	Sph	スフィンゴ塩基		#REF!	#REF!	#REF!		#REF!	#REF!	#REF!		#REF!	#REF!	#REF!		#REF!	#REF!	#REF!		#REF!	#REF!	#REF!		#REF!	#REF!	#REF!		#REF!	#REF!	#REF!		#REF!	#REF!	#REF!		#REF!	#REF!	#REF!		#REF!	#REF!	#REF!		#REF!
Pos	182	300.288	4.87178	1	Sph(d18:1)	Sph	スフィンゴ塩基		#REF!	#REF!	#REF!		#REF!	#REF!	#REF!		#REF!	#REF!	#REF!		#REF!	#REF!	#REF!		#REF!	#REF!	#REF!		#REF!	#REF!	#REF!		#REF!	#REF!	#REF!		#REF!	#REF!	#REF!		#REF!	#REF!	#REF!		#REF!	#REF!	#REF!		#REF!
Pos	333	288.289	4.59859	1	Sph(d17:0)	Sph	スフィンゴ塩基		#REF!	#REF!	#REF!		#REF!	#REF!	#REF!		#REF!	#REF!	#REF!		#REF!	#REF!	#REF!		#REF!	#REF!	#REF!		#REF!	#REF!	#REF!		#REF!	#REF!	#REF!		#REF!	#REF!	#REF!		#REF!	#REF!	#REF!		#REF!	#REF!	#REF!		#REF!
Pos	582	316.319	5.17659	1	Sph(d19:0)	Sph	スフィンゴ塩基		#REF!	#REF!	#REF!		#REF!	#REF!	#REF!		#REF!	#REF!	#REF!		#REF!	#REF!	#REF!		#REF!	#REF!	#REF!		#REF!	#REF!	#REF!		#REF!	#REF!	#REF!		#REF!	#REF!	#REF!		#REF!	#REF!	#REF!		#REF!	#REF!	#REF!		#REF!
Pos	1611	274.273	4.20724	1	Sph(d16:0)	Sph	スフィンゴ塩基		#REF!	#REF!	#REF!		#REF!	#REF!	#REF!		#REF!	#REF!	#REF!		#REF!	#REF!	#REF!		#REF!	#REF!	#REF!		#REF!	#REF!	#REF!		#REF!	#REF!	#REF!		#REF!	#REF!	#REF!		#REF!	#REF!	#REF!		#REF!	#REF!	#REF!		#REF!
Pos	723	318.298	4.60271	1	Sph[phyto](t18:0)	Sph[phyto]	スフィンゴ塩基		#REF!	#REF!	#REF!		#REF!	#REF!	#REF!		#REF!	#REF!	#REF!		#REF!	#REF!	#REF!		#REF!	#REF!	#REF!		#REF!	#REF!	#REF!		#REF!	#REF!	#REF!		#REF!	#REF!	#REF!		#REF!	#REF!	#REF!		#REF!	#REF!	#REF!		#REF!
Neg	2642	720.897	6.67739	-1	GD3(d18:1/16:0)	GD3	ガングリオシド		#REF!	#REF!	#REF!		#REF!	#REF!	#REF!		#REF!	#REF!	#REF!		#REF!	#REF!	#REF!		#REF!	#REF!	#REF!		#REF!	#REF!	#REF!		#REF!	#REF!	#REF!		#REF!	#REF!	#REF!		#REF!	#REF!	#REF!		#REF!	#REF!	#REF!		#REF!
Neg	2701	762.942	7.8113	-2	GD3(d40:1)	GD3	ガングリオシド		#REF!	#REF!	#REF!		#REF!	#REF!	#REF!		#REF!	#REF!	#REF!		#REF!	#REF!	#REF!		#REF!	#REF!	#REF!		#REF!	#REF!	#REF!		#REF!	#REF!	#REF!		#REF!	#REF!	#REF!		#REF!	#REF!	#REF!		#REF!	#REF!	#REF!		#REF!
Neg	3293	769.952	8.0521	-2	GD3(d41:1)	GD3	ガングリオシド		#REF!	#REF!	#REF!		#REF!	#REF!	#REF!		#REF!	#REF!	#REF!		#REF!	#REF!	#REF!		#REF!	#REF!	#REF!		#REF!	#REF!	#REF!		#REF!	#REF!	#REF!		#REF!	#REF!	#REF!		#REF!	#REF!	#REF!		#REF!	#REF!	#REF!		#REF!
Neg	3715	748.927	7.37877	-2	GD3(d38:1)	GD3	ガングリオシド		#REF!	#REF!	#REF!		#REF!	#REF!	#REF!		#REF!	#REF!	#REF!		#REF!	#REF!	#REF!		#REF!	#REF!	#REF!		#REF!	#REF!	#REF!		#REF!	#REF!	#REF!		#REF!	#REF!	#REF!		#REF!	#REF!	#REF!		#REF!	#REF!	#REF!		#REF!
Neg	3839	776.961	8.32314	-2	GD3(d42:1)	GD3	ガングリオシド		#REF!	#REF!	#REF!		#REF!	#REF!	#REF!		#REF!	#REF!	#REF!		#REF!	#REF!	#REF!		#REF!	#REF!	#REF!		#REF!	#REF!	#REF!		#REF!	#REF!	#REF!		#REF!	#REF!	#REF!		#REF!	#REF!	#REF!		#REF!	#REF!	#REF!		#REF!
Neg	1239	1179.74	7.48477	-1	GM3(d36:1)	GM3	ガングリオシド		#REF!	#REF!	#REF!		#REF!	#REF!	#REF!		#REF!	#REF!	#REF!		#REF!	#REF!	#REF!		#REF!	#REF!	#REF!		#REF!	#REF!	#REF!		#REF!	#REF!	#REF!		#REF!	#REF!	#REF!		#REF!	#REF!	#REF!		#REF!	#REF!	#REF!		#REF!
Neg	1529	1151.7	7.09817	-1	GM3(d34:1)	GM3	ガングリオシド		#REF!	#REF!	#REF!		#REF!	#REF!	#REF!		#REF!	#REF!	#REF!		#REF!	#REF!	#REF!		#REF!	#REF!	#REF!		#REF!	#REF!	#REF!		#REF!	#REF!	#REF!		#REF!	#REF!	#REF!		#REF!	#REF!	#REF!		#REF!	#REF!	#REF!		#REF!
Neg	2373	1235.8	8.50726	-1	GM3(d18:1/22:0)	GM3	ガングリオシド		#REF!	#REF!	#REF!		#REF!	#REF!	#REF!		#REF!	#REF!	#REF!		#REF!	#REF!	#REF!		#REF!	#REF!	#REF!		#REF!	#REF!	#REF!		#REF!	#REF!	#REF!		#REF!	#REF!	#REF!		#REF!	#REF!	#REF!		#REF!	#REF!	#REF!		#REF!
Neg	2907	1249.81	8.81286	-1	GM3(d18:1/23:0)	GM3	ガングリオシド		#REF!	#REF!	#REF!		#REF!	#REF!	#REF!		#REF!	#REF!	#REF!		#REF!	#REF!	#REF!		#REF!	#REF!	#REF!		#REF!	#REF!	#REF!		#REF!	#REF!	#REF!		#REF!	#REF!	#REF!		#REF!	#REF!	#REF!		#REF!	#REF!	#REF!		#REF!
Neg	3010	1263.83	9.13832	-1	GM3(d42:1)	GM3	ガングリオシド		#REF!	#REF!	#REF!		#REF!	#REF!	#REF!		#REF!	#REF!	#REF!		#REF!	#REF!	#REF!		#REF!	#REF!	#REF!		#REF!	#REF!	#REF!		#REF!	#REF!	#REF!		#REF!	#REF!	#REF!		#REF!	#REF!	#REF!		#REF!	#REF!	#REF!		#REF!
Neg	3283	1261.82	8.50029	-1	GM3(d42:2)	GM3	ガングリオシド		#REF!	#REF!	#REF!		#REF!	#REF!	#REF!		#REF!	#REF!	#REF!		#REF!	#REF!	#REF!		#REF!	#REF!	#REF!		#REF!	#REF!	#REF!		#REF!	#REF!	#REF!		#REF!	#REF!	#REF!		#REF!	#REF!	#REF!		#REF!	#REF!	#REF!		#REF!
Neg	4132	1279.82	8.94116	-1	GM3[O](d42:1)	GM3[O]	ガングリオシド		#REF!	#REF!	#REF!		#REF!	#REF!	#REF!		#REF!	#REF!	#REF!		#REF!	#REF!	#REF!		#REF!	#REF!	#REF!		#REF!	#REF!	#REF!		#REF!	#REF!	#REF!		#REF!	#REF!	#REF!		#REF!	#REF!	#REF!		#REF!	#REF!	#REF!		#REF!
Neg	4190	1251.79	8.34747	-1	GM3[O](d40:1)	GM3[O]	ガングリオシド		#REF!	#REF!	#REF!		#REF!	#REF!	#REF!		#REF!	#REF!	#REF!		#REF!	#REF!	#REF!		#REF!	#REF!	#REF!		#REF!	#REF!	#REF!		#REF!	#REF!	#REF!		#REF!	#REF!	#REF!		#REF!	#REF!	#REF!		#REF!	#REF!	#REF!		#REF!
Pos	4460	818.996	8.56867	2	Leb[NAcylOH](d18:1/22:0)	Leb[NAcylOH]	スフィンゴ糖脂質	Leb/LeYは区別できず。	#REF!	#REF!	#REF!		#REF!	#REF!	#REF!		#REF!	#REF!	#REF!		#REF!	#REF!	#REF!		#REF!	#REF!	#REF!		#REF!	#REF!	#REF!		#REF!	#REF!	#REF!		#REF!	#REF!	#REF!		#REF!	#REF!	#REF!		#REF!	#REF!	#REF!		#REF!
Pos	3767	850.528	8.94204	2	Leb[phyto_NAcylOH](t18:0/24:0)	Leb[phyto_NAcylOH]	スフィンゴ糖脂質	Leb/LeYは区別できず。	#REF!	#REF!	#REF!		#REF!	#REF!	#REF!		#REF!	#REF!	#REF!		#REF!	#REF!	#REF!		#REF!	#REF!	#REF!		#REF!	#REF!	#REF!		#REF!	#REF!	#REF!		#REF!	#REF!	#REF!		#REF!	#REF!	#REF!		#REF!	#REF!	#REF!		#REF!
Pos	4464	836.514	8.32576	2	Leb[phyto_NAcylOH](t18:0/22:0)	Leb[phyto_NAcylOH]	スフィンゴ糖脂質	Leb/LeYは区別できず。	#REF!	#REF!	#REF!		#REF!	#REF!	#REF!		#REF!	#REF!	#REF!		#REF!	#REF!	#REF!		#REF!	#REF!	#REF!		#REF!	#REF!	#REF!		#REF!	#REF!	#REF!		#REF!	#REF!	#REF!		#REF!	#REF!	#REF!		#REF!	#REF!	#REF!		#REF!
Pos	2249	1389.81	7.15433	1	Lea[NAcylOH](d18:1/16:0)	Lea[NAcylOH]	スフィンゴ糖脂質	Lea/LeXは区別できず。	#REF!	#REF!	#REF!		#REF!	#REF!	#REF!		#REF!	#REF!	#REF!		#REF!	#REF!	#REF!		#REF!	#REF!	#REF!		#REF!	#REF!	#REF!		#REF!	#REF!	#REF!		#REF!	#REF!	#REF!		#REF!	#REF!	#REF!		#REF!	#REF!	#REF!		#REF!
Pos	2856	1391.82	7.29511	1	Lea[NAcylOH](d34:0)	Lea[NAcylOH]	スフィンゴ糖脂質	Lea/LeXは区別できず。	#REF!	#REF!	#REF!		#REF!	#REF!	#REF!		#REF!	#REF!	#REF!		#REF!	#REF!	#REF!		#REF!	#REF!	#REF!		#REF!	#REF!	#REF!		#REF!	#REF!	#REF!		#REF!	#REF!	#REF!		#REF!	#REF!	#REF!		#REF!	#REF!	#REF!		#REF!
Pos	3234	1503.95	9.59693	1	Lea[NAcylOH](d42:0)	Lea[NAcylOH]	スフィンゴ糖脂質	Lea/LeXは区別できず。	#REF!	#REF!	#REF!		#REF!	#REF!	#REF!		#REF!	#REF!	#REF!		#REF!	#REF!	#REF!		#REF!	#REF!	#REF!		#REF!	#REF!	#REF!		#REF!	#REF!	#REF!		#REF!	#REF!	#REF!		#REF!	#REF!	#REF!		#REF!	#REF!	#REF!		#REF!
Pos	4101	1475.92	8.88849	1	Lea[NAcylOH](d40:0)	Lea[NAcylOH]	スフィンゴ糖脂質	Lea/LeXは区別できず。	#REF!	#REF!	#REF!		#REF!	#REF!	#REF!		#REF!	#REF!	#REF!		#REF!	#REF!	#REF!		#REF!	#REF!	#REF!		#REF!	#REF!	#REF!		#REF!	#REF!	#REF!		#REF!	#REF!	#REF!		#REF!	#REF!	#REF!		#REF!	#REF!	#REF!		#REF!
Pos	4283	1473.9	8.67003	1	Lea[NAcylOH](d40:1)	Lea[NAcylOH]	スフィンゴ糖脂質	Lea/LeXは区別できず。	#REF!	#REF!	#REF!		#REF!	#REF!	#REF!		#REF!	#REF!	#REF!		#REF!	#REF!	#REF!		#REF!	#REF!	#REF!		#REF!	#REF!	#REF!		#REF!	#REF!	#REF!		#REF!	#REF!	#REF!		#REF!	#REF!	#REF!		#REF!	#REF!	#REF!		#REF!
Pos	4573	1501.93	9.34202	1	Lea[NAcylOH](d42:1)	Lea[NAcylOH]	スフィンゴ糖脂質	Lea/LeXは区別できず。	#REF!	#REF!	#REF!		#REF!	#REF!	#REF!		#REF!	#REF!	#REF!		#REF!	#REF!	#REF!		#REF!	#REF!	#REF!		#REF!	#REF!	#REF!		#REF!	#REF!	#REF!		#REF!	#REF!	#REF!		#REF!	#REF!	#REF!		#REF!	#REF!	#REF!		#REF!
Pos	4910	1501.93	8.89467	1	Lea[NAcylOH](d42:1)	Lea[NAcylOH]	スフィンゴ糖脂質	Lea/LeXは区別できず。	#REF!	#REF!	#REF!		#REF!	#REF!	#REF!		#REF!	#REF!	#REF!		#REF!	#REF!	#REF!		#REF!	#REF!	#REF!		#REF!	#REF!	#REF!		#REF!	#REF!	#REF!		#REF!	#REF!	#REF!		#REF!	#REF!	#REF!		#REF!	#REF!	#REF!		#REF!
Pos	5311	1489.93	9.23221	1	Lea[NAcylOH](d41:0)	Lea[NAcylOH]	スフィンゴ糖脂質	Lea/LeXは区別できず。	#REF!	#REF!	#REF!		#REF!	#REF!	#REF!		#REF!	#REF!	#REF!		#REF!	#REF!	#REF!		#REF!	#REF!	#REF!		#REF!	#REF!	#REF!		#REF!	#REF!	#REF!		#REF!	#REF!	#REF!		#REF!	#REF!	#REF!		#REF!	#REF!	#REF!		#REF!
Pos	5339	1499.92	8.66927	1	Lea[NAcylOH](d42:2)	Lea[NAcylOH]	スフィンゴ糖脂質	Lea/LeXは区別できず。	#REF!	#REF!	#REF!		#REF!	#REF!	#REF!		#REF!	#REF!	#REF!		#REF!	#REF!	#REF!		#REF!	#REF!	#REF!		#REF!	#REF!	#REF!		#REF!	#REF!	#REF!		#REF!	#REF!	#REF!		#REF!	#REF!	#REF!		#REF!	#REF!	#REF!		#REF!
Pos	5345	1487.91	8.99286	1	Lea[NAcylOH](d41:1)	Lea[NAcylOH]	スフィンゴ糖脂質	Lea/LeXは区別できず。	#REF!	#REF!	#REF!		#REF!	#REF!	#REF!		#REF!	#REF!	#REF!		#REF!	#REF!	#REF!		#REF!	#REF!	#REF!		#REF!	#REF!	#REF!		#REF!	#REF!	#REF!		#REF!	#REF!	#REF!		#REF!	#REF!	#REF!		#REF!	#REF!	#REF!		#REF!
Pos	3483	1519.94	9.07001	1	Lea[phyto_NAcylOH](t18:0/24:0)	Lea[phyto_NAcylOH]	スフィンゴ糖脂質	Lea/LeXは区別できず。	#REF!	#REF!	#REF!		#REF!	#REF!	#REF!		#REF!	#REF!	#REF!		#REF!	#REF!	#REF!		#REF!	#REF!	#REF!		#REF!	#REF!	#REF!		#REF!	#REF!	#REF!		#REF!	#REF!	#REF!		#REF!	#REF!	#REF!		#REF!	#REF!	#REF!		#REF!
Pos	4178	1491.91	8.42116	1	Lea[phyto_NAcylOH](t18:0/22:0)	Lea[phyto_NAcylOH]	スフィンゴ糖脂質	Lea/LeXは区別できず。	#REF!	#REF!	#REF!		#REF!	#REF!	#REF!		#REF!	#REF!	#REF!		#REF!	#REF!	#REF!		#REF!	#REF!	#REF!		#REF!	#REF!	#REF!		#REF!	#REF!	#REF!		#REF!	#REF!	#REF!		#REF!	#REF!	#REF!		#REF!	#REF!	#REF!		#REF!
Pos	4865	1517.92	8.43163	1	Lea[phyto_NAcylOH](t18:0/24:1)	Lea[phyto_NAcylOH]	スフィンゴ糖脂質	Lea/LeXは区別できず。	#REF!	#REF!	#REF!		#REF!	#REF!	#REF!		#REF!	#REF!	#REF!		#REF!	#REF!	#REF!		#REF!	#REF!	#REF!		#REF!	#REF!	#REF!		#REF!	#REF!	#REF!		#REF!	#REF!	#REF!		#REF!	#REF!	#REF!		#REF!	#REF!	#REF!		#REF!
Pos	5309	1505.93	8.73498	1	Lea[phyto_NAcylOH](t41:0)	Lea[phyto_NAcylOH]	スフィンゴ糖脂質	Lea/LeXは区別できず。	#REF!	#REF!	#REF!		#REF!	#REF!	#REF!		#REF!	#REF!	#REF!		#REF!	#REF!	#REF!		#REF!	#REF!	#REF!		#REF!	#REF!	#REF!		#REF!	#REF!	#REF!		#REF!	#REF!	#REF!		#REF!	#REF!	#REF!		#REF!	#REF!	#REF!		#REF!
Neg	1155	920.63	7.6028	-1	G2Cer(d18:1/16:0)	G2Cer	スフィンゴ糖脂質		#REF!	#REF!	#REF!		#REF!	#REF!	#REF!		#REF!	#REF!	#REF!		#REF!	#REF!	#REF!		#REF!	#REF!	#REF!		#REF!	#REF!	#REF!		#REF!	#REF!	#REF!		#REF!	#REF!	#REF!		#REF!	#REF!	#REF!		#REF!	#REF!	#REF!		#REF!
Neg	2185	1004.72	9.49592	-1	G2Cer(d18:1/22:0)	G2Cer	スフィンゴ糖脂質		#REF!	#REF!	#REF!		#REF!	#REF!	#REF!		#REF!	#REF!	#REF!		#REF!	#REF!	#REF!		#REF!	#REF!	#REF!		#REF!	#REF!	#REF!		#REF!	#REF!	#REF!		#REF!	#REF!	#REF!		#REF!	#REF!	#REF!		#REF!	#REF!	#REF!		#REF!
Neg	2230	1030.74	9.50258	-1	G2Cer(d18:1/24:1)	G2Cer	スフィンゴ糖脂質		#REF!	#REF!	#REF!		#REF!	#REF!	#REF!		#REF!	#REF!	#REF!		#REF!	#REF!	#REF!		#REF!	#REF!	#REF!		#REF!	#REF!	#REF!		#REF!	#REF!	#REF!		#REF!	#REF!	#REF!		#REF!	#REF!	#REF!		#REF!	#REF!	#REF!		#REF!
Neg	2314	948.662	8.13913	-1	G2Cer(d18:1/18:0)	G2Cer	スフィンゴ糖脂質		#REF!	#REF!	#REF!		#REF!	#REF!	#REF!		#REF!	#REF!	#REF!		#REF!	#REF!	#REF!		#REF!	#REF!	#REF!		#REF!	#REF!	#REF!		#REF!	#REF!	#REF!		#REF!	#REF!	#REF!		#REF!	#REF!	#REF!		#REF!	#REF!	#REF!		#REF!
Neg	3051	1018.74	9.8888	-1	G2Cer(d18:1/23:0)	G2Cer	スフィンゴ糖脂質		#REF!	#REF!	#REF!		#REF!	#REF!	#REF!		#REF!	#REF!	#REF!		#REF!	#REF!	#REF!		#REF!	#REF!	#REF!		#REF!	#REF!	#REF!		#REF!	#REF!	#REF!		#REF!	#REF!	#REF!		#REF!	#REF!	#REF!		#REF!	#REF!	#REF!		#REF!
Neg	3844	922.646	7.77788	-1	G2Cer(d34:0)	G2Cer	スフィンゴ糖脂質		#REF!	#REF!	#REF!		#REF!	#REF!	#REF!		#REF!	#REF!	#REF!		#REF!	#REF!	#REF!		#REF!	#REF!	#REF!		#REF!	#REF!	#REF!		#REF!	#REF!	#REF!		#REF!	#REF!	#REF!		#REF!	#REF!	#REF!		#REF!	#REF!	#REF!		#REF!
Neg	3991	976.692	8.77462	-1	G2Cer(d18:1/20:0), G2Cer(d16:1/22:0)	G2Cer	スフィンゴ糖脂質		#REF!	#REF!	#REF!		#REF!	#REF!	#REF!		#REF!	#REF!	#REF!		#REF!	#REF!	#REF!		#REF!	#REF!	#REF!		#REF!	#REF!	#REF!		#REF!	#REF!	#REF!		#REF!	#REF!	#REF!		#REF!	#REF!	#REF!		#REF!	#REF!	#REF!		#REF!
Neg	4880	990.708	9.13622	-1	G2Cer(d16:1/23:0), G2Cer(d17:1/22:0), 他	G2Cer	スフィンゴ糖脂質		#REF!	#REF!	#REF!		#REF!	#REF!	#REF!		#REF!	#REF!	#REF!		#REF!	#REF!	#REF!		#REF!	#REF!	#REF!		#REF!	#REF!	#REF!		#REF!	#REF!	#REF!		#REF!	#REF!	#REF!		#REF!	#REF!	#REF!		#REF!	#REF!	#REF!		#REF!
Neg	4025	1010.7	8.32674	-1	G2Cer[2O](t38:0)	G2Cer[2O]	スフィンゴ糖脂質		#REF!	#REF!	#REF!		#REF!	#REF!	#REF!		#REF!	#REF!	#REF!		#REF!	#REF!	#REF!		#REF!	#REF!	#REF!		#REF!	#REF!	#REF!		#REF!	#REF!	#REF!		#REF!	#REF!	#REF!		#REF!	#REF!	#REF!		#REF!	#REF!	#REF!		#REF!
Neg	577	936.624	7.46406	-1	G2Cer[aOH](d18:1/16:0)	G2Cer[aOH]	スフィンゴ糖脂質		#REF!	#REF!	#REF!		#REF!	#REF!	#REF!		#REF!	#REF!	#REF!		#REF!	#REF!	#REF!		#REF!	#REF!	#REF!		#REF!	#REF!	#REF!		#REF!	#REF!	#REF!		#REF!	#REF!	#REF!		#REF!	#REF!	#REF!		#REF!	#REF!	#REF!		#REF!
Neg	1426	1020.72	9.26696	-1	G2Cer[aOH](d18:1/22:0)	G2Cer[aOH]	スフィンゴ糖脂質		#REF!	#REF!	#REF!		#REF!	#REF!	#REF!		#REF!	#REF!	#REF!		#REF!	#REF!	#REF!		#REF!	#REF!	#REF!		#REF!	#REF!	#REF!		#REF!	#REF!	#REF!		#REF!	#REF!	#REF!		#REF!	#REF!	#REF!		#REF!	#REF!	#REF!		#REF!
Neg	1828	1048.75	10.0387	-1	G2Cer[aOH](d18:1/24:0)	G2Cer[aOH]	スフィンゴ糖脂質		#REF!	#REF!	#REF!		#REF!	#REF!	#REF!		#REF!	#REF!	#REF!		#REF!	#REF!	#REF!		#REF!	#REF!	#REF!		#REF!	#REF!	#REF!		#REF!	#REF!	#REF!		#REF!	#REF!	#REF!		#REF!	#REF!	#REF!		#REF!	#REF!	#REF!		#REF!
Neg	1899	1050.77	10.3263	-1	G2Cer[aOH](d18:0/24:0)	G2Cer[aOH]	スフィンゴ糖脂質		#REF!	#REF!	#REF!		#REF!	#REF!	#REF!		#REF!	#REF!	#REF!		#REF!	#REF!	#REF!		#REF!	#REF!	#REF!		#REF!	#REF!	#REF!		#REF!	#REF!	#REF!		#REF!	#REF!	#REF!		#REF!	#REF!	#REF!		#REF!	#REF!	#REF!		#REF!
Neg	2213	1034.74	9.64695	-1	G2Cer[aOH](d18:1/23:0)	G2Cer[aOH]	スフィンゴ糖脂質		#REF!	#REF!	#REF!		#REF!	#REF!	#REF!		#REF!	#REF!	#REF!		#REF!	#REF!	#REF!		#REF!	#REF!	#REF!		#REF!	#REF!	#REF!		#REF!	#REF!	#REF!		#REF!	#REF!	#REF!		#REF!	#REF!	#REF!		#REF!	#REF!	#REF!		#REF!
Neg	3429	992.688	8.56899	-1	G2Cer[NAcylOH](d18:1/20:0)	G2Cer[NAcylOH]	スフィンゴ糖脂質	RT推定でαOH	#REF!	#REF!	#REF!		#REF!	#REF!	#REF!		#REF!	#REF!	#REF!		#REF!	#REF!	#REF!		#REF!	#REF!	#REF!		#REF!	#REF!	#REF!		#REF!	#REF!	#REF!		#REF!	#REF!	#REF!		#REF!	#REF!	#REF!		#REF!	#REF!	#REF!		#REF!
Neg	1565	938.641	7.63359	-1	G2Cer[O](d34:0)	G2Cer[O]	スフィンゴ糖脂質	RT推定でαOH	#REF!	#REF!	#REF!		#REF!	#REF!	#REF!		#REF!	#REF!	#REF!		#REF!	#REF!	#REF!		#REF!	#REF!	#REF!		#REF!	#REF!	#REF!		#REF!	#REF!	#REF!		#REF!	#REF!	#REF!		#REF!	#REF!	#REF!		#REF!	#REF!	#REF!		#REF!
Neg	2433	1022.73	9.54005	-1	G2Cer[O](d40:0)	G2Cer[O]	スフィンゴ糖脂質	RT推定でαOH	#REF!	#REF!	#REF!		#REF!	#REF!	#REF!		#REF!	#REF!	#REF!		#REF!	#REF!	#REF!		#REF!	#REF!	#REF!		#REF!	#REF!	#REF!		#REF!	#REF!	#REF!		#REF!	#REF!	#REF!		#REF!	#REF!	#REF!		#REF!	#REF!	#REF!		#REF!
Neg	3560	1048.75	9.54575	-1	G2Cer[O](d42:1)	G2Cer[O]	スフィンゴ糖脂質	RT推定で、恐らくαOHのジヒドロCer型	#REF!	#REF!	#REF!		#REF!	#REF!	#REF!		#REF!	#REF!	#REF!		#REF!	#REF!	#REF!		#REF!	#REF!	#REF!		#REF!	#REF!	#REF!		#REF!	#REF!	#REF!		#REF!	#REF!	#REF!		#REF!	#REF!	#REF!		#REF!	#REF!	#REF!		#REF!
Neg	3996	1036.75	9.92612	-1	G2Cer[O](d41:0)	G2Cer[O]	スフィンゴ糖脂質	RT推定でαOH	#REF!	#REF!	#REF!		#REF!	#REF!	#REF!		#REF!	#REF!	#REF!		#REF!	#REF!	#REF!		#REF!	#REF!	#REF!		#REF!	#REF!	#REF!		#REF!	#REF!	#REF!		#REF!	#REF!	#REF!		#REF!	#REF!	#REF!		#REF!	#REF!	#REF!		#REF!
Neg	6277	1078.8	11.161	-1	G2Cer[O](d44:0)	G2Cer[O]	スフィンゴ糖脂質	RT推定でαOH	#REF!	#REF!	#REF!		#REF!	#REF!	#REF!		#REF!	#REF!	#REF!		#REF!	#REF!	#REF!		#REF!	#REF!	#REF!		#REF!	#REF!	#REF!		#REF!	#REF!	#REF!		#REF!	#REF!	#REF!		#REF!	#REF!	#REF!		#REF!	#REF!	#REF!		#REF!
Neg	6777	1064.78	10.7426	-1	G2Cer[O](d43:0)	G2Cer[O]	スフィンゴ糖脂質	RT推定でαOH	#REF!	#REF!	#REF!		#REF!	#REF!	#REF!		#REF!	#REF!	#REF!		#REF!	#REF!	#REF!		#REF!	#REF!	#REF!		#REF!	#REF!	#REF!		#REF!	#REF!	#REF!		#REF!	#REF!	#REF!		#REF!	#REF!	#REF!		#REF!	#REF!	#REF!		#REF!
Neg	890	954.635	7.29187	-1	G2Cer[phyto_aOH](t18:0/16:0)	G2Cer[phyto_aOH]	スフィンゴ糖脂質		#REF!	#REF!	#REF!		#REF!	#REF!	#REF!		#REF!	#REF!	#REF!		#REF!	#REF!	#REF!		#REF!	#REF!	#REF!		#REF!	#REF!	#REF!		#REF!	#REF!	#REF!		#REF!	#REF!	#REF!		#REF!	#REF!	#REF!		#REF!	#REF!	#REF!		#REF!
Neg	1307	1038.73	8.98574	-1	G2Cer[phyto_aOH](t18:0/22:0)	G2Cer[phyto_aOH]	スフィンゴ糖脂質		#REF!	#REF!	#REF!		#REF!	#REF!	#REF!		#REF!	#REF!	#REF!		#REF!	#REF!	#REF!		#REF!	#REF!	#REF!		#REF!	#REF!	#REF!		#REF!	#REF!	#REF!		#REF!	#REF!	#REF!		#REF!	#REF!	#REF!		#REF!	#REF!	#REF!		#REF!
Neg	1348	1066.76	9.72989	-1	G2Cer[phyto_aOH](t18:0/24:0)	G2Cer[phyto_aOH]	スフィンゴ糖脂質		#REF!	#REF!	#REF!		#REF!	#REF!	#REF!		#REF!	#REF!	#REF!		#REF!	#REF!	#REF!		#REF!	#REF!	#REF!		#REF!	#REF!	#REF!		#REF!	#REF!	#REF!		#REF!	#REF!	#REF!		#REF!	#REF!	#REF!		#REF!	#REF!	#REF!		#REF!
Neg	1501	1064.74	8.9995	-1	G2Cer[phyto_aOH](t18:0/24:1)	G2Cer[phyto_aOH]	スフィンゴ糖脂質		#REF!	#REF!	#REF!		#REF!	#REF!	#REF!		#REF!	#REF!	#REF!		#REF!	#REF!	#REF!		#REF!	#REF!	#REF!		#REF!	#REF!	#REF!		#REF!	#REF!	#REF!		#REF!	#REF!	#REF!		#REF!	#REF!	#REF!		#REF!	#REF!	#REF!		#REF!
Neg	1860	1052.74	9.3487	-1	G2Cer[phyto_aOH](t18:0/23:0)	G2Cer[phyto_aOH]	スフィンゴ糖脂質		#REF!	#REF!	#REF!		#REF!	#REF!	#REF!		#REF!	#REF!	#REF!		#REF!	#REF!	#REF!		#REF!	#REF!	#REF!		#REF!	#REF!	#REF!		#REF!	#REF!	#REF!		#REF!	#REF!	#REF!		#REF!	#REF!	#REF!		#REF!	#REF!	#REF!		#REF!
Neg	724	778.512	7.1988	-1	Su1G1Cer(d18:1/16:0)	Su1G1Cer	スフィンゴ糖脂質		#REF!	#REF!	#REF!		#REF!	#REF!	#REF!		#REF!	#REF!	#REF!		#REF!	#REF!	#REF!		#REF!	#REF!	#REF!		#REF!	#REF!	#REF!		#REF!	#REF!	#REF!		#REF!	#REF!	#REF!		#REF!	#REF!	#REF!		#REF!	#REF!	#REF!		#REF!
Neg	2965	890.639	9.37023	-1	Su1G1Cer(d18:1/24:0)	Su1G1Cer	スフィンゴ糖脂質	39.40が正しくピッキングできていない。実際は他スルファチドと同様の挙動	#REF!	#REF!	#REF!		#REF!	#REF!	#REF!		#REF!	#REF!	#REF!		#REF!	#REF!	#REF!		#REF!	#REF!	#REF!		#REF!	#REF!	#REF!		#REF!	#REF!	#REF!		#REF!	#REF!	#REF!		#REF!	#REF!	#REF!		#REF!	#REF!	#REF!		#REF!
Neg	3078	888.622	8.67234	-1	Su1G1Cer(d18:1/24:1), Su1G1Cer(d20:1/22:1)	Su1G1Cer	スフィンゴ糖脂質		#REF!	#REF!	#REF!		#REF!	#REF!	#REF!		#REF!	#REF!	#REF!		#REF!	#REF!	#REF!		#REF!	#REF!	#REF!		#REF!	#REF!	#REF!		#REF!	#REF!	#REF!		#REF!	#REF!	#REF!		#REF!	#REF!	#REF!		#REF!	#REF!	#REF!		#REF!
Neg	161	794.508	7.10661	-1	Su1G1Cer[NAcylOH](d18:1/16:0)	Su1G1Cer[NAcylOH]	スフィンゴ糖脂質		#REF!	#REF!	#REF!		#REF!	#REF!	#REF!		#REF!	#REF!	#REF!		#REF!	#REF!	#REF!		#REF!	#REF!	#REF!		#REF!	#REF!	#REF!		#REF!	#REF!	#REF!		#REF!	#REF!	#REF!		#REF!	#REF!	#REF!		#REF!	#REF!	#REF!		#REF!
Neg	641	906.634	9.1634	-1	Su1G1Cer[NAcylOH](d18:1/24:0)	Su1G1Cer[NAcylOH]	スフィンゴ糖脂質		#REF!	#REF!	#REF!		#REF!	#REF!	#REF!		#REF!	#REF!	#REF!		#REF!	#REF!	#REF!		#REF!	#REF!	#REF!		#REF!	#REF!	#REF!		#REF!	#REF!	#REF!		#REF!	#REF!	#REF!		#REF!	#REF!	#REF!		#REF!	#REF!	#REF!		#REF!
Neg	755	878.602	8.52064	-1	Su1G1Cer[NAcylOH](d18:1/22:0)	Su1G1Cer[NAcylOH]	スフィンゴ糖脂質		#REF!	#REF!	#REF!		#REF!	#REF!	#REF!		#REF!	#REF!	#REF!		#REF!	#REF!	#REF!		#REF!	#REF!	#REF!		#REF!	#REF!	#REF!		#REF!	#REF!	#REF!		#REF!	#REF!	#REF!		#REF!	#REF!	#REF!		#REF!	#REF!	#REF!		#REF!
Neg	875	892.617	8.82963	-1	Su1G1Cer[NAcylOH](d18:1/23:0)	Su1G1Cer[NAcylOH]	スフィンゴ糖脂質		#REF!	#REF!	#REF!		#REF!	#REF!	#REF!		#REF!	#REF!	#REF!		#REF!	#REF!	#REF!		#REF!	#REF!	#REF!		#REF!	#REF!	#REF!		#REF!	#REF!	#REF!		#REF!	#REF!	#REF!		#REF!	#REF!	#REF!		#REF!	#REF!	#REF!		#REF!
Neg	1259	904.617	8.54282	-1	Su1G1Cer[NAcylOH](d18:1/24:1)	Su1G1Cer[NAcylOH]	スフィンゴ糖脂質		#REF!	#REF!	#REF!		#REF!	#REF!	#REF!		#REF!	#REF!	#REF!		#REF!	#REF!	#REF!		#REF!	#REF!	#REF!		#REF!	#REF!	#REF!		#REF!	#REF!	#REF!		#REF!	#REF!	#REF!		#REF!	#REF!	#REF!		#REF!	#REF!	#REF!		#REF!
Neg	3068	934.665	9.85127	-1	Su1G1Cer[NAcylOH](d20:1/24:0)	Su1G1Cer[NAcylOH]	スフィンゴ糖脂質		#REF!	#REF!	#REF!		#REF!	#REF!	#REF!		#REF!	#REF!	#REF!		#REF!	#REF!	#REF!		#REF!	#REF!	#REF!		#REF!	#REF!	#REF!		#REF!	#REF!	#REF!		#REF!	#REF!	#REF!		#REF!	#REF!	#REF!		#REF!	#REF!	#REF!		#REF!
Neg	2399	850.569	7.96845	-1	Su1G1Cer[O](d38:1)	Su1G1Cer[O]	スフィンゴ糖脂質		#REF!	#REF!	#REF!		#REF!	#REF!	#REF!		#REF!	#REF!	#REF!		#REF!	#REF!	#REF!		#REF!	#REF!	#REF!		#REF!	#REF!	#REF!		#REF!	#REF!	#REF!		#REF!	#REF!	#REF!		#REF!	#REF!	#REF!		#REF!	#REF!	#REF!		#REF!
Neg	3115	758.577	7.82512	-1	G1Cer(d18:1/16:0)	G1Cer	スフィンゴ糖脂質		#REF!	#REF!	#REF!		#REF!	#REF!	#REF!		#REF!	#REF!	#REF!		#REF!	#REF!	#REF!		#REF!	#REF!	#REF!		#REF!	#REF!	#REF!		#REF!	#REF!	#REF!		#REF!	#REF!	#REF!		#REF!	#REF!	#REF!		#REF!	#REF!	#REF!		#REF!
Neg	3678	870.703	10.7269	-1	G1Cer(d18:1/24:0)	G1Cer	スフィンゴ糖脂質		#REF!	#REF!	#REF!		#REF!	#REF!	#REF!		#REF!	#REF!	#REF!		#REF!	#REF!	#REF!		#REF!	#REF!	#REF!		#REF!	#REF!	#REF!		#REF!	#REF!	#REF!		#REF!	#REF!	#REF!		#REF!	#REF!	#REF!		#REF!	#REF!	#REF!		#REF!
Neg	4145	856.688	10.2417	-1	G1Cer(d18:1/23:0)	G1Cer	スフィンゴ糖脂質		#REF!	#REF!	#REF!		#REF!	#REF!	#REF!		#REF!	#REF!	#REF!		#REF!	#REF!	#REF!		#REF!	#REF!	#REF!		#REF!	#REF!	#REF!		#REF!	#REF!	#REF!		#REF!	#REF!	#REF!		#REF!	#REF!	#REF!		#REF!	#REF!	#REF!		#REF!
Neg	4366	786.608	8.42385	-1	G1Cer(d18:1/18:0)	G1Cer	スフィンゴ糖脂質		#REF!	#REF!	#REF!		#REF!	#REF!	#REF!		#REF!	#REF!	#REF!		#REF!	#REF!	#REF!		#REF!	#REF!	#REF!		#REF!	#REF!	#REF!		#REF!	#REF!	#REF!		#REF!	#REF!	#REF!		#REF!	#REF!	#REF!		#REF!	#REF!	#REF!		#REF!
Neg	4478	868.687	9.90308	-1	G1Cer(d18:1/24:1)	G1Cer	スフィンゴ糖脂質		#REF!	#REF!	#REF!		#REF!	#REF!	#REF!		#REF!	#REF!	#REF!		#REF!	#REF!	#REF!		#REF!	#REF!	#REF!		#REF!	#REF!	#REF!		#REF!	#REF!	#REF!		#REF!	#REF!	#REF!		#REF!	#REF!	#REF!		#REF!	#REF!	#REF!		#REF!
Neg	6066	858.702	10.5576	-1	G1Cer(d41:0)	G1Cer	スフィンゴ糖脂質		#REF!	#REF!	#REF!		#REF!	#REF!	#REF!		#REF!	#REF!	#REF!		#REF!	#REF!	#REF!		#REF!	#REF!	#REF!		#REF!	#REF!	#REF!		#REF!	#REF!	#REF!		#REF!	#REF!	#REF!		#REF!	#REF!	#REF!		#REF!	#REF!	#REF!		#REF!
Neg	466	786.572	7.59817	-1	G1Cer[aOH](d19:2/16:0)	G1Cer[aOH]	スフィンゴ糖脂質		#REF!	#REF!	#REF!		#REF!	#REF!	#REF!		#REF!	#REF!	#REF!		#REF!	#REF!	#REF!		#REF!	#REF!	#REF!		#REF!	#REF!	#REF!		#REF!	#REF!	#REF!		#REF!	#REF!	#REF!		#REF!	#REF!	#REF!		#REF!	#REF!	#REF!		#REF!
Neg	1141	774.572	7.66631	-1	G1Cer[aOH](d18:1/16:0)	G1Cer[aOH]	スフィンゴ糖脂質		#REF!	#REF!	#REF!		#REF!	#REF!	#REF!		#REF!	#REF!	#REF!		#REF!	#REF!	#REF!		#REF!	#REF!	#REF!		#REF!	#REF!	#REF!		#REF!	#REF!	#REF!		#REF!	#REF!	#REF!		#REF!	#REF!	#REF!		#REF!	#REF!	#REF!		#REF!
Neg	1437	888.713	10.7779	-1	G1Cer[aOH](d18:0/24:0)	G1Cer[aOH]	スフィンゴ糖脂質		#REF!	#REF!	#REF!		#REF!	#REF!	#REF!		#REF!	#REF!	#REF!		#REF!	#REF!	#REF!		#REF!	#REF!	#REF!		#REF!	#REF!	#REF!		#REF!	#REF!	#REF!		#REF!	#REF!	#REF!		#REF!	#REF!	#REF!		#REF!	#REF!	#REF!		#REF!
Neg	1660	772.556	7.44677	-1	G1Cer[aOH](d18:2/16:0)	G1Cer[aOH]	スフィンゴ糖脂質		#REF!	#REF!	#REF!		#REF!	#REF!	#REF!		#REF!	#REF!	#REF!		#REF!	#REF!	#REF!		#REF!	#REF!	#REF!		#REF!	#REF!	#REF!		#REF!	#REF!	#REF!		#REF!	#REF!	#REF!		#REF!	#REF!	#REF!		#REF!	#REF!	#REF!		#REF!
Neg	2253	858.666	9.64376	-1	G1Cer[aOH](d18:1/22:0)	G1Cer[aOH]	スフィンゴ糖脂質		#REF!	#REF!	#REF!		#REF!	#REF!	#REF!		#REF!	#REF!	#REF!		#REF!	#REF!	#REF!		#REF!	#REF!	#REF!		#REF!	#REF!	#REF!		#REF!	#REF!	#REF!		#REF!	#REF!	#REF!		#REF!	#REF!	#REF!		#REF!	#REF!	#REF!		#REF!
Neg	2657	872.681	10.0483	-1	G1Cer[aOH](d18:1/23:0)	G1Cer[aOH]	スフィンゴ糖脂質		#REF!	#REF!	#REF!		#REF!	#REF!	#REF!		#REF!	#REF!	#REF!		#REF!	#REF!	#REF!		#REF!	#REF!	#REF!		#REF!	#REF!	#REF!		#REF!	#REF!	#REF!		#REF!	#REF!	#REF!		#REF!	#REF!	#REF!		#REF!	#REF!	#REF!		#REF!
Neg	2748	860.682	9.94011	-1	G1Cer[aOH](d18:0/22:0)	G1Cer[aOH]	スフィンゴ糖脂質		#REF!	#REF!	#REF!		#REF!	#REF!	#REF!		#REF!	#REF!	#REF!		#REF!	#REF!	#REF!		#REF!	#REF!	#REF!		#REF!	#REF!	#REF!		#REF!	#REF!	#REF!		#REF!	#REF!	#REF!		#REF!	#REF!	#REF!		#REF!	#REF!	#REF!		#REF!
Neg	3292	828.619	8.56601	-1	G1Cer[NAcylOH](d18:2/20:0)	G1Cer[NAcylOH]	スフィンゴ糖脂質	RT推定でαOH	#REF!	#REF!	#REF!		#REF!	#REF!	#REF!		#REF!	#REF!	#REF!		#REF!	#REF!	#REF!		#REF!	#REF!	#REF!		#REF!	#REF!	#REF!		#REF!	#REF!	#REF!		#REF!	#REF!	#REF!		#REF!	#REF!	#REF!		#REF!	#REF!	#REF!		#REF!
Neg	3659	884.684	9.64382	-1	G1Cer[NAcylOH](d18:1/24:1)	G1Cer[NAcylOH]	スフィンゴ糖脂質	RT推定でαOH	#REF!	#REF!	#REF!		#REF!	#REF!	#REF!		#REF!	#REF!	#REF!		#REF!	#REF!	#REF!		#REF!	#REF!	#REF!		#REF!	#REF!	#REF!		#REF!	#REF!	#REF!		#REF!	#REF!	#REF!		#REF!	#REF!	#REF!		#REF!	#REF!	#REF!		#REF!
Neg	3394	874.698	10.3552	-1	G1Cer[O](d41:0)	G1Cer[O]	スフィンゴ糖脂質	RT推定でαOH	#REF!	#REF!	#REF!		#REF!	#REF!	#REF!		#REF!	#REF!	#REF!		#REF!	#REF!	#REF!		#REF!	#REF!	#REF!		#REF!	#REF!	#REF!		#REF!	#REF!	#REF!		#REF!	#REF!	#REF!		#REF!	#REF!	#REF!		#REF!	#REF!	#REF!		#REF!
Neg	3932	886.697	9.9631	-1	G1Cer[O](d42:1)	G1Cer[O]	スフィンゴ糖脂質	RT推定でαOH	#REF!	#REF!	#REF!		#REF!	#REF!	#REF!		#REF!	#REF!	#REF!		#REF!	#REF!	#REF!		#REF!	#REF!	#REF!		#REF!	#REF!	#REF!		#REF!	#REF!	#REF!		#REF!	#REF!	#REF!		#REF!	#REF!	#REF!		#REF!	#REF!	#REF!		#REF!
Neg	6039	902.729	11.2194	-1	G1Cer[O](d43:0)	G1Cer[O]	スフィンゴ糖脂質	RT推定でαOH	#REF!	#REF!	#REF!		#REF!	#REF!	#REF!		#REF!	#REF!	#REF!		#REF!	#REF!	#REF!		#REF!	#REF!	#REF!		#REF!	#REF!	#REF!		#REF!	#REF!	#REF!		#REF!	#REF!	#REF!		#REF!	#REF!	#REF!		#REF!	#REF!	#REF!		#REF!
Neg	1513	904.708	10.126	-1	G1Cer[phyto_aOH](t18:0/24:0)	G1Cer[phyto_aOH]	スフィンゴ糖脂質		#REF!	#REF!	#REF!		#REF!	#REF!	#REF!		#REF!	#REF!	#REF!		#REF!	#REF!	#REF!		#REF!	#REF!	#REF!		#REF!	#REF!	#REF!		#REF!	#REF!	#REF!		#REF!	#REF!	#REF!		#REF!	#REF!	#REF!		#REF!	#REF!	#REF!		#REF!
Neg	1908	876.678	9.33548	-1	G1Cer[phyto_aOH](t18:0/22:0)	G1Cer[phyto_aOH]	スフィンゴ糖脂質		#REF!	#REF!	#REF!		#REF!	#REF!	#REF!		#REF!	#REF!	#REF!		#REF!	#REF!	#REF!		#REF!	#REF!	#REF!		#REF!	#REF!	#REF!		#REF!	#REF!	#REF!		#REF!	#REF!	#REF!		#REF!	#REF!	#REF!		#REF!	#REF!	#REF!		#REF!
Neg	2177	902.692	9.77948	-1	G1Cer[phyto_aOH](t18:1/24:0)	G1Cer[phyto_aOH]	スフィンゴ糖脂質		#REF!	#REF!	#REF!		#REF!	#REF!	#REF!		#REF!	#REF!	#REF!		#REF!	#REF!	#REF!		#REF!	#REF!	#REF!		#REF!	#REF!	#REF!		#REF!	#REF!	#REF!		#REF!	#REF!	#REF!		#REF!	#REF!	#REF!		#REF!	#REF!	#REF!		#REF!
Neg	2607	902.691	9.351	-1	G1Cer[phyto_aOH](t18:0/24:1)	G1Cer[phyto_aOH]	スフィンゴ糖脂質		#REF!	#REF!	#REF!		#REF!	#REF!	#REF!		#REF!	#REF!	#REF!		#REF!	#REF!	#REF!		#REF!	#REF!	#REF!		#REF!	#REF!	#REF!		#REF!	#REF!	#REF!		#REF!	#REF!	#REF!		#REF!	#REF!	#REF!		#REF!	#REF!	#REF!		#REF!
Neg	429	596.524	8.47323	-1	Cer(d18:1/16:0)	Cer	スフィンゴ脂質		#REF!	#REF!	#REF!		#REF!	#REF!	#REF!		#REF!	#REF!	#REF!		#REF!	#REF!	#REF!		#REF!	#REF!	#REF!		#REF!	#REF!	#REF!		#REF!	#REF!	#REF!		#REF!	#REF!	#REF!		#REF!	#REF!	#REF!		#REF!	#REF!	#REF!		#REF!
Neg	828	584.524	8.25577	-1	Cer(d18:0/15:0)	Cer	スフィンゴ脂質		#REF!	#REF!	#REF!		#REF!	#REF!	#REF!		#REF!	#REF!	#REF!		#REF!	#REF!	#REF!		#REF!	#REF!	#REF!		#REF!	#REF!	#REF!		#REF!	#REF!	#REF!		#REF!	#REF!	#REF!		#REF!	#REF!	#REF!		#REF!	#REF!	#REF!		#REF!
Neg	893	598.54	8.7296	-1	Cer(d18:0/16:0)	Cer	スフィンゴ脂質		#REF!	#REF!	#REF!		#REF!	#REF!	#REF!		#REF!	#REF!	#REF!		#REF!	#REF!	#REF!		#REF!	#REF!	#REF!		#REF!	#REF!	#REF!		#REF!	#REF!	#REF!		#REF!	#REF!	#REF!		#REF!	#REF!	#REF!		#REF!	#REF!	#REF!		#REF!
Neg	905	624.556	9.20957	-1	Cer(d18:1/18:0)	Cer	スフィンゴ脂質		#REF!	#REF!	#REF!		#REF!	#REF!	#REF!		#REF!	#REF!	#REF!		#REF!	#REF!	#REF!		#REF!	#REF!	#REF!		#REF!	#REF!	#REF!		#REF!	#REF!	#REF!		#REF!	#REF!	#REF!		#REF!	#REF!	#REF!		#REF!	#REF!	#REF!		#REF!
Neg	1207	400.305	5.31587	-1	Cer(d18:1/2:0)	Cer	スフィンゴ脂質		#REF!	#REF!	#REF!		#REF!	#REF!	#REF!		#REF!	#REF!	#REF!		#REF!	#REF!	#REF!		#REF!	#REF!	#REF!		#REF!	#REF!	#REF!		#REF!	#REF!	#REF!		#REF!	#REF!	#REF!		#REF!	#REF!	#REF!		#REF!	#REF!	#REF!		#REF!
Neg	1338	626.572	9.49843	-1	Cer(d18:0/18:0)	Cer	スフィンゴ脂質		#REF!	#REF!	#REF!		#REF!	#REF!	#REF!		#REF!	#REF!	#REF!		#REF!	#REF!	#REF!		#REF!	#REF!	#REF!		#REF!	#REF!	#REF!		#REF!	#REF!	#REF!		#REF!	#REF!	#REF!		#REF!	#REF!	#REF!		#REF!	#REF!	#REF!		#REF!
Neg	1411	570.507	7.92874	-1	Cer(d17:0/15:0)	Cer	スフィンゴ脂質		#REF!	#REF!	#REF!		#REF!	#REF!	#REF!		#REF!	#REF!	#REF!		#REF!	#REF!	#REF!		#REF!	#REF!	#REF!		#REF!	#REF!	#REF!		#REF!	#REF!	#REF!		#REF!	#REF!	#REF!		#REF!	#REF!	#REF!		#REF!	#REF!	#REF!		#REF!
Neg	1607	612.556	8.93256	-1	Cer(d19:0/16:0)	Cer	スフィンゴ脂質		#REF!	#REF!	#REF!		#REF!	#REF!	#REF!		#REF!	#REF!	#REF!		#REF!	#REF!	#REF!		#REF!	#REF!	#REF!		#REF!	#REF!	#REF!		#REF!	#REF!	#REF!		#REF!	#REF!	#REF!		#REF!	#REF!	#REF!		#REF!	#REF!	#REF!		#REF!
Neg	1775	680.618	10.9377	-1	Cer(d18:1/22:0)	Cer	スフィンゴ脂質		#REF!	#REF!	#REF!		#REF!	#REF!	#REF!		#REF!	#REF!	#REF!		#REF!	#REF!	#REF!		#REF!	#REF!	#REF!		#REF!	#REF!	#REF!		#REF!	#REF!	#REF!		#REF!	#REF!	#REF!		#REF!	#REF!	#REF!		#REF!	#REF!	#REF!		#REF!
Neg	1835	708.65	11.8582	-1	Cer(d18:1/24:0)	Cer	スフィンゴ脂質		#REF!	#REF!	#REF!		#REF!	#REF!	#REF!		#REF!	#REF!	#REF!		#REF!	#REF!	#REF!		#REF!	#REF!	#REF!		#REF!	#REF!	#REF!		#REF!	#REF!	#REF!		#REF!	#REF!	#REF!		#REF!	#REF!	#REF!		#REF!	#REF!	#REF!		#REF!
Neg	2057	706.634	10.9374	-1	Cer(d18:1/24:1)	Cer	スフィンゴ脂質		#REF!	#REF!	#REF!		#REF!	#REF!	#REF!		#REF!	#REF!	#REF!		#REF!	#REF!	#REF!		#REF!	#REF!	#REF!		#REF!	#REF!	#REF!		#REF!	#REF!	#REF!		#REF!	#REF!	#REF!		#REF!	#REF!	#REF!		#REF!	#REF!	#REF!		#REF!
Neg	2128	710.665	12.2079	-1	Cer(d18:0/24:0)	Cer	スフィンゴ脂質		#REF!	#REF!	#REF!		#REF!	#REF!	#REF!		#REF!	#REF!	#REF!		#REF!	#REF!	#REF!		#REF!	#REF!	#REF!		#REF!	#REF!	#REF!		#REF!	#REF!	#REF!		#REF!	#REF!	#REF!		#REF!	#REF!	#REF!		#REF!	#REF!	#REF!		#REF!
Neg	2470	694.634	11.3919	-1	Cer(d18:1/23:0)	Cer	スフィンゴ脂質		#REF!	#REF!	#REF!		#REF!	#REF!	#REF!		#REF!	#REF!	#REF!		#REF!	#REF!	#REF!		#REF!	#REF!	#REF!		#REF!	#REF!	#REF!		#REF!	#REF!	#REF!		#REF!	#REF!	#REF!		#REF!	#REF!	#REF!		#REF!	#REF!	#REF!		#REF!
Neg	2659	610.54	8.83179	-2	Cer(d18:1/17:0), Cer(d17:1/18:0), 他	Cer	スフィンゴ脂質		#REF!	#REF!	#REF!		#REF!	#REF!	#REF!		#REF!	#REF!	#REF!		#REF!	#REF!	#REF!		#REF!	#REF!	#REF!		#REF!	#REF!	#REF!		#REF!	#REF!	#REF!		#REF!	#REF!	#REF!		#REF!	#REF!	#REF!		#REF!	#REF!	#REF!		#REF!
Neg	3103	682.633	11.2787	-1	Cer(d18:0/22:0)	Cer	スフィンゴ脂質		#REF!	#REF!	#REF!		#REF!	#REF!	#REF!		#REF!	#REF!	#REF!		#REF!	#REF!	#REF!		#REF!	#REF!	#REF!		#REF!	#REF!	#REF!		#REF!	#REF!	#REF!		#REF!	#REF!	#REF!		#REF!	#REF!	#REF!		#REF!	#REF!	#REF!		#REF!
Neg	3567	624.555	8.97261	-2	Cer(d18:0/18:1), Cer(d19:1/17:0), 他	Cer	スフィンゴ脂質		#REF!	#REF!	#REF!		#REF!	#REF!	#REF!		#REF!	#REF!	#REF!		#REF!	#REF!	#REF!		#REF!	#REF!	#REF!		#REF!	#REF!	#REF!		#REF!	#REF!	#REF!		#REF!	#REF!	#REF!		#REF!	#REF!	#REF!		#REF!	#REF!	#REF!		#REF!
Neg	3869	708.649	11.3084	-1	Cer(d18:0/24:1)	Cer	スフィンゴ脂質		#REF!	#REF!	#REF!		#REF!	#REF!	#REF!		#REF!	#REF!	#REF!		#REF!	#REF!	#REF!		#REF!	#REF!	#REF!		#REF!	#REF!	#REF!		#REF!	#REF!	#REF!		#REF!	#REF!	#REF!		#REF!	#REF!	#REF!		#REF!	#REF!	#REF!		#REF!
Neg	3890	696.65	11.7434	-1	Cer(d18:0/23:0), Cer(d17:0/24:0)	Cer	スフィンゴ脂質		#REF!	#REF!	#REF!		#REF!	#REF!	#REF!		#REF!	#REF!	#REF!		#REF!	#REF!	#REF!		#REF!	#REF!	#REF!		#REF!	#REF!	#REF!		#REF!	#REF!	#REF!		#REF!	#REF!	#REF!		#REF!	#REF!	#REF!		#REF!	#REF!	#REF!		#REF!
Neg	3947	738.697	13.1425	-1	Cer(d18:0/26:0), Cer(d20:0/24:0)	Cer	スフィンゴ脂質		#REF!	#REF!	#REF!		#REF!	#REF!	#REF!		#REF!	#REF!	#REF!		#REF!	#REF!	#REF!		#REF!	#REF!	#REF!		#REF!	#REF!	#REF!		#REF!	#REF!	#REF!		#REF!	#REF!	#REF!		#REF!	#REF!	#REF!		#REF!	#REF!	#REF!		#REF!
Neg	4299	582.509	8.03461	-3	Cer(d18:1/15:0)	Cer	スフィンゴ脂質		#REF!	#REF!	#REF!		#REF!	#REF!	#REF!		#REF!	#REF!	#REF!		#REF!	#REF!	#REF!		#REF!	#REF!	#REF!		#REF!	#REF!	#REF!		#REF!	#REF!	#REF!		#REF!	#REF!	#REF!		#REF!	#REF!	#REF!		#REF!	#REF!	#REF!		#REF!
Neg	4305	704.619	10.2855	-2	Cer(d18:1/24:2), Cer(d18:2/24:1)	Cer	スフィンゴ脂質		#REF!	#REF!	#REF!		#REF!	#REF!	#REF!		#REF!	#REF!	#REF!		#REF!	#REF!	#REF!		#REF!	#REF!	#REF!		#REF!	#REF!	#REF!		#REF!	#REF!	#REF!		#REF!	#REF!	#REF!		#REF!	#REF!	#REF!		#REF!	#REF!	#REF!		#REF!
Neg	5200	724.681	12.674	-1	Cer(d18:0/25:0), Cer(d19:0/24:0)	Cer	スフィンゴ脂質		#REF!	#REF!	#REF!		#REF!	#REF!	#REF!		#REF!	#REF!	#REF!		#REF!	#REF!	#REF!		#REF!	#REF!	#REF!		#REF!	#REF!	#REF!		#REF!	#REF!	#REF!		#REF!	#REF!	#REF!		#REF!	#REF!	#REF!		#REF!	#REF!	#REF!		#REF!
Neg	8395	766.729	14.0541	-1	Cer(d20:0/26:0)	Cer	スフィンゴ脂質		#REF!	#REF!	#REF!		#REF!	#REF!	#REF!		#REF!	#REF!	#REF!		#REF!	#REF!	#REF!		#REF!	#REF!	#REF!		#REF!	#REF!	#REF!		#REF!	#REF!	#REF!		#REF!	#REF!	#REF!		#REF!	#REF!	#REF!		#REF!	#REF!	#REF!		#REF!
Neg	1164	612.519	8.11508	-2	Cer[aOH](d18:1/16:0)	Cer[aOH]	スフィンゴ脂質		#REF!	#REF!	#REF!		#REF!	#REF!	#REF!		#REF!	#REF!	#REF!		#REF!	#REF!	#REF!		#REF!	#REF!	#REF!		#REF!	#REF!	#REF!		#REF!	#REF!	#REF!		#REF!	#REF!	#REF!		#REF!	#REF!	#REF!		#REF!	#REF!	#REF!		#REF!
Neg	1783	586.502	7.78506	-1	Cer[aOH](d16:0/16:0)	Cer[aOH]	スフィンゴ脂質		#REF!	#REF!	#REF!		#REF!	#REF!	#REF!		#REF!	#REF!	#REF!		#REF!	#REF!	#REF!		#REF!	#REF!	#REF!		#REF!	#REF!	#REF!		#REF!	#REF!	#REF!		#REF!	#REF!	#REF!		#REF!	#REF!	#REF!		#REF!	#REF!	#REF!		#REF!
Neg	2914	696.613	10.4405	-2	Cer[aOH](d18:1/22:0)	Cer[aOH]	スフィンゴ脂質		#REF!	#REF!	#REF!		#REF!	#REF!	#REF!		#REF!	#REF!	#REF!		#REF!	#REF!	#REF!		#REF!	#REF!	#REF!		#REF!	#REF!	#REF!		#REF!	#REF!	#REF!		#REF!	#REF!	#REF!		#REF!	#REF!	#REF!		#REF!	#REF!	#REF!		#REF!
Neg	378	614.535	7.97345	-1	Cer[bOH](d18:0/16:0), Cer[bOH](d17:0/17:0)	Cer[bOH]	スフィンゴ脂質		#REF!	#REF!	#REF!		#REF!	#REF!	#REF!		#REF!	#REF!	#REF!		#REF!	#REF!	#REF!		#REF!	#REF!	#REF!		#REF!	#REF!	#REF!		#REF!	#REF!	#REF!		#REF!	#REF!	#REF!		#REF!	#REF!	#REF!		#REF!	#REF!	#REF!		#REF!
Neg	731	642.566	8.46175	-1	Cer[bOH](d19:0/17:0)	Cer[bOH]	スフィンゴ脂質		#REF!	#REF!	#REF!		#REF!	#REF!	#REF!		#REF!	#REF!	#REF!		#REF!	#REF!	#REF!		#REF!	#REF!	#REF!		#REF!	#REF!	#REF!		#REF!	#REF!	#REF!		#REF!	#REF!	#REF!		#REF!	#REF!	#REF!		#REF!	#REF!	#REF!		#REF!
Neg	1199	626.535	8.09949	-1	Cer[bOH](d17:1/18:0), Cer[bOH](d18:1/17:0)	Cer[bOH]	スフィンゴ脂質		#REF!	#REF!	#REF!		#REF!	#REF!	#REF!		#REF!	#REF!	#REF!		#REF!	#REF!	#REF!		#REF!	#REF!	#REF!		#REF!	#REF!	#REF!		#REF!	#REF!	#REF!		#REF!	#REF!	#REF!		#REF!	#REF!	#REF!		#REF!	#REF!	#REF!		#REF!
Neg	3598	726.66	11.7192	-1	Cer[NAcylOH](d18:0/24:0)	Cer[NAcylOH]	スフィンゴ脂質		#REF!	#REF!	#REF!		#REF!	#REF!	#REF!		#REF!	#REF!	#REF!		#REF!	#REF!	#REF!		#REF!	#REF!	#REF!		#REF!	#REF!	#REF!		#REF!	#REF!	#REF!		#REF!	#REF!	#REF!		#REF!	#REF!	#REF!		#REF!	#REF!	#REF!		#REF!
Neg	4336	722.629	10.4424	-1	Cer[NAcylOH](d18:1/24:1)	Cer[NAcylOH]	スフィンゴ脂質		#REF!	#REF!	#REF!		#REF!	#REF!	#REF!		#REF!	#REF!	#REF!		#REF!	#REF!	#REF!		#REF!	#REF!	#REF!		#REF!	#REF!	#REF!		#REF!	#REF!	#REF!		#REF!	#REF!	#REF!		#REF!	#REF!	#REF!		#REF!	#REF!	#REF!		#REF!
Neg	4714	698.629	10.8029	-1	Cer[NAcylOH](d18:0/22:0)	Cer[NAcylOH]	スフィンゴ脂質		#REF!	#REF!	#REF!		#REF!	#REF!	#REF!		#REF!	#REF!	#REF!		#REF!	#REF!	#REF!		#REF!	#REF!	#REF!		#REF!	#REF!	#REF!		#REF!	#REF!	#REF!		#REF!	#REF!	#REF!		#REF!	#REF!	#REF!		#REF!	#REF!	#REF!		#REF!
Neg	6220	738.66	11.8134	-2	Cer[NAcylOH](d20:1/23:0)	Cer[NAcylOH]	スフィンゴ脂質		#REF!	#REF!	#REF!		#REF!	#REF!	#REF!		#REF!	#REF!	#REF!		#REF!	#REF!	#REF!		#REF!	#REF!	#REF!		#REF!	#REF!	#REF!		#REF!	#REF!	#REF!		#REF!	#REF!	#REF!		#REF!	#REF!	#REF!		#REF!	#REF!	#REF!		#REF!
Neg	4620	724.644	10.4329	-1	Cer[O](t42:1)	Cer[O]	スフィンゴ脂質	RT予想でフィト。	#REF!	#REF!	#REF!		#REF!	#REF!	#REF!		#REF!	#REF!	#REF!		#REF!	#REF!	#REF!		#REF!	#REF!	#REF!		#REF!	#REF!	#REF!		#REF!	#REF!	#REF!		#REF!	#REF!	#REF!		#REF!	#REF!	#REF!		#REF!	#REF!	#REF!		#REF!
Neg	4935	724.645	10.9415	-1	Cer[O](d42:1)	Cer[O]	スフィンゴ脂質		#REF!	#REF!	#REF!		#REF!	#REF!	#REF!		#REF!	#REF!	#REF!		#REF!	#REF!	#REF!		#REF!	#REF!	#REF!		#REF!	#REF!	#REF!		#REF!	#REF!	#REF!		#REF!	#REF!	#REF!		#REF!	#REF!	#REF!		#REF!	#REF!	#REF!		#REF!
Neg	5238	668.579	9.49578	-2	Cer[O](d38:1)	Cer[O]	スフィンゴ脂質		#REF!	#REF!	#REF!		#REF!	#REF!	#REF!		#REF!	#REF!	#REF!		#REF!	#REF!	#REF!		#REF!	#REF!	#REF!		#REF!	#REF!	#REF!		#REF!	#REF!	#REF!		#REF!	#REF!	#REF!		#REF!	#REF!	#REF!		#REF!	#REF!	#REF!		#REF!
Neg	2388	726.659	11.3294	-1	Cer[phyto](t18:0/24:0)	Cer[phyto]	スフィンゴ脂質		#REF!	#REF!	#REF!		#REF!	#REF!	#REF!		#REF!	#REF!	#REF!		#REF!	#REF!	#REF!		#REF!	#REF!	#REF!		#REF!	#REF!	#REF!		#REF!	#REF!	#REF!		#REF!	#REF!	#REF!		#REF!	#REF!	#REF!		#REF!	#REF!	#REF!		#REF!
Neg	3378	754.69	12.2552	-1	Cer[phyto](t18:0/26:0)	Cer[phyto]	スフィンゴ脂質		#REF!	#REF!	#REF!		#REF!	#REF!	#REF!		#REF!	#REF!	#REF!		#REF!	#REF!	#REF!		#REF!	#REF!	#REF!		#REF!	#REF!	#REF!		#REF!	#REF!	#REF!		#REF!	#REF!	#REF!		#REF!	#REF!	#REF!		#REF!	#REF!	#REF!		#REF!
Neg	4074	698.627	10.4149	-1	Cer[phyto](t18:0/22:0)	Cer[phyto]	スフィンゴ脂質		#REF!	#REF!	#REF!		#REF!	#REF!	#REF!		#REF!	#REF!	#REF!		#REF!	#REF!	#REF!		#REF!	#REF!	#REF!		#REF!	#REF!	#REF!		#REF!	#REF!	#REF!		#REF!	#REF!	#REF!		#REF!	#REF!	#REF!		#REF!	#REF!	#REF!		#REF!
Neg	1810	742.656	10.9021	-1	Cer[phyto_aOH](t18:0/24:0)	Cer[phyto_aOH]	スフィンゴ脂質		#REF!	#REF!	#REF!		#REF!	#REF!	#REF!		#REF!	#REF!	#REF!		#REF!	#REF!	#REF!		#REF!	#REF!	#REF!		#REF!	#REF!	#REF!		#REF!	#REF!	#REF!		#REF!	#REF!	#REF!		#REF!	#REF!	#REF!		#REF!	#REF!	#REF!		#REF!
Neg	1862	740.639	10.53	-1	Cer[phyto_aOH](t18:1/24:0)	Cer[phyto_aOH]	スフィンゴ脂質		#REF!	#REF!	#REF!		#REF!	#REF!	#REF!		#REF!	#REF!	#REF!		#REF!	#REF!	#REF!		#REF!	#REF!	#REF!		#REF!	#REF!	#REF!		#REF!	#REF!	#REF!		#REF!	#REF!	#REF!		#REF!	#REF!	#REF!		#REF!	#REF!	#REF!		#REF!
Neg	2476	714.624	10.0264	-1	Cer[phyto_aOH](t18:0/22:0)	Cer[phyto_aOH]	スフィンゴ脂質		#REF!	#REF!	#REF!		#REF!	#REF!	#REF!		#REF!	#REF!	#REF!		#REF!	#REF!	#REF!		#REF!	#REF!	#REF!		#REF!	#REF!	#REF!		#REF!	#REF!	#REF!		#REF!	#REF!	#REF!		#REF!	#REF!	#REF!		#REF!	#REF!	#REF!		#REF!
Neg	3117	712.608	9.67845	-1	Cer[phyto_aOH](t18:1/22:0)	Cer[phyto_aOH]	スフィンゴ脂質		#REF!	#REF!	#REF!		#REF!	#REF!	#REF!		#REF!	#REF!	#REF!		#REF!	#REF!	#REF!		#REF!	#REF!	#REF!		#REF!	#REF!	#REF!		#REF!	#REF!	#REF!		#REF!	#REF!	#REF!		#REF!	#REF!	#REF!		#REF!	#REF!	#REF!		#REF!
Neg	3172	728.639	10.457	-1	Cer[phyto_aOH](t18:0/23:0)	Cer[phyto_aOH]	スフィンゴ脂質		#REF!	#REF!	#REF!		#REF!	#REF!	#REF!		#REF!	#REF!	#REF!		#REF!	#REF!	#REF!		#REF!	#REF!	#REF!		#REF!	#REF!	#REF!		#REF!	#REF!	#REF!		#REF!	#REF!	#REF!		#REF!	#REF!	#REF!		#REF!	#REF!	#REF!		#REF!
Neg	3913	770.688	11.8102	-1	Cer[phyto_aOH](t18:0/26:0)	Cer[phyto_aOH]	スフィンゴ脂質		#REF!	#REF!	#REF!		#REF!	#REF!	#REF!		#REF!	#REF!	#REF!		#REF!	#REF!	#REF!		#REF!	#REF!	#REF!		#REF!	#REF!	#REF!		#REF!	#REF!	#REF!		#REF!	#REF!	#REF!		#REF!	#REF!	#REF!		#REF!	#REF!	#REF!		#REF!
Neg	4660	754.655	10.9711	-1	Cer[phyto_aOH](t18:1/25:0)	Cer[phyto_aOH]	スフィンゴ脂質		#REF!	#REF!	#REF!		#REF!	#REF!	#REF!		#REF!	#REF!	#REF!		#REF!	#REF!	#REF!		#REF!	#REF!	#REF!		#REF!	#REF!	#REF!		#REF!	#REF!	#REF!		#REF!	#REF!	#REF!		#REF!	#REF!	#REF!		#REF!	#REF!	#REF!		#REF!
Neg	5121	738.625	9.70381	-1	Cer[phyto_aOH](t18:1/24:1)	Cer[phyto_aOH]	スフィンゴ脂質		#REF!	#REF!	#REF!		#REF!	#REF!	#REF!		#REF!	#REF!	#REF!		#REF!	#REF!	#REF!		#REF!	#REF!	#REF!		#REF!	#REF!	#REF!		#REF!	#REF!	#REF!		#REF!	#REF!	#REF!		#REF!	#REF!	#REF!		#REF!	#REF!	#REF!		#REF!
Neg	229	588.465	7.1938	-1	SulfonoCer(d17:0/16:0)	SulfonoCer	スフィンゴ脂質		#REF!	#REF!	#REF!		#REF!	#REF!	#REF!		#REF!	#REF!	#REF!		#REF!	#REF!	#REF!		#REF!	#REF!	#REF!		#REF!	#REF!	#REF!		#REF!	#REF!	#REF!		#REF!	#REF!	#REF!		#REF!	#REF!	#REF!		#REF!	#REF!	#REF!		#REF!
Neg	654	574.45	6.99849	-1	SulfonoCer(d17:0/15:0)	SulfonoCer	スフィンゴ脂質		#REF!	#REF!	#REF!		#REF!	#REF!	#REF!		#REF!	#REF!	#REF!		#REF!	#REF!	#REF!		#REF!	#REF!	#REF!		#REF!	#REF!	#REF!		#REF!	#REF!	#REF!		#REF!	#REF!	#REF!		#REF!	#REF!	#REF!		#REF!	#REF!	#REF!		#REF!
Neg	901	602.48	7.45472	-1	SulfonoCer(d18:0/16:0)	SulfonoCer	スフィンゴ脂質		#REF!	#REF!	#REF!		#REF!	#REF!	#REF!		#REF!	#REF!	#REF!		#REF!	#REF!	#REF!		#REF!	#REF!	#REF!		#REF!	#REF!	#REF!		#REF!	#REF!	#REF!		#REF!	#REF!	#REF!		#REF!	#REF!	#REF!		#REF!	#REF!	#REF!		#REF!
Neg	404	602.444	6.84625	-1	SulfonoCer[aKeto?](d17:0/16:0)	SulfonoCer[aKeto?]	スフィンゴ脂質		#REF!	#REF!	#REF!		#REF!	#REF!	#REF!		#REF!	#REF!	#REF!		#REF!	#REF!	#REF!		#REF!	#REF!	#REF!		#REF!	#REF!	#REF!		#REF!	#REF!	#REF!		#REF!	#REF!	#REF!		#REF!	#REF!	#REF!		#REF!	#REF!	#REF!		#REF!
Neg	559	616.46	6.96433	-1	SulfonoCer[aKeto?](d17:0/17:0)	SulfonoCer[aKeto?]	スフィンゴ脂質		#REF!	#REF!	#REF!		#REF!	#REF!	#REF!		#REF!	#REF!	#REF!		#REF!	#REF!	#REF!		#REF!	#REF!	#REF!		#REF!	#REF!	#REF!		#REF!	#REF!	#REF!		#REF!	#REF!	#REF!		#REF!	#REF!	#REF!		#REF!	#REF!	#REF!		#REF!
Neg	677	630.476	7.19632	-1	SulfonoCer[aKeto?](d18:0/17:0)	SulfonoCer[aKeto?]	スフィンゴ脂質		#REF!	#REF!	#REF!		#REF!	#REF!	#REF!		#REF!	#REF!	#REF!		#REF!	#REF!	#REF!		#REF!	#REF!	#REF!		#REF!	#REF!	#REF!		#REF!	#REF!	#REF!		#REF!	#REF!	#REF!		#REF!	#REF!	#REF!		#REF!	#REF!	#REF!		#REF!
Neg	2021	588.428	6.67297	-1	SulfonoCer[aKeto?](d17:0/15:0)	SulfonoCer[aKeto?]	スフィンゴ脂質		#REF!	#REF!	#REF!		#REF!	#REF!	#REF!		#REF!	#REF!	#REF!		#REF!	#REF!	#REF!		#REF!	#REF!	#REF!		#REF!	#REF!	#REF!		#REF!	#REF!	#REF!		#REF!	#REF!	#REF!		#REF!	#REF!	#REF!		#REF!	#REF!	#REF!		#REF!
Neg	4144	768.671	11.418	-1	1-O-AcylCer[oAcylOH](d18:0/26:0)	1-O-AcylCer[oAcylOH]	スフィンゴ脂質		#REF!	#REF!	#REF!		#REF!	#REF!	#REF!		#REF!	#REF!	#REF!		#REF!	#REF!	#REF!		#REF!	#REF!	#REF!		#REF!	#REF!	#REF!		#REF!	#REF!	#REF!		#REF!	#REF!	#REF!		#REF!	#REF!	#REF!		#REF!	#REF!	#REF!		#REF!
Neg	452	731.398	7.47311	-2	HexNAcHexA[Hex]IPC[2O](t42:1)	HexNAcHexA[Hex]IPC[2O]	MIPC/GIPC		#REF!	#REF!	#REF!		#REF!	#REF!	#REF!		#REF!	#REF!	#REF!		#REF!	#REF!	#REF!		#REF!	#REF!	#REF!		#REF!	#REF!	#REF!		#REF!	#REF!	#REF!		#REF!	#REF!	#REF!		#REF!	#REF!	#REF!		#REF!	#REF!	#REF!		#REF!
Neg	693	732.406	7.61738	-2	HexNAcHexA[Hex]IPC[2O](t42:0)	HexNAcHexA[Hex]IPC[2O]	MIPC/GIPC		#REF!	#REF!	#REF!		#REF!	#REF!	#REF!		#REF!	#REF!	#REF!		#REF!	#REF!	#REF!		#REF!	#REF!	#REF!		#REF!	#REF!	#REF!		#REF!	#REF!	#REF!		#REF!	#REF!	#REF!		#REF!	#REF!	#REF!		#REF!	#REF!	#REF!		#REF!
Neg	2727	746.421	8.09324	-2	HexNAcHexA[Hex]IPC[2O](t44:0)	HexNAcHexA[Hex]IPC[2O]	MIPC/GIPC		#REF!	#REF!	#REF!		#REF!	#REF!	#REF!		#REF!	#REF!	#REF!		#REF!	#REF!	#REF!		#REF!	#REF!	#REF!		#REF!	#REF!	#REF!		#REF!	#REF!	#REF!		#REF!	#REF!	#REF!		#REF!	#REF!	#REF!		#REF!	#REF!	#REF!		#REF!
Neg	3120	746.419	8.14728	-2	HexNAcHexA[Hex]IPC[2O](t44:0)	HexNAcHexA[Hex]IPC[2O]	MIPC/GIPC		#REF!	#REF!	#REF!		#REF!	#REF!	#REF!		#REF!	#REF!	#REF!		#REF!	#REF!	#REF!		#REF!	#REF!	#REF!		#REF!	#REF!	#REF!		#REF!	#REF!	#REF!		#REF!	#REF!	#REF!		#REF!	#REF!	#REF!		#REF!	#REF!	#REF!		#REF!
Neg	2220	723.4	7.60448	-2	HexNAcHexA[Hex]IPC[O](t42:1)	HexNAcHexA[Hex]IPC[O]	MIPC/GIPC		#REF!	#REF!	#REF!		#REF!	#REF!	#REF!		#REF!	#REF!	#REF!		#REF!	#REF!	#REF!		#REF!	#REF!	#REF!		#REF!	#REF!	#REF!		#REF!	#REF!	#REF!		#REF!	#REF!	#REF!		#REF!	#REF!	#REF!		#REF!	#REF!	#REF!		#REF!
Neg	2451	724.406	7.76923	-2	HexNAcHexA[Hex]IPC[O](t42:0)	HexNAcHexA[Hex]IPC[O]	MIPC/GIPC		#REF!	#REF!	#REF!		#REF!	#REF!	#REF!		#REF!	#REF!	#REF!		#REF!	#REF!	#REF!		#REF!	#REF!	#REF!		#REF!	#REF!	#REF!		#REF!	#REF!	#REF!		#REF!	#REF!	#REF!		#REF!	#REF!	#REF!		#REF!	#REF!	#REF!		#REF!
Neg	309	958.586	7.02674	-1	MIPC[NAcylOH](d18:0/16:0)	MIPC[NAcylOH]	MIPC/GIPC		#REF!	#REF!	#REF!		#REF!	#REF!	#REF!		#REF!	#REF!	#REF!		#REF!	#REF!	#REF!		#REF!	#REF!	#REF!		#REF!	#REF!	#REF!		#REF!	#REF!	#REF!		#REF!	#REF!	#REF!		#REF!	#REF!	#REF!		#REF!	#REF!	#REF!		#REF!
Neg	1577	986.618	7.39236	-1	MIPC[O](d36:0)	MIPC[O]	MIPC/GIPC		#REF!	#REF!	#REF!		#REF!	#REF!	#REF!		#REF!	#REF!	#REF!		#REF!	#REF!	#REF!		#REF!	#REF!	#REF!		#REF!	#REF!	#REF!		#REF!	#REF!	#REF!		#REF!	#REF!	#REF!		#REF!	#REF!	#REF!		#REF!	#REF!	#REF!		#REF!
Neg	2320	944.573	6.84724	-1	MIPC[O](d33:0)	MIPC[O]	MIPC/GIPC		#REF!	#REF!	#REF!		#REF!	#REF!	#REF!		#REF!	#REF!	#REF!		#REF!	#REF!	#REF!		#REF!	#REF!	#REF!		#REF!	#REF!	#REF!		#REF!	#REF!	#REF!		#REF!	#REF!	#REF!		#REF!	#REF!	#REF!		#REF!	#REF!	#REF!		#REF!
Neg	2572	1102.7	8.18433	-1	MIPC[phyto_NAcyl2OH](t42:0)	MIPC[phyto_NAcyl2OH]	MIPC/GIPC		#REF!	#REF!	#REF!		#REF!	#REF!	#REF!		#REF!	#REF!	#REF!		#REF!	#REF!	#REF!		#REF!	#REF!	#REF!		#REF!	#REF!	#REF!		#REF!	#REF!	#REF!		#REF!	#REF!	#REF!		#REF!	#REF!	#REF!		#REF!	#REF!	#REF!		#REF!
Neg	5150	1130.73	8.77039	-1	MIPC[phyto_NAcyl2OH](t44:0)	MIPC[phyto_NAcyl2OH]	MIPC/GIPC		#REF!	#REF!	#REF!		#REF!	#REF!	#REF!		#REF!	#REF!	#REF!		#REF!	#REF!	#REF!		#REF!	#REF!	#REF!		#REF!	#REF!	#REF!		#REF!	#REF!	#REF!		#REF!	#REF!	#REF!		#REF!	#REF!	#REF!		#REF!	#REF!	#REF!		#REF!
Neg	223	1058.68	8.03436	-1	MIPC[phyto_NAcylOH](t18:0/22:0)	MIPC[phyto_NAcylOH]	MIPC/GIPC		#REF!	#REF!	#REF!		#REF!	#REF!	#REF!		#REF!	#REF!	#REF!		#REF!	#REF!	#REF!		#REF!	#REF!	#REF!		#REF!	#REF!	#REF!		#REF!	#REF!	#REF!		#REF!	#REF!	#REF!		#REF!	#REF!	#REF!		#REF!	#REF!	#REF!		#REF!
Neg	250	1086.71	8.61567	-1	MIPC[phyto_NAcylOH](t18:0/24:0)	MIPC[phyto_NAcylOH]	MIPC/GIPC		#REF!	#REF!	#REF!		#REF!	#REF!	#REF!		#REF!	#REF!	#REF!		#REF!	#REF!	#REF!		#REF!	#REF!	#REF!		#REF!	#REF!	#REF!		#REF!	#REF!	#REF!		#REF!	#REF!	#REF!		#REF!	#REF!	#REF!		#REF!	#REF!	#REF!		#REF!
Neg	831	1002.61	7.14695	-1	MIPC[phyto_NAcylOH](t36:0)	MIPC[phyto_NAcylOH]	MIPC/GIPC		#REF!	#REF!	#REF!		#REF!	#REF!	#REF!		#REF!	#REF!	#REF!		#REF!	#REF!	#REF!		#REF!	#REF!	#REF!		#REF!	#REF!	#REF!		#REF!	#REF!	#REF!		#REF!	#REF!	#REF!		#REF!	#REF!	#REF!		#REF!	#REF!	#REF!		#REF!
Neg	854	1072.69	8.31337	-1	MIPC[phyto_NAcylOH](t18:0/23:0)	MIPC[phyto_NAcylOH]	MIPC/GIPC		#REF!	#REF!	#REF!		#REF!	#REF!	#REF!		#REF!	#REF!	#REF!		#REF!	#REF!	#REF!		#REF!	#REF!	#REF!		#REF!	#REF!	#REF!		#REF!	#REF!	#REF!		#REF!	#REF!	#REF!		#REF!	#REF!	#REF!		#REF!	#REF!	#REF!		#REF!
Neg	1319	1030.64	7.54926	-1	MIPC[phyto_NAcylOH](t18:0/20:0)	MIPC[phyto_NAcylOH]	MIPC/GIPC		#REF!	#REF!	#REF!		#REF!	#REF!	#REF!		#REF!	#REF!	#REF!		#REF!	#REF!	#REF!		#REF!	#REF!	#REF!		#REF!	#REF!	#REF!		#REF!	#REF!	#REF!		#REF!	#REF!	#REF!		#REF!	#REF!	#REF!		#REF!	#REF!	#REF!		#REF!
Neg	1593	974.58	6.78405	-1	MIPC[phyto_NAcylOH](t34:0)	MIPC[phyto_NAcylOH]	MIPC/GIPC		#REF!	#REF!	#REF!		#REF!	#REF!	#REF!		#REF!	#REF!	#REF!		#REF!	#REF!	#REF!		#REF!	#REF!	#REF!		#REF!	#REF!	#REF!		#REF!	#REF!	#REF!		#REF!	#REF!	#REF!		#REF!	#REF!	#REF!		#REF!	#REF!	#REF!		#REF!
Neg	1731	1044.66	7.78198	-1	MIPC[phyto_NAcylOH](t39:0)	MIPC[phyto_NAcylOH]	MIPC/GIPC		#REF!	#REF!	#REF!		#REF!	#REF!	#REF!		#REF!	#REF!	#REF!		#REF!	#REF!	#REF!		#REF!	#REF!	#REF!		#REF!	#REF!	#REF!		#REF!	#REF!	#REF!		#REF!	#REF!	#REF!		#REF!	#REF!	#REF!		#REF!	#REF!	#REF!		#REF!
Neg	1769	1114.74	9.27002	-1	MIPC[phyto_NAcylOH](t18:0/26:0)	MIPC[phyto_NAcylOH]	MIPC/GIPC		#REF!	#REF!	#REF!		#REF!	#REF!	#REF!		#REF!	#REF!	#REF!		#REF!	#REF!	#REF!		#REF!	#REF!	#REF!		#REF!	#REF!	#REF!		#REF!	#REF!	#REF!		#REF!	#REF!	#REF!		#REF!	#REF!	#REF!		#REF!	#REF!	#REF!		#REF!
Neg	2049	1142.77	9.94967	-1	MIPC[phyto_NAcylOH](t46:0)	MIPC[phyto_NAcylOH]	MIPC/GIPC		#REF!	#REF!	#REF!		#REF!	#REF!	#REF!		#REF!	#REF!	#REF!		#REF!	#REF!	#REF!		#REF!	#REF!	#REF!		#REF!	#REF!	#REF!		#REF!	#REF!	#REF!		#REF!	#REF!	#REF!		#REF!	#REF!	#REF!		#REF!	#REF!	#REF!		#REF!
Neg	2181	1100.72	8.92995	-1	MIPC[phyto_NAcylOH](t43:0)	MIPC[phyto_NAcylOH]	MIPC/GIPC		#REF!	#REF!	#REF!		#REF!	#REF!	#REF!		#REF!	#REF!	#REF!		#REF!	#REF!	#REF!		#REF!	#REF!	#REF!		#REF!	#REF!	#REF!		#REF!	#REF!	#REF!		#REF!	#REF!	#REF!		#REF!	#REF!	#REF!		#REF!	#REF!	#REF!		#REF!
Neg	1996	630.866	7.87391	-2	H-GIPC[2O](t42:0)	H-GIPC[2O]	MIPC/GIPC		#REF!	#REF!	#REF!		#REF!	#REF!	#REF!		#REF!	#REF!	#REF!		#REF!	#REF!	#REF!		#REF!	#REF!	#REF!		#REF!	#REF!	#REF!		#REF!	#REF!	#REF!		#REF!	#REF!	#REF!		#REF!	#REF!	#REF!		#REF!	#REF!	#REF!		#REF!
Neg	1253	636.355	7.25229	-2	NAc-GIPC[2O](t40:1)	NAc-GIPC[2O]	MIPC/GIPC		#REF!	#REF!	#REF!		#REF!	#REF!	#REF!		#REF!	#REF!	#REF!		#REF!	#REF!	#REF!		#REF!	#REF!	#REF!		#REF!	#REF!	#REF!		#REF!	#REF!	#REF!		#REF!	#REF!	#REF!		#REF!	#REF!	#REF!		#REF!	#REF!	#REF!		#REF!
Neg	1848	643.363	7.45784	-2	NAc-GIPC[2O](t41:1)	NAc-GIPC[2O]	MIPC/GIPC		#REF!	#REF!	#REF!		#REF!	#REF!	#REF!		#REF!	#REF!	#REF!		#REF!	#REF!	#REF!		#REF!	#REF!	#REF!		#REF!	#REF!	#REF!		#REF!	#REF!	#REF!		#REF!	#REF!	#REF!		#REF!	#REF!	#REF!		#REF!	#REF!	#REF!		#REF!
Neg	2417	644.371	7.60934	-2	NAc-GIPC[2O](t41:0)	NAc-GIPC[2O]	MIPC/GIPC		#REF!	#REF!	#REF!		#REF!	#REF!	#REF!		#REF!	#REF!	#REF!		#REF!	#REF!	#REF!		#REF!	#REF!	#REF!		#REF!	#REF!	#REF!		#REF!	#REF!	#REF!		#REF!	#REF!	#REF!		#REF!	#REF!	#REF!		#REF!	#REF!	#REF!		#REF!
Neg	2654	664.386	8.15421	-2	NAc-GIPC[2O](t44:1)	NAc-GIPC[2O]	MIPC/GIPC		#REF!	#REF!	#REF!		#REF!	#REF!	#REF!		#REF!	#REF!	#REF!		#REF!	#REF!	#REF!		#REF!	#REF!	#REF!		#REF!	#REF!	#REF!		#REF!	#REF!	#REF!		#REF!	#REF!	#REF!		#REF!	#REF!	#REF!		#REF!	#REF!	#REF!		#REF!
Neg	591	650.371	7.67221	-2	NAc-GIPC[phyto_NAcylOH](t18:1/24:0)	NAc-GIPC[phyto_NAcylOH]	MIPC/GIPC		#REF!	#REF!	#REF!		#REF!	#REF!	#REF!		#REF!	#REF!	#REF!		#REF!	#REF!	#REF!		#REF!	#REF!	#REF!		#REF!	#REF!	#REF!		#REF!	#REF!	#REF!		#REF!	#REF!	#REF!		#REF!	#REF!	#REF!		#REF!	#REF!	#REF!		#REF!
Neg	1198	651.379	7.83131	-2	NAc-GIPC[phyto_NAcylOH](t18:0/24:0)	NAc-GIPC[phyto_NAcylOH]	MIPC/GIPC		#REF!	#REF!	#REF!		#REF!	#REF!	#REF!		#REF!	#REF!	#REF!		#REF!	#REF!	#REF!		#REF!	#REF!	#REF!		#REF!	#REF!	#REF!		#REF!	#REF!	#REF!		#REF!	#REF!	#REF!		#REF!	#REF!	#REF!		#REF!	#REF!	#REF!		#REF!
Neg	1720	630.373	8.23809	-2	N-GIPC[2O](t42:0)	N-GIPC[2O]	MIPC/GIPC		#REF!	#REF!	#REF!		#REF!	#REF!	#REF!		#REF!	#REF!	#REF!		#REF!	#REF!	#REF!		#REF!	#REF!	#REF!		#REF!	#REF!	#REF!		#REF!	#REF!	#REF!		#REF!	#REF!	#REF!		#REF!	#REF!	#REF!		#REF!	#REF!	#REF!		#REF!
Neg	1764	629.363	8.0324	-2	N-GIPC[2O](t42:1)	N-GIPC[2O]	MIPC/GIPC		#REF!	#REF!	#REF!		#REF!	#REF!	#REF!		#REF!	#REF!	#REF!		#REF!	#REF!	#REF!		#REF!	#REF!	#REF!		#REF!	#REF!	#REF!		#REF!	#REF!	#REF!		#REF!	#REF!	#REF!		#REF!	#REF!	#REF!		#REF!	#REF!	#REF!		#REF!
Neg	2416	615.35	7.5584	-2	N-GIPC[2O](t40:1)	N-GIPC[2O]	MIPC/GIPC		#REF!	#REF!	#REF!		#REF!	#REF!	#REF!		#REF!	#REF!	#REF!		#REF!	#REF!	#REF!		#REF!	#REF!	#REF!		#REF!	#REF!	#REF!		#REF!	#REF!	#REF!		#REF!	#REF!	#REF!		#REF!	#REF!	#REF!		#REF!	#REF!	#REF!		#REF!
Neg	3358	622.357	7.78462	-2	N-GIPC[2O](t41:1)	N-GIPC[2O]	MIPC/GIPC		#REF!	#REF!	#REF!		#REF!	#REF!	#REF!		#REF!	#REF!	#REF!		#REF!	#REF!	#REF!		#REF!	#REF!	#REF!		#REF!	#REF!	#REF!		#REF!	#REF!	#REF!		#REF!	#REF!	#REF!		#REF!	#REF!	#REF!		#REF!	#REF!	#REF!		#REF!
Neg	1702	761.58	7.59946	-1	SM(d18:1/16:0)	SM	スフィンゴリン脂質		#REF!	#REF!	#REF!		#REF!	#REF!	#REF!		#REF!	#REF!	#REF!		#REF!	#REF!	#REF!		#REF!	#REF!	#REF!		#REF!	#REF!	#REF!		#REF!	#REF!	#REF!		#REF!	#REF!	#REF!		#REF!	#REF!	#REF!		#REF!	#REF!	#REF!		#REF!
Neg	2665	763.597	7.80453	-1	SM(d34:0)	SM	スフィンゴリン脂質		#REF!	#REF!	#REF!		#REF!	#REF!	#REF!		#REF!	#REF!	#REF!		#REF!	#REF!	#REF!		#REF!	#REF!	#REF!		#REF!	#REF!	#REF!		#REF!	#REF!	#REF!		#REF!	#REF!	#REF!		#REF!	#REF!	#REF!		#REF!	#REF!	#REF!		#REF!
Neg	4664	845.681	9.54669	-1	SM(d18:1/22:0)	SM	スフィンゴリン脂質		#REF!	#REF!	#REF!		#REF!	#REF!	#REF!		#REF!	#REF!	#REF!		#REF!	#REF!	#REF!		#REF!	#REF!	#REF!		#REF!	#REF!	#REF!		#REF!	#REF!	#REF!		#REF!	#REF!	#REF!		#REF!	#REF!	#REF!		#REF!	#REF!	#REF!		#REF!
Neg	4739	873.702	10.366	-1	SM(d42:1)	SM	スフィンゴリン脂質		#REF!	#REF!	#REF!		#REF!	#REF!	#REF!		#REF!	#REF!	#REF!		#REF!	#REF!	#REF!		#REF!	#REF!	#REF!		#REF!	#REF!	#REF!		#REF!	#REF!	#REF!		#REF!	#REF!	#REF!		#REF!	#REF!	#REF!		#REF!	#REF!	#REF!		#REF!
Neg	5644	871.692	9.53787	-1	SM(d42:2)	SM	スフィンゴリン脂質		#REF!	#REF!	#REF!		#REF!	#REF!	#REF!		#REF!	#REF!	#REF!		#REF!	#REF!	#REF!		#REF!	#REF!	#REF!		#REF!	#REF!	#REF!		#REF!	#REF!	#REF!		#REF!	#REF!	#REF!		#REF!	#REF!	#REF!		#REF!	#REF!	#REF!		#REF!
Neg	6857	875.715	10.6858	-1	SM(d42:0)	SM	スフィンゴリン脂質		#REF!	#REF!	#REF!		#REF!	#REF!	#REF!		#REF!	#REF!	#REF!		#REF!	#REF!	#REF!		#REF!	#REF!	#REF!		#REF!	#REF!	#REF!		#REF!	#REF!	#REF!		#REF!	#REF!	#REF!		#REF!	#REF!	#REF!		#REF!	#REF!	#REF!		#REF!
Neg	1526	661.528	7.80798	-1	CerPE(d18:0/16:0)	CerPE	スフィンゴリン脂質		#REF!	#REF!	#REF!		#REF!	#REF!	#REF!		#REF!	#REF!	#REF!		#REF!	#REF!	#REF!		#REF!	#REF!	#REF!		#REF!	#REF!	#REF!		#REF!	#REF!	#REF!		#REF!	#REF!	#REF!		#REF!	#REF!	#REF!		#REF!	#REF!	#REF!		#REF!
Neg	1650	647.512	7.5575	-1	CerPE(d33:0)	CerPE	スフィンゴリン脂質		#REF!	#REF!	#REF!		#REF!	#REF!	#REF!		#REF!	#REF!	#REF!		#REF!	#REF!	#REF!		#REF!	#REF!	#REF!		#REF!	#REF!	#REF!		#REF!	#REF!	#REF!		#REF!	#REF!	#REF!		#REF!	#REF!	#REF!		#REF!	#REF!	#REF!		#REF!
Neg	1763	675.543	8.05945	-1	CerPE(d19:0/16:0)	CerPE	スフィンゴリン脂質		#REF!	#REF!	#REF!		#REF!	#REF!	#REF!		#REF!	#REF!	#REF!		#REF!	#REF!	#REF!		#REF!	#REF!	#REF!		#REF!	#REF!	#REF!		#REF!	#REF!	#REF!		#REF!	#REF!	#REF!		#REF!	#REF!	#REF!		#REF!	#REF!	#REF!		#REF!
Neg	299	691.538	7.61237	-1	CerPE[bOH](d18:0/17:0), CerPE[bOH](d19:0/16:0)	CerPE[bOH]	スフィンゴリン脂質		#REF!	#REF!	#REF!		#REF!	#REF!	#REF!		#REF!	#REF!	#REF!		#REF!	#REF!	#REF!		#REF!	#REF!	#REF!		#REF!	#REF!	#REF!		#REF!	#REF!	#REF!		#REF!	#REF!	#REF!		#REF!	#REF!	#REF!		#REF!	#REF!	#REF!		#REF!
Neg	383	677.522	7.38078	-1	CerPE[bOH](d18:0/16:0), CerPE[bOH](d17:0/17:0)	CerPE[bOH]	スフィンゴリン脂質		#REF!	#REF!	#REF!		#REF!	#REF!	#REF!		#REF!	#REF!	#REF!		#REF!	#REF!	#REF!		#REF!	#REF!	#REF!		#REF!	#REF!	#REF!		#REF!	#REF!	#REF!		#REF!	#REF!	#REF!		#REF!	#REF!	#REF!		#REF!	#REF!	#REF!		#REF!
Neg	715	705.554	7.75903	-1	CerPE[bOH](d19:0/17:0)	CerPE[bOH]	スフィンゴリン脂質		#REF!	#REF!	#REF!		#REF!	#REF!	#REF!		#REF!	#REF!	#REF!		#REF!	#REF!	#REF!		#REF!	#REF!	#REF!		#REF!	#REF!	#REF!		#REF!	#REF!	#REF!		#REF!	#REF!	#REF!		#REF!	#REF!	#REF!		#REF!	#REF!	#REF!		#REF!
Neg	838	663.507	7.23258	-1	CerPE[bOH](d17:0/16:0), CerPE[bOH](d18:0/15:0)	CerPE[bOH]	スフィンゴリン脂質		#REF!	#REF!	#REF!		#REF!	#REF!	#REF!		#REF!	#REF!	#REF!		#REF!	#REF!	#REF!		#REF!	#REF!	#REF!		#REF!	#REF!	#REF!		#REF!	#REF!	#REF!		#REF!	#REF!	#REF!		#REF!	#REF!	#REF!		#REF!	#REF!	#REF!		#REF!
Neg	1604	675.506	7.3211	-2	CerPE[NAcylOH](d18:0/16:1), CerPE[NAcylOH](d17:0/17:1), 他	CerPE[NAcylOH]	スフィンゴリン脂質		#REF!	#REF!	#REF!		#REF!	#REF!	#REF!		#REF!	#REF!	#REF!		#REF!	#REF!	#REF!		#REF!	#REF!	#REF!		#REF!	#REF!	#REF!		#REF!	#REF!	#REF!		#REF!	#REF!	#REF!		#REF!	#REF!	#REF!		#REF!	#REF!	#REF!		#REF!
Neg	572	694.512	6.95445	-1	CerPG[bOH](d33:0)	CerPG[bOH]	スフィンゴリン脂質		#REF!	#REF!	#REF!		#REF!	#REF!	#REF!		#REF!	#REF!	#REF!		#REF!	#REF!	#REF!		#REF!	#REF!	#REF!		#REF!	#REF!	#REF!		#REF!	#REF!	#REF!		#REF!	#REF!	#REF!		#REF!	#REF!	#REF!		#REF!	#REF!	#REF!		#REF!
Neg	882	722.532	7.15581	-1	CerPG[bOH](d35:0)	CerPG[bOH]	スフィンゴリン脂質		#REF!	#REF!	#REF!		#REF!	#REF!	#REF!		#REF!	#REF!	#REF!		#REF!	#REF!	#REF!		#REF!	#REF!	#REF!		#REF!	#REF!	#REF!		#REF!	#REF!	#REF!		#REF!	#REF!	#REF!		#REF!	#REF!	#REF!		#REF!	#REF!	#REF!		#REF!
Neg	1114	708.518	7.03343	-2	CerPG[bOH](d18:0/16:0)	CerPG[bOH]	スフィンゴリン脂質		#REF!	#REF!	#REF!		#REF!	#REF!	#REF!		#REF!	#REF!	#REF!		#REF!	#REF!	#REF!		#REF!	#REF!	#REF!		#REF!	#REF!	#REF!		#REF!	#REF!	#REF!		#REF!	#REF!	#REF!		#REF!	#REF!	#REF!		#REF!	#REF!	#REF!		#REF!
Neg	1389	708.516	7.21521	-1	CerPG[bOH](d34:0)	CerPG[bOH]	スフィンゴリン脂質		#REF!	#REF!	#REF!		#REF!	#REF!	#REF!		#REF!	#REF!	#REF!		#REF!	#REF!	#REF!		#REF!	#REF!	#REF!		#REF!	#REF!	#REF!		#REF!	#REF!	#REF!		#REF!	#REF!	#REF!		#REF!	#REF!	#REF!		#REF!	#REF!	#REF!		#REF!
Neg	1343	766.524	7.01765	-1	CerPI(d33:0)	CerPI	スフィンゴリン脂質		#REF!	#REF!	#REF!		#REF!	#REF!	#REF!		#REF!	#REF!	#REF!		#REF!	#REF!	#REF!		#REF!	#REF!	#REF!		#REF!	#REF!	#REF!		#REF!	#REF!	#REF!		#REF!	#REF!	#REF!		#REF!	#REF!	#REF!		#REF!	#REF!	#REF!		#REF!
Neg	41	810.55	7.06669	-1	CerPI[bOH](d18:0/17:0), CerPI[bOH](d19:0/16:0)	CerPI[bOH]	スフィンゴリン脂質		#REF!	#REF!	#REF!		#REF!	#REF!	#REF!		#REF!	#REF!	#REF!		#REF!	#REF!	#REF!		#REF!	#REF!	#REF!		#REF!	#REF!	#REF!		#REF!	#REF!	#REF!		#REF!	#REF!	#REF!		#REF!	#REF!	#REF!		#REF!	#REF!	#REF!		#REF!
Neg	66	796.534	6.89807	-1	CerPI[bOH](d18:0/16:0), CerPI[bOH](d17:0/17:0)	CerPI[bOH]	スフィンゴリン脂質		#REF!	#REF!	#REF!		#REF!	#REF!	#REF!		#REF!	#REF!	#REF!		#REF!	#REF!	#REF!		#REF!	#REF!	#REF!		#REF!	#REF!	#REF!		#REF!	#REF!	#REF!		#REF!	#REF!	#REF!		#REF!	#REF!	#REF!		#REF!	#REF!	#REF!		#REF!
Neg	93	824.565	7.17766	-1	CerPI[bOH](d19:0/17:0), CerPI[bOH](d18:0/18:0)	CerPI[bOH]	スフィンゴリン脂質		#REF!	#REF!	#REF!		#REF!	#REF!	#REF!		#REF!	#REF!	#REF!		#REF!	#REF!	#REF!		#REF!	#REF!	#REF!		#REF!	#REF!	#REF!		#REF!	#REF!	#REF!		#REF!	#REF!	#REF!		#REF!	#REF!	#REF!		#REF!	#REF!	#REF!		#REF!
Neg	135	782.518	6.77289	-1	CerPI[bOH](d17:0/16:0), CerPI[bOH](d18:0/15:0)	CerPI[bOH]	スフィンゴリン脂質		#REF!	#REF!	#REF!		#REF!	#REF!	#REF!		#REF!	#REF!	#REF!		#REF!	#REF!	#REF!		#REF!	#REF!	#REF!		#REF!	#REF!	#REF!		#REF!	#REF!	#REF!		#REF!	#REF!	#REF!		#REF!	#REF!	#REF!		#REF!	#REF!	#REF!		#REF!
Neg	296	808.534	6.98275	-2	CerPI[bOH](d18:0/17:1), CerPI[bOH](d19:0/16:1), 他	CerPI[bOH]	スフィンゴリン脂質		#REF!	#REF!	#REF!		#REF!	#REF!	#REF!		#REF!	#REF!	#REF!		#REF!	#REF!	#REF!		#REF!	#REF!	#REF!		#REF!	#REF!	#REF!		#REF!	#REF!	#REF!		#REF!	#REF!	#REF!		#REF!	#REF!	#REF!		#REF!	#REF!	#REF!		#REF!
Neg	798	768.502	6.58558	-1	CerPI[bOH](d16:0/16:0), CerPI[bOH](d17:0/15:0), 他	CerPI[bOH]	スフィンゴリン脂質		#REF!	#REF!	#REF!		#REF!	#REF!	#REF!		#REF!	#REF!	#REF!		#REF!	#REF!	#REF!		#REF!	#REF!	#REF!		#REF!	#REF!	#REF!		#REF!	#REF!	#REF!		#REF!	#REF!	#REF!		#REF!	#REF!	#REF!		#REF!	#REF!	#REF!		#REF!
Neg	1304	838.579	7.36473	-1	CerPI[bOH](d19:0/18:0)	CerPI[bOH]	スフィンゴリン脂質		#REF!	#REF!	#REF!		#REF!	#REF!	#REF!		#REF!	#REF!	#REF!		#REF!	#REF!	#REF!		#REF!	#REF!	#REF!		#REF!	#REF!	#REF!		#REF!	#REF!	#REF!		#REF!	#REF!	#REF!		#REF!	#REF!	#REF!		#REF!	#REF!	#REF!		#REF!
Neg	1497	780.502	6.66797	-2	CerPI[NAcylOH](d17:0/16:1), CerPI[NAcylOH](d18:0/15:1), 他	CerPI[NAcylOH]	スフィンゴリン脂質		#REF!	#REF!	#REF!		#REF!	#REF!	#REF!		#REF!	#REF!	#REF!		#REF!	#REF!	#REF!		#REF!	#REF!	#REF!		#REF!	#REF!	#REF!		#REF!	#REF!	#REF!		#REF!	#REF!	#REF!		#REF!	#REF!	#REF!		#REF!	#REF!	#REF!		#REF!
Neg	766	822.548	7.14505	-2	CerPI[O](d36:1)	CerPI[O]	スフィンゴリン脂質		#REF!	#REF!	#REF!		#REF!	#REF!	#REF!		#REF!	#REF!	#REF!		#REF!	#REF!	#REF!		#REF!	#REF!	#REF!		#REF!	#REF!	#REF!		#REF!	#REF!	#REF!		#REF!	#REF!	#REF!		#REF!	#REF!	#REF!		#REF!	#REF!	#REF!		#REF!
Neg	4698	968.681	8.94773	-1	CerPI[phyto_NAcyl2OH](t44:0)	CerPI[phyto_NAcyl2OH]	スフィンゴリン脂質		#REF!	#REF!	#REF!		#REF!	#REF!	#REF!		#REF!	#REF!	#REF!		#REF!	#REF!	#REF!		#REF!	#REF!	#REF!		#REF!	#REF!	#REF!		#REF!	#REF!	#REF!		#REF!	#REF!	#REF!		#REF!	#REF!	#REF!		#REF!	#REF!	#REF!		#REF!
Neg	1930	1034.76	10.3146	-1	AcylCerPI[O](d35:0/15:0)	AcylCerPI[O]	スフィンゴリン脂質		#REF!	#REF!	#REF!		#REF!	#REF!	#REF!		#REF!	#REF!	#REF!		#REF!	#REF!	#REF!		#REF!	#REF!	#REF!		#REF!	#REF!	#REF!		#REF!	#REF!	#REF!		#REF!	#REF!	#REF!		#REF!	#REF!	#REF!		#REF!	#REF!	#REF!		#REF!
Neg	2145	1020.75	10.0605	-1	AcylCerPI[O](d34:0/15:0)	AcylCerPI[O]	スフィンゴリン脂質		#REF!	#REF!	#REF!		#REF!	#REF!	#REF!		#REF!	#REF!	#REF!		#REF!	#REF!	#REF!		#REF!	#REF!	#REF!		#REF!	#REF!	#REF!		#REF!	#REF!	#REF!		#REF!	#REF!	#REF!		#REF!	#REF!	#REF!		#REF!	#REF!	#REF!		#REF!
Neg	632	1270.99	12.8057	-1	CerPSGly[bOH/BAHFA](d35:0/31:0), CerPSGly[bOH/BAHFA](d34:0/32:0)	CerPSGly[bOH/BAHFA]	スフィンゴリン脂質		#REF!	#REF!	#REF!		#REF!	#REF!	#REF!		#REF!	#REF!	#REF!		#REF!	#REF!	#REF!		#REF!	#REF!	#REF!		#REF!	#REF!	#REF!		#REF!	#REF!	#REF!		#REF!	#REF!	#REF!		#REF!	#REF!	#REF!		#REF!	#REF!	#REF!		#REF!
Neg	818	1285	13.0609	-1	CerPSGly[bOH/BAHFA](d35:0/32:0), CerPSGly[bOH/BAHFA](d36:0/31:0)	CerPSGly[bOH/BAHFA]	スフィンゴリン脂質		#REF!	#REF!	#REF!		#REF!	#REF!	#REF!		#REF!	#REF!	#REF!		#REF!	#REF!	#REF!		#REF!	#REF!	#REF!		#REF!	#REF!	#REF!		#REF!	#REF!	#REF!		#REF!	#REF!	#REF!		#REF!	#REF!	#REF!		#REF!	#REF!	#REF!		#REF!
Neg	825	1256.97	12.4226	-1	CerPSGly[bOH/BAHFA](d34:0/31:0), CerPSGly[bOH/BAHFA](d35:0/30:0), 他	CerPSGly[bOH/BAHFA]	スフィンゴリン脂質		#REF!	#REF!	#REF!		#REF!	#REF!	#REF!		#REF!	#REF!	#REF!		#REF!	#REF!	#REF!		#REF!	#REF!	#REF!		#REF!	#REF!	#REF!		#REF!	#REF!	#REF!		#REF!	#REF!	#REF!		#REF!	#REF!	#REF!		#REF!	#REF!	#REF!		#REF!
Neg	1601	1242.96	12.0387	-1	CerPSGly[bOH/BAHFA](d33:0/31:0), CerPSGly[bOH/BAHFA](d34:0/30:0), 他	CerPSGly[bOH/BAHFA]	スフィンゴリン脂質		#REF!	#REF!	#REF!		#REF!	#REF!	#REF!		#REF!	#REF!	#REF!		#REF!	#REF!	#REF!		#REF!	#REF!	#REF!		#REF!	#REF!	#REF!		#REF!	#REF!	#REF!		#REF!	#REF!	#REF!		#REF!	#REF!	#REF!		#REF!	#REF!	#REF!		#REF!
Neg	2447	1299.02	13.3807	-1	CerPSGly[bOH/BAHFA](d36:0/32:0), CerPSGly[bOH/BAHFA](d35:0/33:0), 他	CerPSGly[bOH/BAHFA]	スフィンゴリン脂質		#REF!	#REF!	#REF!		#REF!	#REF!	#REF!		#REF!	#REF!	#REF!		#REF!	#REF!	#REF!		#REF!	#REF!	#REF!		#REF!	#REF!	#REF!		#REF!	#REF!	#REF!		#REF!	#REF!	#REF!		#REF!	#REF!	#REF!		#REF!	#REF!	#REF!		#REF!
Neg	3242	1228.94	11.7563	-1	CerPSGly[bOH/BAHFA](d33:0/30:0), CerPSGly[bOH/BAHFA](d32:0/31:0), 他	CerPSGly[bOH/BAHFA]	スフィンゴリン脂質		#REF!	#REF!	#REF!		#REF!	#REF!	#REF!		#REF!	#REF!	#REF!		#REF!	#REF!	#REF!		#REF!	#REF!	#REF!		#REF!	#REF!	#REF!		#REF!	#REF!	#REF!		#REF!	#REF!	#REF!		#REF!	#REF!	#REF!		#REF!	#REF!	#REF!		#REF!
Neg	4704	1313.03	13.8864	-1	CerPSGly[bOH/BAHFA](d36:0/33:0), CerPSGly[bOH/BAHFA](d37:0/32:0), 他	CerPSGly[bOH/BAHFA]	スフィンゴリン脂質		#REF!	#REF!	#REF!		#REF!	#REF!	#REF!		#REF!	#REF!	#REF!		#REF!	#REF!	#REF!		#REF!	#REF!	#REF!		#REF!	#REF!	#REF!		#REF!	#REF!	#REF!		#REF!	#REF!	#REF!		#REF!	#REF!	#REF!		#REF!	#REF!	#REF!		#REF!
Neg	5792	1214.93	11.3579	-1	CerPSGly[bOH/BAHFA](d33:0/29:0), CerPSGly[bOH/BAHFA](d32:0/30:0), 他	CerPSGly[bOH/BAHFA]	スフィンゴリン脂質		#REF!	#REF!	#REF!		#REF!	#REF!	#REF!		#REF!	#REF!	#REF!		#REF!	#REF!	#REF!		#REF!	#REF!	#REF!		#REF!	#REF!	#REF!		#REF!	#REF!	#REF!		#REF!	#REF!	#REF!		#REF!	#REF!	#REF!		#REF!	#REF!	#REF!		#REF!
Neg	477	1032.76	8.25207	-1	CerPSGly[bOH/bOH](d34:0/16:0), CerPSGly[bOH/bOH](d33:0/17:0), 他	CerPSGly[bOH/bOH]	スフィンゴリン脂質		#REF!	#REF!	#REF!		#REF!	#REF!	#REF!		#REF!	#REF!	#REF!		#REF!	#REF!	#REF!		#REF!	#REF!	#REF!		#REF!	#REF!	#REF!		#REF!	#REF!	#REF!		#REF!	#REF!	#REF!		#REF!	#REF!	#REF!		#REF!	#REF!	#REF!		#REF!
Neg	527	1060.79	8.72994	-1	CerPSGly[bOH/bOH](d35:0/17:0), CerPSGly[bOH/bOH](d36:0/16:0)	CerPSGly[bOH/bOH]	スフィンゴリン脂質		#REF!	#REF!	#REF!		#REF!	#REF!	#REF!		#REF!	#REF!	#REF!		#REF!	#REF!	#REF!		#REF!	#REF!	#REF!		#REF!	#REF!	#REF!		#REF!	#REF!	#REF!		#REF!	#REF!	#REF!		#REF!	#REF!	#REF!		#REF!	#REF!	#REF!		#REF!
Neg	541	1046.77	8.48889	-1	CerPSGly[bOH/bOH](d35:0/16:0), CerPSGly[bOH/bOH](d34:0/17:0)	CerPSGly[bOH/bOH]	スフィンゴリン脂質		#REF!	#REF!	#REF!		#REF!	#REF!	#REF!		#REF!	#REF!	#REF!		#REF!	#REF!	#REF!		#REF!	#REF!	#REF!		#REF!	#REF!	#REF!		#REF!	#REF!	#REF!		#REF!	#REF!	#REF!		#REF!	#REF!	#REF!		#REF!	#REF!	#REF!		#REF!
Neg	1255	1018.74	7.99882	-1	CerPSGly[bOH/bOH](d33:0/16:0), CerPSGly[bOH/bOH](d34:0/15:0), 他	CerPSGly[bOH/bOH]	スフィンゴリン脂質		#REF!	#REF!	#REF!		#REF!	#REF!	#REF!		#REF!	#REF!	#REF!		#REF!	#REF!	#REF!		#REF!	#REF!	#REF!		#REF!	#REF!	#REF!		#REF!	#REF!	#REF!		#REF!	#REF!	#REF!		#REF!	#REF!	#REF!		#REF!	#REF!	#REF!		#REF!
Neg	1849	1074.8	8.94285	-1	CerPSGly[bOH/bOH](d36:0/17:0)	CerPSGly[bOH/bOH]	スフィンゴリン脂質		#REF!	#REF!	#REF!		#REF!	#REF!	#REF!		#REF!	#REF!	#REF!		#REF!	#REF!	#REF!		#REF!	#REF!	#REF!		#REF!	#REF!	#REF!		#REF!	#REF!	#REF!		#REF!	#REF!	#REF!		#REF!	#REF!	#REF!		#REF!	#REF!	#REF!		#REF!
Neg	3448	1004.73	7.79507	-1	CerPSGly[bOH/bOH](d32:0/16:0), CerPSGly[bOH/bOH](d33:0/15:0)	CerPSGly[bOH/bOH]	スフィンゴリン脂質		#REF!	#REF!	#REF!		#REF!	#REF!	#REF!		#REF!	#REF!	#REF!		#REF!	#REF!	#REF!		#REF!	#REF!	#REF!		#REF!	#REF!	#REF!		#REF!	#REF!	#REF!		#REF!	#REF!	#REF!		#REF!	#REF!	#REF!		#REF!	#REF!	#REF!		#REF!
Neg	3179	720.519	12.3251	-2	diCerPI[bOH/bOH](35:0/35:0)	diCerPI[bOH/bOH]	スフィンゴリン脂質		#REF!	#REF!	#REF!		#REF!	#REF!	#REF!		#REF!	#REF!	#REF!		#REF!	#REF!	#REF!		#REF!	#REF!	#REF!		#REF!	#REF!	#REF!		#REF!	#REF!	#REF!		#REF!	#REF!	#REF!		#REF!	#REF!	#REF!		#REF!	#REF!	#REF!		#REF!
Neg	3511	706.501	11.68	-2	diCerPI[bOH/bOH](34:0/34:0)	diCerPI[bOH/bOH]	スフィンゴリン脂質		#REF!	#REF!	#REF!		#REF!	#REF!	#REF!		#REF!	#REF!	#REF!		#REF!	#REF!	#REF!		#REF!	#REF!	#REF!		#REF!	#REF!	#REF!		#REF!	#REF!	#REF!		#REF!	#REF!	#REF!		#REF!	#REF!	#REF!		#REF!	#REF!	#REF!		#REF!
Neg	3976	727.525	12.578	-1	diCerPI[bOH/bOH](35:0/36:0)	diCerPI[bOH/bOH]	スフィンゴリン脂質		#REF!	#REF!	#REF!		#REF!	#REF!	#REF!		#REF!	#REF!	#REF!		#REF!	#REF!	#REF!		#REF!	#REF!	#REF!		#REF!	#REF!	#REF!		#REF!	#REF!	#REF!		#REF!	#REF!	#REF!		#REF!	#REF!	#REF!		#REF!	#REF!	#REF!		#REF!
Pos	207	690.564	6.06527	1	CAE(18:1)	CAE	胆汁酸エステル		#REF!	#REF!	#REF!		#REF!	#REF!	#REF!		#REF!	#REF!	#REF!		#REF!	#REF!	#REF!		#REF!	#REF!	#REF!		#REF!	#REF!	#REF!		#REF!	#REF!	#REF!		#REF!	#REF!	#REF!		#REF!	#REF!	#REF!		#REF!	#REF!	#REF!		#REF!
Pos	1293	688.547	6.14377	1	CAE(18:2)	CAE	胆汁酸エステル		#REF!	#REF!	#REF!		#REF!	#REF!	#REF!		#REF!	#REF!	#REF!		#REF!	#REF!	#REF!		#REF!	#REF!	#REF!		#REF!	#REF!	#REF!		#REF!	#REF!	#REF!		#REF!	#REF!	#REF!		#REF!	#REF!	#REF!		#REF!	#REF!	#REF!		#REF!
Pos	1871	688.546	6.80897	1	CAE(18:2)	CAE	胆汁酸エステル		#REF!	#REF!	#REF!		#REF!	#REF!	#REF!		#REF!	#REF!	#REF!		#REF!	#REF!	#REF!		#REF!	#REF!	#REF!		#REF!	#REF!	#REF!		#REF!	#REF!	#REF!		#REF!	#REF!	#REF!		#REF!	#REF!	#REF!		#REF!	#REF!	#REF!		#REF!
Pos	1910	702.56	7.30166	1	CAE(19:2)	CAE	胆汁酸エステル		#REF!	#REF!	#REF!		#REF!	#REF!	#REF!		#REF!	#REF!	#REF!		#REF!	#REF!	#REF!		#REF!	#REF!	#REF!		#REF!	#REF!	#REF!		#REF!	#REF!	#REF!		#REF!	#REF!	#REF!		#REF!	#REF!	#REF!		#REF!	#REF!	#REF!		#REF!
Pos	3583	710.53	6.52947	1	CAE(20:5)	CAE	胆汁酸エステル		#REF!	#REF!	#REF!		#REF!	#REF!	#REF!		#REF!	#REF!	#REF!		#REF!	#REF!	#REF!		#REF!	#REF!	#REF!		#REF!	#REF!	#REF!		#REF!	#REF!	#REF!		#REF!	#REF!	#REF!		#REF!	#REF!	#REF!		#REF!	#REF!	#REF!		#REF!
Pos	2483	708.573	5.88652	1	CAE[O](18:0)	CAE[O]	胆汁酸エステル		#REF!	#REF!	#REF!		#REF!	#REF!	#REF!		#REF!	#REF!	#REF!		#REF!	#REF!	#REF!		#REF!	#REF!	#REF!		#REF!	#REF!	#REF!		#REF!	#REF!	#REF!		#REF!	#REF!	#REF!		#REF!	#REF!	#REF!		#REF!	#REF!	#REF!		#REF!
Pos	84	674.57	7.73575	1	DCAE(18:1)	DCAE	胆汁酸エステル		#REF!	#REF!	#REF!		#REF!	#REF!	#REF!		#REF!	#REF!	#REF!		#REF!	#REF!	#REF!		#REF!	#REF!	#REF!		#REF!	#REF!	#REF!		#REF!	#REF!	#REF!		#REF!	#REF!	#REF!		#REF!	#REF!	#REF!		#REF!	#REF!	#REF!		#REF!
Pos	133	672.553	7.32095	1	DCAE(18:2)	DCAE	胆汁酸エステル		#REF!	#REF!	#REF!		#REF!	#REF!	#REF!		#REF!	#REF!	#REF!		#REF!	#REF!	#REF!		#REF!	#REF!	#REF!		#REF!	#REF!	#REF!		#REF!	#REF!	#REF!		#REF!	#REF!	#REF!		#REF!	#REF!	#REF!		#REF!	#REF!	#REF!		#REF!
Pos	134	676.586	8.22737	1	DCAE(18:0)	DCAE	胆汁酸エステル		#REF!	#REF!	#REF!		#REF!	#REF!	#REF!		#REF!	#REF!	#REF!		#REF!	#REF!	#REF!		#REF!	#REF!	#REF!		#REF!	#REF!	#REF!		#REF!	#REF!	#REF!		#REF!	#REF!	#REF!		#REF!	#REF!	#REF!		#REF!	#REF!	#REF!		#REF!
Pos	153	648.555	7.65675	1	DCAE(16:0)	DCAE	胆汁酸エステル		#REF!	#REF!	#REF!		#REF!	#REF!	#REF!		#REF!	#REF!	#REF!		#REF!	#REF!	#REF!		#REF!	#REF!	#REF!		#REF!	#REF!	#REF!		#REF!	#REF!	#REF!		#REF!	#REF!	#REF!		#REF!	#REF!	#REF!		#REF!	#REF!	#REF!		#REF!
Pos	510	648.553	7.41298	1	DCAE(16:0)	DCAE	胆汁酸エステル		#REF!	#REF!	#REF!		#REF!	#REF!	#REF!		#REF!	#REF!	#REF!		#REF!	#REF!	#REF!		#REF!	#REF!	#REF!		#REF!	#REF!	#REF!		#REF!	#REF!	#REF!		#REF!	#REF!	#REF!		#REF!	#REF!	#REF!		#REF!	#REF!	#REF!		#REF!
Pos	661	676.585	7.93778	1	DCAE(18:0)	DCAE	胆汁酸エステル		#REF!	#REF!	#REF!		#REF!	#REF!	#REF!		#REF!	#REF!	#REF!		#REF!	#REF!	#REF!		#REF!	#REF!	#REF!		#REF!	#REF!	#REF!		#REF!	#REF!	#REF!		#REF!	#REF!	#REF!		#REF!	#REF!	#REF!		#REF!	#REF!	#REF!		#REF!
Pos	930	508.396	5.24377	1	DCAE(6:0)	DCAE	胆汁酸エステル		#REF!	#REF!	#REF!		#REF!	#REF!	#REF!		#REF!	#REF!	#REF!		#REF!	#REF!	#REF!		#REF!	#REF!	#REF!		#REF!	#REF!	#REF!		#REF!	#REF!	#REF!		#REF!	#REF!	#REF!		#REF!	#REF!	#REF!		#REF!	#REF!	#REF!		#REF!
Pos	998	698.567	7.49971	1	DCAE(20:3)	DCAE	胆汁酸エステル		#REF!	#REF!	#REF!		#REF!	#REF!	#REF!		#REF!	#REF!	#REF!		#REF!	#REF!	#REF!		#REF!	#REF!	#REF!		#REF!	#REF!	#REF!		#REF!	#REF!	#REF!		#REF!	#REF!	#REF!		#REF!	#REF!	#REF!		#REF!	#REF!	#REF!		#REF!
Pos	1035	480.365	4.58901	1	DCAE(4:0)	DCAE	胆汁酸エステル		#REF!	#REF!	#REF!		#REF!	#REF!	#REF!		#REF!	#REF!	#REF!		#REF!	#REF!	#REF!		#REF!	#REF!	#REF!		#REF!	#REF!	#REF!		#REF!	#REF!	#REF!		#REF!	#REF!	#REF!		#REF!	#REF!	#REF!		#REF!	#REF!	#REF!		#REF!
Pos	1080	634.537	7.4134	1	DCAE(15:0)	DCAE	胆汁酸エステル		#REF!	#REF!	#REF!		#REF!	#REF!	#REF!		#REF!	#REF!	#REF!		#REF!	#REF!	#REF!		#REF!	#REF!	#REF!		#REF!	#REF!	#REF!		#REF!	#REF!	#REF!		#REF!	#REF!	#REF!		#REF!	#REF!	#REF!		#REF!	#REF!	#REF!		#REF!
Pos	1261	480.366	4.29416	1	DCAE(4:0)	DCAE	胆汁酸エステル		#REF!	#REF!	#REF!		#REF!	#REF!	#REF!		#REF!	#REF!	#REF!		#REF!	#REF!	#REF!		#REF!	#REF!	#REF!		#REF!	#REF!	#REF!		#REF!	#REF!	#REF!		#REF!	#REF!	#REF!		#REF!	#REF!	#REF!		#REF!	#REF!	#REF!		#REF!
Pos	1451	494.381	4.93408	1	DCAE(5:0)	DCAE	胆汁酸エステル		#REF!	#REF!	#REF!		#REF!	#REF!	#REF!		#REF!	#REF!	#REF!		#REF!	#REF!	#REF!		#REF!	#REF!	#REF!		#REF!	#REF!	#REF!		#REF!	#REF!	#REF!		#REF!	#REF!	#REF!		#REF!	#REF!	#REF!		#REF!	#REF!	#REF!		#REF!
Pos	1532	660.553	7.47688	1	DCAE(17:1)	DCAE	胆汁酸エステル		#REF!	#REF!	#REF!		#REF!	#REF!	#REF!		#REF!	#REF!	#REF!		#REF!	#REF!	#REF!		#REF!	#REF!	#REF!		#REF!	#REF!	#REF!		#REF!	#REF!	#REF!		#REF!	#REF!	#REF!		#REF!	#REF!	#REF!		#REF!	#REF!	#REF!		#REF!
Pos	1597	694.536	6.93418	1	DCAE(20:5)	DCAE	胆汁酸エステル		#REF!	#REF!	#REF!		#REF!	#REF!	#REF!		#REF!	#REF!	#REF!		#REF!	#REF!	#REF!		#REF!	#REF!	#REF!		#REF!	#REF!	#REF!		#REF!	#REF!	#REF!		#REF!	#REF!	#REF!		#REF!	#REF!	#REF!		#REF!	#REF!	#REF!		#REF!
Pos	1688	674.567	6.65881	1	DCAE(18:1)	DCAE	胆汁酸エステル		#REF!	#REF!	#REF!		#REF!	#REF!	#REF!		#REF!	#REF!	#REF!		#REF!	#REF!	#REF!		#REF!	#REF!	#REF!		#REF!	#REF!	#REF!		#REF!	#REF!	#REF!		#REF!	#REF!	#REF!		#REF!	#REF!	#REF!		#REF!	#REF!	#REF!		#REF!
Pos	1743	720.552	7.19253	1	DCAE(22:6)	DCAE	胆汁酸エステル		#REF!	#REF!	#REF!		#REF!	#REF!	#REF!		#REF!	#REF!	#REF!		#REF!	#REF!	#REF!		#REF!	#REF!	#REF!		#REF!	#REF!	#REF!		#REF!	#REF!	#REF!		#REF!	#REF!	#REF!		#REF!	#REF!	#REF!		#REF!	#REF!	#REF!		#REF!
Pos	1888	688.583	8.23339	1	DCAE(19:1)	DCAE	胆汁酸エステル		#REF!	#REF!	#REF!		#REF!	#REF!	#REF!		#REF!	#REF!	#REF!		#REF!	#REF!	#REF!		#REF!	#REF!	#REF!		#REF!	#REF!	#REF!		#REF!	#REF!	#REF!		#REF!	#REF!	#REF!		#REF!	#REF!	#REF!		#REF!	#REF!	#REF!		#REF!
Pos	2025	702.599	8.27138	1	DCAE(20:1)	DCAE	胆汁酸エステル		#REF!	#REF!	#REF!		#REF!	#REF!	#REF!		#REF!	#REF!	#REF!		#REF!	#REF!	#REF!		#REF!	#REF!	#REF!		#REF!	#REF!	#REF!		#REF!	#REF!	#REF!		#REF!	#REF!	#REF!		#REF!	#REF!	#REF!		#REF!	#REF!	#REF!		#REF!
Pos	2075	466.349	4.23171	1	DCAE(3:0)	DCAE	胆汁酸エステル		#REF!	#REF!	#REF!		#REF!	#REF!	#REF!		#REF!	#REF!	#REF!		#REF!	#REF!	#REF!		#REF!	#REF!	#REF!		#REF!	#REF!	#REF!		#REF!	#REF!	#REF!		#REF!	#REF!	#REF!		#REF!	#REF!	#REF!		#REF!	#REF!	#REF!		#REF!
Pos	2080	722.568	7.35096	1	DCAE(22:5)	DCAE	胆汁酸エステル		#REF!	#REF!	#REF!		#REF!	#REF!	#REF!		#REF!	#REF!	#REF!		#REF!	#REF!	#REF!		#REF!	#REF!	#REF!		#REF!	#REF!	#REF!		#REF!	#REF!	#REF!		#REF!	#REF!	#REF!		#REF!	#REF!	#REF!		#REF!	#REF!	#REF!		#REF!
Pos	2141	724.584	7.63547	1	DCAE(22:4)	DCAE	胆汁酸エステル		#REF!	#REF!	#REF!		#REF!	#REF!	#REF!		#REF!	#REF!	#REF!		#REF!	#REF!	#REF!		#REF!	#REF!	#REF!		#REF!	#REF!	#REF!		#REF!	#REF!	#REF!		#REF!	#REF!	#REF!		#REF!	#REF!	#REF!		#REF!	#REF!	#REF!		#REF!
Pos	2187	660.552	7.66337	1	DCAE(17:1)	DCAE	胆汁酸エステル		#REF!	#REF!	#REF!		#REF!	#REF!	#REF!		#REF!	#REF!	#REF!		#REF!	#REF!	#REF!		#REF!	#REF!	#REF!		#REF!	#REF!	#REF!		#REF!	#REF!	#REF!		#REF!	#REF!	#REF!		#REF!	#REF!	#REF!		#REF!	#REF!	#REF!		#REF!
Pos	2200	704.614	8.91368	1	DCAE(20:0)	DCAE	胆汁酸エステル		#REF!	#REF!	#REF!		#REF!	#REF!	#REF!		#REF!	#REF!	#REF!		#REF!	#REF!	#REF!		#REF!	#REF!	#REF!		#REF!	#REF!	#REF!		#REF!	#REF!	#REF!		#REF!	#REF!	#REF!		#REF!	#REF!	#REF!		#REF!	#REF!	#REF!		#REF!
Pos	2265	684.552	7.35481	1	DCAE(19:3)	DCAE	胆汁酸エステル		#REF!	#REF!	#REF!		#REF!	#REF!	#REF!		#REF!	#REF!	#REF!		#REF!	#REF!	#REF!		#REF!	#REF!	#REF!		#REF!	#REF!	#REF!		#REF!	#REF!	#REF!		#REF!	#REF!	#REF!		#REF!	#REF!	#REF!		#REF!	#REF!	#REF!		#REF!
Pos	3952	732.645	9.69539	1	DCAE(22:0)	DCAE	胆汁酸エステル		#REF!	#REF!	#REF!		#REF!	#REF!	#REF!		#REF!	#REF!	#REF!		#REF!	#REF!	#REF!		#REF!	#REF!	#REF!		#REF!	#REF!	#REF!		#REF!	#REF!	#REF!		#REF!	#REF!	#REF!		#REF!	#REF!	#REF!		#REF!	#REF!	#REF!		#REF!
Pos	4044	760.677	10.5649	1	DCAE(24:0)	DCAE	胆汁酸エステル		#REF!	#REF!	#REF!		#REF!	#REF!	#REF!		#REF!	#REF!	#REF!		#REF!	#REF!	#REF!		#REF!	#REF!	#REF!		#REF!	#REF!	#REF!		#REF!	#REF!	#REF!		#REF!	#REF!	#REF!		#REF!	#REF!	#REF!		#REF!	#REF!	#REF!		#REF!
Pos	175	692.581	6.36599	1	DCAE[O](18:0)	DCAE[O]	胆汁酸エステル		#REF!	#REF!	#REF!		#REF!	#REF!	#REF!		#REF!	#REF!	#REF!		#REF!	#REF!	#REF!		#REF!	#REF!	#REF!		#REF!	#REF!	#REF!		#REF!	#REF!	#REF!		#REF!	#REF!	#REF!		#REF!	#REF!	#REF!		#REF!	#REF!	#REF!		#REF!
Pos	569	690.563	6.46388	1	DCAE[O](18:1)	DCAE[O]	胆汁酸エステル		#REF!	#REF!	#REF!		#REF!	#REF!	#REF!		#REF!	#REF!	#REF!		#REF!	#REF!	#REF!		#REF!	#REF!	#REF!		#REF!	#REF!	#REF!		#REF!	#REF!	#REF!		#REF!	#REF!	#REF!		#REF!	#REF!	#REF!		#REF!	#REF!	#REF!		#REF!
Pos	893	768.61	6.30785	1	DCAE[O](24:4)	DCAE[O]	胆汁酸エステル		#REF!	#REF!	#REF!		#REF!	#REF!	#REF!		#REF!	#REF!	#REF!		#REF!	#REF!	#REF!		#REF!	#REF!	#REF!		#REF!	#REF!	#REF!		#REF!	#REF!	#REF!		#REF!	#REF!	#REF!		#REF!	#REF!	#REF!		#REF!	#REF!	#REF!		#REF!
Pos	1356	766.593	3.63464	1	DCAE[O](24:5)	DCAE[O]	胆汁酸エステル		#REF!	#REF!	#REF!		#REF!	#REF!	#REF!		#REF!	#REF!	#REF!		#REF!	#REF!	#REF!		#REF!	#REF!	#REF!		#REF!	#REF!	#REF!		#REF!	#REF!	#REF!		#REF!	#REF!	#REF!		#REF!	#REF!	#REF!		#REF!	#REF!	#REF!		#REF!
Pos	2373	704.579	6.36665	1	DCAE[O](19:1)	DCAE[O]	胆汁酸エステル		#REF!	#REF!	#REF!		#REF!	#REF!	#REF!		#REF!	#REF!	#REF!		#REF!	#REF!	#REF!		#REF!	#REF!	#REF!		#REF!	#REF!	#REF!		#REF!	#REF!	#REF!		#REF!	#REF!	#REF!		#REF!	#REF!	#REF!		#REF!	#REF!	#REF!		#REF!
Pos	3127	664.547	5.97006	2	DCAE[O](16:0)	DCAE[O]	胆汁酸エステル		#REF!	#REF!	#REF!		#REF!	#REF!	#REF!		#REF!	#REF!	#REF!		#REF!	#REF!	#REF!		#REF!	#REF!	#REF!		#REF!	#REF!	#REF!		#REF!	#REF!	#REF!		#REF!	#REF!	#REF!		#REF!	#REF!	#REF!		#REF!	#REF!	#REF!		#REF!
Neg	721	712.551	7.10241	-1	GDCAE(18:1)	GDCAE	胆汁酸エステル		#REF!	#REF!	#REF!		#REF!	#REF!	#REF!		#REF!	#REF!	#REF!		#REF!	#REF!	#REF!		#REF!	#REF!	#REF!		#REF!	#REF!	#REF!		#REF!	#REF!	#REF!		#REF!	#REF!	#REF!		#REF!	#REF!	#REF!		#REF!	#REF!	#REF!		#REF!
Neg	1001	710.535	6.83938	-1	GDCAE(18:2)	GDCAE	胆汁酸エステル		#REF!	#REF!	#REF!		#REF!	#REF!	#REF!		#REF!	#REF!	#REF!		#REF!	#REF!	#REF!		#REF!	#REF!	#REF!		#REF!	#REF!	#REF!		#REF!	#REF!	#REF!		#REF!	#REF!	#REF!		#REF!	#REF!	#REF!		#REF!	#REF!	#REF!		#REF!
Neg	1733	730.561	5.97773	-1	GDCAE[O](18:0)	GDCAE[O]	胆汁酸エステル		#REF!	#REF!	#REF!		#REF!	#REF!	#REF!		#REF!	#REF!	#REF!		#REF!	#REF!	#REF!		#REF!	#REF!	#REF!		#REF!	#REF!	#REF!		#REF!	#REF!	#REF!		#REF!	#REF!	#REF!		#REF!	#REF!	#REF!		#REF!	#REF!	#REF!		#REF!
Neg	650	698.572	7.92454	-1	GLCAE(18:0)	GLCAE	胆汁酸エステル		#REF!	#REF!	#REF!		#REF!	#REF!	#REF!		#REF!	#REF!	#REF!		#REF!	#REF!	#REF!		#REF!	#REF!	#REF!		#REF!	#REF!	#REF!		#REF!	#REF!	#REF!		#REF!	#REF!	#REF!		#REF!	#REF!	#REF!		#REF!	#REF!	#REF!		#REF!
Neg	685	696.555	7.48812	-1	GLCAE(18:1)	GLCAE	胆汁酸エステル		#REF!	#REF!	#REF!		#REF!	#REF!	#REF!		#REF!	#REF!	#REF!		#REF!	#REF!	#REF!		#REF!	#REF!	#REF!		#REF!	#REF!	#REF!		#REF!	#REF!	#REF!		#REF!	#REF!	#REF!		#REF!	#REF!	#REF!		#REF!	#REF!	#REF!		#REF!
Neg	870	670.54	7.45693	-1	GLCAE(16:0)	GLCAE	胆汁酸エステル		#REF!	#REF!	#REF!		#REF!	#REF!	#REF!		#REF!	#REF!	#REF!		#REF!	#REF!	#REF!		#REF!	#REF!	#REF!		#REF!	#REF!	#REF!		#REF!	#REF!	#REF!		#REF!	#REF!	#REF!		#REF!	#REF!	#REF!		#REF!	#REF!	#REF!		#REF!
Neg	919	694.54	7.20589	-1	GLCAE(18:2)	GLCAE	胆汁酸エステル		#REF!	#REF!	#REF!		#REF!	#REF!	#REF!		#REF!	#REF!	#REF!		#REF!	#REF!	#REF!		#REF!	#REF!	#REF!		#REF!	#REF!	#REF!		#REF!	#REF!	#REF!		#REF!	#REF!	#REF!		#REF!	#REF!	#REF!		#REF!	#REF!	#REF!		#REF!
Neg	1451	714.566	6.29527	-1	GLCAE[O](18:0)	GLCAE[O]	胆汁酸エステル		#REF!	#REF!	#REF!		#REF!	#REF!	#REF!		#REF!	#REF!	#REF!		#REF!	#REF!	#REF!		#REF!	#REF!	#REF!		#REF!	#REF!	#REF!		#REF!	#REF!	#REF!		#REF!	#REF!	#REF!		#REF!	#REF!	#REF!		#REF!	#REF!	#REF!		#REF!
Neg	772	762.532	7.06968	-1	TDCAE(18:1)	TDCAE	胆汁酸エステル		#REF!	#REF!	#REF!		#REF!	#REF!	#REF!		#REF!	#REF!	#REF!		#REF!	#REF!	#REF!		#REF!	#REF!	#REF!		#REF!	#REF!	#REF!		#REF!	#REF!	#REF!		#REF!	#REF!	#REF!		#REF!	#REF!	#REF!		#REF!	#REF!	#REF!		#REF!
Neg	994	760.517	6.81593	-1	TDCAE(18:2)	TDCAE	胆汁酸エステル		#REF!	#REF!	#REF!		#REF!	#REF!	#REF!		#REF!	#REF!	#REF!		#REF!	#REF!	#REF!		#REF!	#REF!	#REF!		#REF!	#REF!	#REF!		#REF!	#REF!	#REF!		#REF!	#REF!	#REF!		#REF!	#REF!	#REF!		#REF!	#REF!	#REF!		#REF!
Neg	1183	764.549	7.41305	-1	TDCAE(18:0)	TDCAE	胆汁酸エステル		#REF!	#REF!	#REF!		#REF!	#REF!	#REF!		#REF!	#REF!	#REF!		#REF!	#REF!	#REF!		#REF!	#REF!	#REF!		#REF!	#REF!	#REF!		#REF!	#REF!	#REF!		#REF!	#REF!	#REF!		#REF!	#REF!	#REF!		#REF!	#REF!	#REF!		#REF!
Neg	1291	736.517	7.04094	-1	TDCAE(16:0)	TDCAE	胆汁酸エステル		#REF!	#REF!	#REF!		#REF!	#REF!	#REF!		#REF!	#REF!	#REF!		#REF!	#REF!	#REF!		#REF!	#REF!	#REF!		#REF!	#REF!	#REF!		#REF!	#REF!	#REF!		#REF!	#REF!	#REF!		#REF!	#REF!	#REF!		#REF!	#REF!	#REF!		#REF!
Neg	1381	764.549	7.26619	-1	TDCAE(18:0)	TDCAE	胆汁酸エステル		#REF!	#REF!	#REF!		#REF!	#REF!	#REF!		#REF!	#REF!	#REF!		#REF!	#REF!	#REF!		#REF!	#REF!	#REF!		#REF!	#REF!	#REF!		#REF!	#REF!	#REF!		#REF!	#REF!	#REF!		#REF!	#REF!	#REF!		#REF!	#REF!	#REF!		#REF!
Neg	1399	736.517	6.9153	-1	TDCAE(16:0)	TDCAE	胆汁酸エステル		#REF!	#REF!	#REF!		#REF!	#REF!	#REF!		#REF!	#REF!	#REF!		#REF!	#REF!	#REF!		#REF!	#REF!	#REF!		#REF!	#REF!	#REF!		#REF!	#REF!	#REF!		#REF!	#REF!	#REF!		#REF!	#REF!	#REF!		#REF!	#REF!	#REF!		#REF!
Neg	1385	780.544	5.97037	-1	TDCAE[O](18:0)	TDCAE[O]	胆汁酸エステル		#REF!	#REF!	#REF!		#REF!	#REF!	#REF!		#REF!	#REF!	#REF!		#REF!	#REF!	#REF!		#REF!	#REF!	#REF!		#REF!	#REF!	#REF!		#REF!	#REF!	#REF!		#REF!	#REF!	#REF!		#REF!	#REF!	#REF!		#REF!	#REF!	#REF!		#REF!
Neg	842	744.523	7.16776	-1	TLCAE(18:2)	TLCAE	胆汁酸エステル		#REF!	#REF!	#REF!		#REF!	#REF!	#REF!		#REF!	#REF!	#REF!		#REF!	#REF!	#REF!		#REF!	#REF!	#REF!		#REF!	#REF!	#REF!		#REF!	#REF!	#REF!		#REF!	#REF!	#REF!		#REF!	#REF!	#REF!		#REF!	#REF!	#REF!		#REF!
Neg	909	746.537	7.46457	-1	TLCAE(18:1)	TLCAE	胆汁酸エステル		#REF!	#REF!	#REF!		#REF!	#REF!	#REF!		#REF!	#REF!	#REF!		#REF!	#REF!	#REF!		#REF!	#REF!	#REF!		#REF!	#REF!	#REF!		#REF!	#REF!	#REF!		#REF!	#REF!	#REF!		#REF!	#REF!	#REF!		#REF!	#REF!	#REF!		#REF!
Neg	984	748.553	7.85837	-1	TLCAE(18:0)	TLCAE	胆汁酸エステル		#REF!	#REF!	#REF!		#REF!	#REF!	#REF!		#REF!	#REF!	#REF!		#REF!	#REF!	#REF!		#REF!	#REF!	#REF!		#REF!	#REF!	#REF!		#REF!	#REF!	#REF!		#REF!	#REF!	#REF!		#REF!	#REF!	#REF!		#REF!	#REF!	#REF!		#REF!
Neg	992	720.523	7.41061	-1	TLCAE(16:0)	TLCAE	胆汁酸エステル		#REF!	#REF!	#REF!		#REF!	#REF!	#REF!		#REF!	#REF!	#REF!		#REF!	#REF!	#REF!		#REF!	#REF!	#REF!		#REF!	#REF!	#REF!		#REF!	#REF!	#REF!		#REF!	#REF!	#REF!		#REF!	#REF!	#REF!		#REF!	#REF!	#REF!		#REF!
Neg	1367	764.55	6.28515	-1	TLCAE[O](18:0)	TLCAE[O]	胆汁酸エステル		#REF!	#REF!	#REF!		#REF!	#REF!	#REF!		#REF!	#REF!	#REF!		#REF!	#REF!	#REF!		#REF!	#REF!	#REF!		#REF!	#REF!	#REF!		#REF!	#REF!	#REF!		#REF!	#REF!	#REF!		#REF!	#REF!	#REF!		#REF!	#REF!	#REF!		#REF!
Neg	8	391.285	3.11485	-1	胆汁酸(DCA)	胆汁酸	胆汁酸	※異性体の区別はできない。	#REF!	#REF!	#REF!		#REF!	#REF!	#REF!		#REF!	#REF!	#REF!		#REF!	#REF!	#REF!		#REF!	#REF!	#REF!		#REF!	#REF!	#REF!		#REF!	#REF!	#REF!		#REF!	#REF!	#REF!		#REF!	#REF!	#REF!		#REF!	#REF!	#REF!		#REF!
Neg	10	435.311	3.80791	-1	胆汁酸(LCA)	胆汁酸	胆汁酸		#REF!	#REF!	#REF!		#REF!	#REF!	#REF!		#REF!	#REF!	#REF!		#REF!	#REF!	#REF!		#REF!	#REF!	#REF!		#REF!	#REF!	#REF!		#REF!	#REF!	#REF!		#REF!	#REF!	#REF!		#REF!	#REF!	#REF!		#REF!	#REF!	#REF!		#REF!
Neg	16	449.29	2.35174	-1	胆汁酸(DehydroDCA)	胆汁酸	胆汁酸		#REF!	#REF!	#REF!		#REF!	#REF!	#REF!		#REF!	#REF!	#REF!		#REF!	#REF!	#REF!		#REF!	#REF!	#REF!		#REF!	#REF!	#REF!		#REF!	#REF!	#REF!		#REF!	#REF!	#REF!		#REF!	#REF!	#REF!		#REF!	#REF!	#REF!		#REF!
Neg	17	407.279	1.19303	-1	胆汁酸(CA)	胆汁酸	胆汁酸		#REF!	#REF!	#REF!		#REF!	#REF!	#REF!		#REF!	#REF!	#REF!		#REF!	#REF!	#REF!		#REF!	#REF!	#REF!		#REF!	#REF!	#REF!		#REF!	#REF!	#REF!		#REF!	#REF!	#REF!		#REF!	#REF!	#REF!		#REF!	#REF!	#REF!		#REF!
Neg	28	451.306	2.96393	-1	胆汁酸(DCA)	胆汁酸	胆汁酸		#REF!	#REF!	#REF!		#REF!	#REF!	#REF!		#REF!	#REF!	#REF!		#REF!	#REF!	#REF!		#REF!	#REF!	#REF!		#REF!	#REF!	#REF!		#REF!	#REF!	#REF!		#REF!	#REF!	#REF!		#REF!	#REF!	#REF!		#REF!	#REF!	#REF!		#REF!
Neg	33	391.285	2.29926	-1	胆汁酸(DCA)	胆汁酸	胆汁酸		#REF!	#REF!	#REF!		#REF!	#REF!	#REF!		#REF!	#REF!	#REF!		#REF!	#REF!	#REF!		#REF!	#REF!	#REF!		#REF!	#REF!	#REF!		#REF!	#REF!	#REF!		#REF!	#REF!	#REF!		#REF!	#REF!	#REF!		#REF!	#REF!	#REF!		#REF!
Neg	36	375.29	3.28829	-1	胆汁酸(LCA)	胆汁酸	胆汁酸		#REF!	#REF!	#REF!		#REF!	#REF!	#REF!		#REF!	#REF!	#REF!		#REF!	#REF!	#REF!		#REF!	#REF!	#REF!		#REF!	#REF!	#REF!		#REF!	#REF!	#REF!		#REF!	#REF!	#REF!		#REF!	#REF!	#REF!		#REF!	#REF!	#REF!		#REF!
Neg	44	389.269	2.78854	-1	胆汁酸(DehydroDCA)	胆汁酸	胆汁酸		#REF!	#REF!	#REF!		#REF!	#REF!	#REF!		#REF!	#REF!	#REF!		#REF!	#REF!	#REF!		#REF!	#REF!	#REF!		#REF!	#REF!	#REF!		#REF!	#REF!	#REF!		#REF!	#REF!	#REF!		#REF!	#REF!	#REF!		#REF!	#REF!	#REF!		#REF!
Neg	47	407.279	2.26503	-1	胆汁酸(CA)	胆汁酸	胆汁酸		#REF!	#REF!	#REF!		#REF!	#REF!	#REF!		#REF!	#REF!	#REF!		#REF!	#REF!	#REF!		#REF!	#REF!	#REF!		#REF!	#REF!	#REF!		#REF!	#REF!	#REF!		#REF!	#REF!	#REF!		#REF!	#REF!	#REF!		#REF!	#REF!	#REF!		#REF!
Neg	51	405.264	1.51302	-1	胆汁酸(DehydroCA)	胆汁酸	胆汁酸		#REF!	#REF!	#REF!		#REF!	#REF!	#REF!		#REF!	#REF!	#REF!		#REF!	#REF!	#REF!		#REF!	#REF!	#REF!		#REF!	#REF!	#REF!		#REF!	#REF!	#REF!		#REF!	#REF!	#REF!		#REF!	#REF!	#REF!		#REF!	#REF!	#REF!		#REF!
Neg	73	407.279	0.652563	-1	胆汁酸(CA)	胆汁酸	胆汁酸		#REF!	#REF!	#REF!		#REF!	#REF!	#REF!		#REF!	#REF!	#REF!		#REF!	#REF!	#REF!		#REF!	#REF!	#REF!		#REF!	#REF!	#REF!		#REF!	#REF!	#REF!		#REF!	#REF!	#REF!		#REF!	#REF!	#REF!		#REF!	#REF!	#REF!		#REF!
Neg	76	465.284	0.801567	-1	胆汁酸(DehydroCA)	胆汁酸	胆汁酸		#REF!	#REF!	#REF!		#REF!	#REF!	#REF!		#REF!	#REF!	#REF!		#REF!	#REF!	#REF!		#REF!	#REF!	#REF!		#REF!	#REF!	#REF!		#REF!	#REF!	#REF!		#REF!	#REF!	#REF!		#REF!	#REF!	#REF!		#REF!	#REF!	#REF!		#REF!
Neg	86	373.274	3.63922	-1	胆汁酸(DehydroLCA)	胆汁酸	胆汁酸		#REF!	#REF!	#REF!		#REF!	#REF!	#REF!		#REF!	#REF!	#REF!		#REF!	#REF!	#REF!		#REF!	#REF!	#REF!		#REF!	#REF!	#REF!		#REF!	#REF!	#REF!		#REF!	#REF!	#REF!		#REF!	#REF!	#REF!		#REF!	#REF!	#REF!		#REF!
Neg	90	451.305	2.0756	-1	胆汁酸(DCA)	胆汁酸	胆汁酸		#REF!	#REF!	#REF!		#REF!	#REF!	#REF!		#REF!	#REF!	#REF!		#REF!	#REF!	#REF!		#REF!	#REF!	#REF!		#REF!	#REF!	#REF!		#REF!	#REF!	#REF!		#REF!	#REF!	#REF!		#REF!	#REF!	#REF!		#REF!	#REF!	#REF!		#REF!
Neg	94	389.268	1.62021	-1	胆汁酸(DehydroDCA)	胆汁酸	胆汁酸		#REF!	#REF!	#REF!		#REF!	#REF!	#REF!		#REF!	#REF!	#REF!		#REF!	#REF!	#REF!		#REF!	#REF!	#REF!		#REF!	#REF!	#REF!		#REF!	#REF!	#REF!		#REF!	#REF!	#REF!		#REF!	#REF!	#REF!		#REF!	#REF!	#REF!		#REF!
Neg	96	451.305	1.60449	-1	胆汁酸(DCA)	胆汁酸	胆汁酸		#REF!	#REF!	#REF!		#REF!	#REF!	#REF!		#REF!	#REF!	#REF!		#REF!	#REF!	#REF!		#REF!	#REF!	#REF!		#REF!	#REF!	#REF!		#REF!	#REF!	#REF!		#REF!	#REF!	#REF!		#REF!	#REF!	#REF!		#REF!	#REF!	#REF!		#REF!
Neg	123	407.279	1.44117	-1	胆汁酸(CA)	胆汁酸	胆汁酸		#REF!	#REF!	#REF!		#REF!	#REF!	#REF!		#REF!	#REF!	#REF!		#REF!	#REF!	#REF!		#REF!	#REF!	#REF!		#REF!	#REF!	#REF!		#REF!	#REF!	#REF!		#REF!	#REF!	#REF!		#REF!	#REF!	#REF!		#REF!	#REF!	#REF!		#REF!
Neg	127	387.253	2.07639	-1	胆汁酸(Dehydro2DCA)	胆汁酸	胆汁酸		#REF!	#REF!	#REF!		#REF!	#REF!	#REF!		#REF!	#REF!	#REF!		#REF!	#REF!	#REF!		#REF!	#REF!	#REF!		#REF!	#REF!	#REF!		#REF!	#REF!	#REF!		#REF!	#REF!	#REF!		#REF!	#REF!	#REF!		#REF!	#REF!	#REF!		#REF!
Neg	156	405.263	1.00402	-1	胆汁酸(DehydroCA)	胆汁酸	胆汁酸		#REF!	#REF!	#REF!		#REF!	#REF!	#REF!		#REF!	#REF!	#REF!		#REF!	#REF!	#REF!		#REF!	#REF!	#REF!		#REF!	#REF!	#REF!		#REF!	#REF!	#REF!		#REF!	#REF!	#REF!		#REF!	#REF!	#REF!		#REF!	#REF!	#REF!		#REF!
Neg	203	373.274	4.43174	-1	胆汁酸(DehydroLCA)	胆汁酸	胆汁酸		#REF!	#REF!	#REF!		#REF!	#REF!	#REF!		#REF!	#REF!	#REF!		#REF!	#REF!	#REF!		#REF!	#REF!	#REF!		#REF!	#REF!	#REF!		#REF!	#REF!	#REF!		#REF!	#REF!	#REF!		#REF!	#REF!	#REF!		#REF!	#REF!	#REF!		#REF!
Neg	307	389.268	1.78468	-1	胆汁酸(DehydroDCA)	胆汁酸	胆汁酸		#REF!	#REF!	#REF!		#REF!	#REF!	#REF!		#REF!	#REF!	#REF!		#REF!	#REF!	#REF!		#REF!	#REF!	#REF!		#REF!	#REF!	#REF!		#REF!	#REF!	#REF!		#REF!	#REF!	#REF!		#REF!	#REF!	#REF!		#REF!	#REF!	#REF!		#REF!
Neg	406	387.253	2.4835	-1	胆汁酸(Dehydro2DCA)	胆汁酸	胆汁酸		#REF!	#REF!	#REF!		#REF!	#REF!	#REF!		#REF!	#REF!	#REF!		#REF!	#REF!	#REF!		#REF!	#REF!	#REF!		#REF!	#REF!	#REF!		#REF!	#REF!	#REF!		#REF!	#REF!	#REF!		#REF!	#REF!	#REF!		#REF!	#REF!	#REF!		#REF!
Neg	420	389.269	4.07341	-1	胆汁酸(DehydroDCA)	胆汁酸	胆汁酸		#REF!	#REF!	#REF!		#REF!	#REF!	#REF!		#REF!	#REF!	#REF!		#REF!	#REF!	#REF!		#REF!	#REF!	#REF!		#REF!	#REF!	#REF!		#REF!	#REF!	#REF!		#REF!	#REF!	#REF!		#REF!	#REF!	#REF!		#REF!	#REF!	#REF!		#REF!
Neg	506	463.268	1.3042	-1	胆汁酸(Dehydro2CA)	胆汁酸	胆汁酸		#REF!	#REF!	#REF!		#REF!	#REF!	#REF!		#REF!	#REF!	#REF!		#REF!	#REF!	#REF!		#REF!	#REF!	#REF!		#REF!	#REF!	#REF!		#REF!	#REF!	#REF!		#REF!	#REF!	#REF!		#REF!	#REF!	#REF!		#REF!	#REF!	#REF!		#REF!
Neg	556	405.263	1.94	-1	胆汁酸(DehydroCA)	胆汁酸	胆汁酸		#REF!	#REF!	#REF!		#REF!	#REF!	#REF!		#REF!	#REF!	#REF!		#REF!	#REF!	#REF!		#REF!	#REF!	#REF!		#REF!	#REF!	#REF!		#REF!	#REF!	#REF!		#REF!	#REF!	#REF!		#REF!	#REF!	#REF!		#REF!	#REF!	#REF!		#REF!
Neg	633	463.268	0.716451	-1	胆汁酸(Dehydro2CA)	胆汁酸	胆汁酸		#REF!	#REF!	#REF!		#REF!	#REF!	#REF!		#REF!	#REF!	#REF!		#REF!	#REF!	#REF!		#REF!	#REF!	#REF!		#REF!	#REF!	#REF!		#REF!	#REF!	#REF!		#REF!	#REF!	#REF!		#REF!	#REF!	#REF!		#REF!	#REF!	#REF!		#REF!
Neg	713	463.268	0.928559	-2	胆汁酸(Dehydro2CA)	胆汁酸	胆汁酸		#REF!	#REF!	#REF!		#REF!	#REF!	#REF!		#REF!	#REF!	#REF!		#REF!	#REF!	#REF!		#REF!	#REF!	#REF!		#REF!	#REF!	#REF!		#REF!	#REF!	#REF!		#REF!	#REF!	#REF!		#REF!	#REF!	#REF!		#REF!	#REF!	#REF!		#REF!
Neg	788	373.274	3.47755	-1	胆汁酸(DehydroLCA)	胆汁酸	胆汁酸		#REF!	#REF!	#REF!		#REF!	#REF!	#REF!		#REF!	#REF!	#REF!		#REF!	#REF!	#REF!		#REF!	#REF!	#REF!		#REF!	#REF!	#REF!		#REF!	#REF!	#REF!		#REF!	#REF!	#REF!		#REF!	#REF!	#REF!		#REF!	#REF!	#REF!		#REF!
Neg	918	373.273	2.94824	-1	胆汁酸(DehydroLCA)	胆汁酸	胆汁酸		#REF!	#REF!	#REF!		#REF!	#REF!	#REF!		#REF!	#REF!	#REF!		#REF!	#REF!	#REF!		#REF!	#REF!	#REF!		#REF!	#REF!	#REF!		#REF!	#REF!	#REF!		#REF!	#REF!	#REF!		#REF!	#REF!	#REF!		#REF!	#REF!	#REF!		#REF!
Neg	1023	423.273	1.54644	-1	胆汁酸(HydroxyCA)	胆汁酸	胆汁酸		#REF!	#REF!	#REF!		#REF!	#REF!	#REF!		#REF!	#REF!	#REF!		#REF!	#REF!	#REF!		#REF!	#REF!	#REF!		#REF!	#REF!	#REF!		#REF!	#REF!	#REF!		#REF!	#REF!	#REF!		#REF!	#REF!	#REF!		#REF!	#REF!	#REF!		#REF!
Neg	1171	433.294	3.92491	-1	胆汁酸(DehydroLCA)	胆汁酸	胆汁酸		#REF!	#REF!	#REF!		#REF!	#REF!	#REF!		#REF!	#REF!	#REF!		#REF!	#REF!	#REF!		#REF!	#REF!	#REF!		#REF!	#REF!	#REF!		#REF!	#REF!	#REF!		#REF!	#REF!	#REF!		#REF!	#REF!	#REF!		#REF!	#REF!	#REF!		#REF!
Neg	1551	483.295	1.29525	-1	胆汁酸(HydroxyCA)	胆汁酸	胆汁酸		#REF!	#REF!	#REF!		#REF!	#REF!	#REF!		#REF!	#REF!	#REF!		#REF!	#REF!	#REF!		#REF!	#REF!	#REF!		#REF!	#REF!	#REF!		#REF!	#REF!	#REF!		#REF!	#REF!	#REF!		#REF!	#REF!	#REF!		#REF!	#REF!	#REF!		#REF!
Neg	2059	387.252	1.59792	-2	胆汁酸(Dehydro2DCA)	胆汁酸	胆汁酸		#REF!	#REF!	#REF!		#REF!	#REF!	#REF!		#REF!	#REF!	#REF!		#REF!	#REF!	#REF!		#REF!	#REF!	#REF!		#REF!	#REF!	#REF!		#REF!	#REF!	#REF!		#REF!	#REF!	#REF!		#REF!	#REF!	#REF!		#REF!	#REF!	#REF!		#REF!
Neg	2237	483.294	0.689993	-1	胆汁酸(HydroxyCA)	胆汁酸	胆汁酸		#REF!	#REF!	#REF!		#REF!	#REF!	#REF!		#REF!	#REF!	#REF!		#REF!	#REF!	#REF!		#REF!	#REF!	#REF!		#REF!	#REF!	#REF!		#REF!	#REF!	#REF!		#REF!	#REF!	#REF!		#REF!	#REF!	#REF!		#REF!	#REF!	#REF!		#REF!
Neg	62	471.241	1.42532	-1	抱合胆汁酸(DCA_S)	抱合胆汁酸	胆汁酸		#REF!	#REF!	#REF!		#REF!	#REF!	#REF!		#REF!	#REF!	#REF!		#REF!	#REF!	#REF!		#REF!	#REF!	#REF!		#REF!	#REF!	#REF!		#REF!	#REF!	#REF!		#REF!	#REF!	#REF!		#REF!	#REF!	#REF!		#REF!	#REF!	#REF!		#REF!
Neg	117	453.23	1.62804	-1	抱合胆汁酸(DehydroLCA_S)	抱合胆汁酸	胆汁酸		#REF!	#REF!	#REF!		#REF!	#REF!	#REF!		#REF!	#REF!	#REF!		#REF!	#REF!	#REF!		#REF!	#REF!	#REF!		#REF!	#REF!	#REF!		#REF!	#REF!	#REF!		#REF!	#REF!	#REF!		#REF!	#REF!	#REF!		#REF!	#REF!	#REF!		#REF!
Neg	272	469.225	1.33185	-1	抱合胆汁酸(DehydroDCA_S)	抱合胆汁酸	胆汁酸		#REF!	#REF!	#REF!		#REF!	#REF!	#REF!		#REF!	#REF!	#REF!		#REF!	#REF!	#REF!		#REF!	#REF!	#REF!		#REF!	#REF!	#REF!		#REF!	#REF!	#REF!		#REF!	#REF!	#REF!		#REF!	#REF!	#REF!		#REF!	#REF!	#REF!		#REF!
Neg	281	453.23	1.86841	-1	抱合胆汁酸(DehydroLCA_S)	抱合胆汁酸	胆汁酸		#REF!	#REF!	#REF!		#REF!	#REF!	#REF!		#REF!	#REF!	#REF!		#REF!	#REF!	#REF!		#REF!	#REF!	#REF!		#REF!	#REF!	#REF!		#REF!	#REF!	#REF!		#REF!	#REF!	#REF!		#REF!	#REF!	#REF!		#REF!	#REF!	#REF!		#REF!
Neg	316	471.241	1.01928	-1	抱合胆汁酸(DCA_S)	抱合胆汁酸	胆汁酸		#REF!	#REF!	#REF!		#REF!	#REF!	#REF!		#REF!	#REF!	#REF!		#REF!	#REF!	#REF!		#REF!	#REF!	#REF!		#REF!	#REF!	#REF!		#REF!	#REF!	#REF!		#REF!	#REF!	#REF!		#REF!	#REF!	#REF!		#REF!	#REF!	#REF!		#REF!
Neg	324	455.246	2.41851	-1	抱合胆汁酸(LCA_S)	抱合胆汁酸	胆汁酸		#REF!	#REF!	#REF!		#REF!	#REF!	#REF!		#REF!	#REF!	#REF!		#REF!	#REF!	#REF!		#REF!	#REF!	#REF!		#REF!	#REF!	#REF!		#REF!	#REF!	#REF!		#REF!	#REF!	#REF!		#REF!	#REF!	#REF!		#REF!	#REF!	#REF!		#REF!
Neg	359	498.288	2.86226	-1	抱合胆汁酸(T_DCA)	抱合胆汁酸	胆汁酸		#REF!	#REF!	#REF!		#REF!	#REF!	#REF!		#REF!	#REF!	#REF!		#REF!	#REF!	#REF!		#REF!	#REF!	#REF!		#REF!	#REF!	#REF!		#REF!	#REF!	#REF!		#REF!	#REF!	#REF!		#REF!	#REF!	#REF!		#REF!	#REF!	#REF!		#REF!
Neg	497	448.305	2.81841	-1	抱合胆汁酸(G_DCA)	抱合胆汁酸	胆汁酸		#REF!	#REF!	#REF!		#REF!	#REF!	#REF!		#REF!	#REF!	#REF!		#REF!	#REF!	#REF!		#REF!	#REF!	#REF!		#REF!	#REF!	#REF!		#REF!	#REF!	#REF!		#REF!	#REF!	#REF!		#REF!	#REF!	#REF!		#REF!	#REF!	#REF!		#REF!
Neg	513	471.24	0.770494	-1	抱合胆汁酸(DCA_S)	抱合胆汁酸	胆汁酸		#REF!	#REF!	#REF!		#REF!	#REF!	#REF!		#REF!	#REF!	#REF!		#REF!	#REF!	#REF!		#REF!	#REF!	#REF!		#REF!	#REF!	#REF!		#REF!	#REF!	#REF!		#REF!	#REF!	#REF!		#REF!	#REF!	#REF!		#REF!	#REF!	#REF!		#REF!
Neg	630	514.282	1.16059	-1	抱合胆汁酸(T_CA)	抱合胆汁酸	胆汁酸		#REF!	#REF!	#REF!		#REF!	#REF!	#REF!		#REF!	#REF!	#REF!		#REF!	#REF!	#REF!		#REF!	#REF!	#REF!		#REF!	#REF!	#REF!		#REF!	#REF!	#REF!		#REF!	#REF!	#REF!		#REF!	#REF!	#REF!		#REF!	#REF!	#REF!		#REF!
Neg	711	471.24	1.62779	-1	抱合胆汁酸(DCA_S)	抱合胆汁酸	胆汁酸		#REF!	#REF!	#REF!		#REF!	#REF!	#REF!		#REF!	#REF!	#REF!		#REF!	#REF!	#REF!		#REF!	#REF!	#REF!		#REF!	#REF!	#REF!		#REF!	#REF!	#REF!		#REF!	#REF!	#REF!		#REF!	#REF!	#REF!		#REF!	#REF!	#REF!		#REF!
Neg	735	485.22	0.728268	-1	抱合胆汁酸(DehydroCA_S)	抱合胆汁酸	胆汁酸		#REF!	#REF!	#REF!		#REF!	#REF!	#REF!		#REF!	#REF!	#REF!		#REF!	#REF!	#REF!		#REF!	#REF!	#REF!		#REF!	#REF!	#REF!		#REF!	#REF!	#REF!		#REF!	#REF!	#REF!		#REF!	#REF!	#REF!		#REF!	#REF!	#REF!		#REF!
Neg	762	514.282	2.12415	-1	抱合胆汁酸(T_CA)	抱合胆汁酸	胆汁酸		#REF!	#REF!	#REF!		#REF!	#REF!	#REF!		#REF!	#REF!	#REF!		#REF!	#REF!	#REF!		#REF!	#REF!	#REF!		#REF!	#REF!	#REF!		#REF!	#REF!	#REF!		#REF!	#REF!	#REF!		#REF!	#REF!	#REF!		#REF!	#REF!	#REF!		#REF!
Neg	829	469.225	0.846967	-1	抱合胆汁酸(DehydroDCA_S)	抱合胆汁酸	胆汁酸		#REF!	#REF!	#REF!		#REF!	#REF!	#REF!		#REF!	#REF!	#REF!		#REF!	#REF!	#REF!		#REF!	#REF!	#REF!		#REF!	#REF!	#REF!		#REF!	#REF!	#REF!		#REF!	#REF!	#REF!		#REF!	#REF!	#REF!		#REF!	#REF!	#REF!		#REF!
Neg	841	487.236	0.779959	-1	抱合胆汁酸(CA_S)	抱合胆汁酸	胆汁酸		#REF!	#REF!	#REF!		#REF!	#REF!	#REF!		#REF!	#REF!	#REF!		#REF!	#REF!	#REF!		#REF!	#REF!	#REF!		#REF!	#REF!	#REF!		#REF!	#REF!	#REF!		#REF!	#REF!	#REF!		#REF!	#REF!	#REF!		#REF!	#REF!	#REF!		#REF!
Neg	872	455.246	2.07373	-1	抱合胆汁酸(LCA_S)	抱合胆汁酸	胆汁酸		#REF!	#REF!	#REF!		#REF!	#REF!	#REF!		#REF!	#REF!	#REF!		#REF!	#REF!	#REF!		#REF!	#REF!	#REF!		#REF!	#REF!	#REF!		#REF!	#REF!	#REF!		#REF!	#REF!	#REF!		#REF!	#REF!	#REF!		#REF!	#REF!	#REF!		#REF!
Neg	926	498.288	2.6925	-1	抱合胆汁酸(T_DCA)	抱合胆汁酸	胆汁酸		#REF!	#REF!	#REF!		#REF!	#REF!	#REF!		#REF!	#REF!	#REF!		#REF!	#REF!	#REF!		#REF!	#REF!	#REF!		#REF!	#REF!	#REF!		#REF!	#REF!	#REF!		#REF!	#REF!	#REF!		#REF!	#REF!	#REF!		#REF!	#REF!	#REF!		#REF!
Neg	973	430.298	4.08075	-1	抱合胆汁酸(G_DehydroLCA)	抱合胆汁酸	胆汁酸		#REF!	#REF!	#REF!		#REF!	#REF!	#REF!		#REF!	#REF!	#REF!		#REF!	#REF!	#REF!		#REF!	#REF!	#REF!		#REF!	#REF!	#REF!		#REF!	#REF!	#REF!		#REF!	#REF!	#REF!		#REF!	#REF!	#REF!		#REF!	#REF!	#REF!		#REF!
Neg	1126	482.293	3.38959	-1	抱合胆汁酸(T_LCA)	抱合胆汁酸	胆汁酸		#REF!	#REF!	#REF!		#REF!	#REF!	#REF!		#REF!	#REF!	#REF!		#REF!	#REF!	#REF!		#REF!	#REF!	#REF!		#REF!	#REF!	#REF!		#REF!	#REF!	#REF!		#REF!	#REF!	#REF!		#REF!	#REF!	#REF!		#REF!	#REF!	#REF!		#REF!
Neg	1148	432.31	3.34727	-2	抱合胆汁酸(G_LCA)	抱合胆汁酸	胆汁酸		#REF!	#REF!	#REF!		#REF!	#REF!	#REF!		#REF!	#REF!	#REF!		#REF!	#REF!	#REF!		#REF!	#REF!	#REF!		#REF!	#REF!	#REF!		#REF!	#REF!	#REF!		#REF!	#REF!	#REF!		#REF!	#REF!	#REF!		#REF!	#REF!	#REF!		#REF!
Neg	1173	512.267	1.46051	-1	抱合胆汁酸(T_DehydroCA)	抱合胆汁酸	胆汁酸		#REF!	#REF!	#REF!		#REF!	#REF!	#REF!		#REF!	#REF!	#REF!		#REF!	#REF!	#REF!		#REF!	#REF!	#REF!		#REF!	#REF!	#REF!		#REF!	#REF!	#REF!		#REF!	#REF!	#REF!		#REF!	#REF!	#REF!		#REF!	#REF!	#REF!		#REF!
Neg	1425	496.272	3.68176	-1	抱合胆汁酸(T_DehydroDCA)	抱合胆汁酸	胆汁酸		#REF!	#REF!	#REF!		#REF!	#REF!	#REF!		#REF!	#REF!	#REF!		#REF!	#REF!	#REF!		#REF!	#REF!	#REF!		#REF!	#REF!	#REF!		#REF!	#REF!	#REF!		#REF!	#REF!	#REF!		#REF!	#REF!	#REF!		#REF!	#REF!	#REF!		#REF!
Neg	2018	280.623	2.02575	-2	抱合胆汁酸(T_LCA_S)	抱合胆汁酸	胆汁酸		#REF!	#REF!	#REF!		#REF!	#REF!	#REF!		#REF!	#REF!	#REF!		#REF!	#REF!	#REF!		#REF!	#REF!	#REF!		#REF!	#REF!	#REF!		#REF!	#REF!	#REF!		#REF!	#REF!	#REF!		#REF!	#REF!	#REF!		#REF!	#REF!	#REF!		#REF!
Neg	2123	279.615	1.43911	-1	抱合胆汁酸(T_DehydroLCA_S)	抱合胆汁酸	胆汁酸		#REF!	#REF!	#REF!		#REF!	#REF!	#REF!		#REF!	#REF!	#REF!		#REF!	#REF!	#REF!		#REF!	#REF!	#REF!		#REF!	#REF!	#REF!		#REF!	#REF!	#REF!		#REF!	#REF!	#REF!		#REF!	#REF!	#REF!		#REF!	#REF!	#REF!		#REF!
Neg	4446	295.609	0.646337	-1	抱合胆汁酸(T_DehydroCA_S)	抱合胆汁酸	胆汁酸		#REF!	#REF!	#REF!		#REF!	#REF!	#REF!		#REF!	#REF!	#REF!		#REF!	#REF!	#REF!		#REF!	#REF!	#REF!		#REF!	#REF!	#REF!		#REF!	#REF!	#REF!		#REF!	#REF!	#REF!		#REF!	#REF!	#REF!		#REF!	#REF!	#REF!		#REF!
Neg	2558	845.649	11.0962	-1	GlcCh(16:0)	GlcCh	アシルステリルグルコシド		#REF!	#REF!	#REF!		#REF!	#REF!	#REF!		#REF!	#REF!	#REF!		#REF!	#REF!	#REF!		#REF!	#REF!	#REF!		#REF!	#REF!	#REF!		#REF!	#REF!	#REF!		#REF!	#REF!	#REF!		#REF!	#REF!	#REF!		#REF!	#REF!	#REF!		#REF!
Neg	1821	873.682	11.5273	-1	GlcSt(16:0)	GlcSt	アシルステリルグルコシド		#REF!	#REF!	#REF!		#REF!	#REF!	#REF!		#REF!	#REF!	#REF!		#REF!	#REF!	#REF!		#REF!	#REF!	#REF!		#REF!	#REF!	#REF!		#REF!	#REF!	#REF!		#REF!	#REF!	#REF!		#REF!	#REF!	#REF!		#REF!	#REF!	#REF!		#REF!
Neg	2180	899.696	11.7302	-1	GlcSt(18:1)	GlcSt	アシルステリルグルコシド		#REF!	#REF!	#REF!		#REF!	#REF!	#REF!		#REF!	#REF!	#REF!		#REF!	#REF!	#REF!		#REF!	#REF!	#REF!		#REF!	#REF!	#REF!		#REF!	#REF!	#REF!		#REF!	#REF!	#REF!		#REF!	#REF!	#REF!		#REF!	#REF!	#REF!		#REF!
Neg	3177	897.681	11.1325	-1	GlcSt(18:2)	GlcSt	アシルステリルグルコシド		#REF!	#REF!	#REF!		#REF!	#REF!	#REF!		#REF!	#REF!	#REF!		#REF!	#REF!	#REF!		#REF!	#REF!	#REF!		#REF!	#REF!	#REF!		#REF!	#REF!	#REF!		#REF!	#REF!	#REF!		#REF!	#REF!	#REF!		#REF!	#REF!	#REF!		#REF!
Neg	4011	985.808	14.944	-1	GlcSt(24:0)	GlcSt	アシルステリルグルコシド		#REF!	#REF!	#REF!		#REF!	#REF!	#REF!		#REF!	#REF!	#REF!		#REF!	#REF!	#REF!		#REF!	#REF!	#REF!		#REF!	#REF!	#REF!		#REF!	#REF!	#REF!		#REF!	#REF!	#REF!		#REF!	#REF!	#REF!		#REF!	#REF!	#REF!		#REF!
Neg	3331	871.663	11.06	-1	GlcStg(16:0)	GlcStg	アシルステリルグルコシド		#REF!	#REF!	#REF!		#REF!	#REF!	#REF!		#REF!	#REF!	#REF!		#REF!	#REF!	#REF!		#REF!	#REF!	#REF!		#REF!	#REF!	#REF!		#REF!	#REF!	#REF!		#REF!	#REF!	#REF!		#REF!	#REF!	#REF!		#REF!	#REF!	#REF!		#REF!
Pos	533	720.661	15.8594	1	24MCAE(18:2)	24MCAE	ステロールエステル		#REF!	#REF!	#REF!		#REF!	#REF!	#REF!		#REF!	#REF!	#REF!		#REF!	#REF!	#REF!		#REF!	#REF!	#REF!		#REF!	#REF!	#REF!		#REF!	#REF!	#REF!		#REF!	#REF!	#REF!		#REF!	#REF!	#REF!		#REF!	#REF!	#REF!		#REF!
Pos	694	722.677	16.217	1	24MCAE(18:1), Ch0E(22:3)	24MCAE	ステロールエステル		#REF!	#REF!	#REF!		#REF!	#REF!	#REF!		#REF!	#REF!	#REF!		#REF!	#REF!	#REF!		#REF!	#REF!	#REF!		#REF!	#REF!	#REF!		#REF!	#REF!	#REF!		#REF!	#REF!	#REF!		#REF!	#REF!	#REF!		#REF!	#REF!	#REF!		#REF!
Pos	1758	718.645	15.5315	1	24MCAE(18:3)	24MCAE	ステロールエステル		#REF!	#REF!	#REF!		#REF!	#REF!	#REF!		#REF!	#REF!	#REF!		#REF!	#REF!	#REF!		#REF!	#REF!	#REF!		#REF!	#REF!	#REF!		#REF!	#REF!	#REF!		#REF!	#REF!	#REF!		#REF!	#REF!	#REF!		#REF!	#REF!	#REF!		#REF!
Pos	894	638.584	15.0506	1	DesE(16:1)	DesE	ステロールエステル		#REF!	#REF!	#REF!		#REF!	#REF!	#REF!		#REF!	#REF!	#REF!		#REF!	#REF!	#REF!		#REF!	#REF!	#REF!		#REF!	#REF!	#REF!		#REF!	#REF!	#REF!		#REF!	#REF!	#REF!		#REF!	#REF!	#REF!		#REF!	#REF!	#REF!		#REF!
Pos	673	678.615	15.7426	1	ErgE(18:1)	ErgE	ステロールエステル		#REF!	#REF!	#REF!		#REF!	#REF!	#REF!		#REF!	#REF!	#REF!		#REF!	#REF!	#REF!		#REF!	#REF!	#REF!		#REF!	#REF!	#REF!		#REF!	#REF!	#REF!		#REF!	#REF!	#REF!		#REF!	#REF!	#REF!		#REF!	#REF!	#REF!		#REF!
Pos	916	676.598	15.3298	1	ErgE(18:2)	ErgE	ステロールエステル		#REF!	#REF!	#REF!		#REF!	#REF!	#REF!		#REF!	#REF!	#REF!		#REF!	#REF!	#REF!		#REF!	#REF!	#REF!		#REF!	#REF!	#REF!		#REF!	#REF!	#REF!		#REF!	#REF!	#REF!		#REF!	#REF!	#REF!		#REF!	#REF!	#REF!		#REF!
Pos	923	650.584	15.1579	1	ErgE(16:1)	ErgE	ステロールエステル		#REF!	#REF!	#REF!		#REF!	#REF!	#REF!		#REF!	#REF!	#REF!		#REF!	#REF!	#REF!		#REF!	#REF!	#REF!		#REF!	#REF!	#REF!		#REF!	#REF!	#REF!		#REF!	#REF!	#REF!		#REF!	#REF!	#REF!		#REF!	#REF!	#REF!		#REF!
Pos	3273	652.6	15.691	2	ErgE(16:0)	ErgE	ステロールエステル		#REF!	#REF!	#REF!		#REF!	#REF!	#REF!		#REF!	#REF!	#REF!		#REF!	#REF!	#REF!		#REF!	#REF!	#REF!		#REF!	#REF!	#REF!		#REF!	#REF!	#REF!		#REF!	#REF!	#REF!		#REF!	#REF!	#REF!		#REF!	#REF!	#REF!		#REF!
Pos	304	706.647	15.7402	1	LE(18:2)	LE	ステロールエステル		#REF!	#REF!	#REF!		#REF!	#REF!	#REF!		#REF!	#REF!	#REF!		#REF!	#REF!	#REF!		#REF!	#REF!	#REF!		#REF!	#REF!	#REF!		#REF!	#REF!	#REF!		#REF!	#REF!	#REF!		#REF!	#REF!	#REF!		#REF!	#REF!	#REF!		#REF!
Pos	424	708.662	16.0317	1	LE(18:1)	LE	ステロールエステル		#REF!	#REF!	#REF!		#REF!	#REF!	#REF!		#REF!	#REF!	#REF!		#REF!	#REF!	#REF!		#REF!	#REF!	#REF!		#REF!	#REF!	#REF!		#REF!	#REF!	#REF!		#REF!	#REF!	#REF!		#REF!	#REF!	#REF!		#REF!	#REF!	#REF!		#REF!
Pos	581	682.645	15.9968	1	LE(16:0)	LE	ステロールエステル		#REF!	#REF!	#REF!		#REF!	#REF!	#REF!		#REF!	#REF!	#REF!		#REF!	#REF!	#REF!		#REF!	#REF!	#REF!		#REF!	#REF!	#REF!		#REF!	#REF!	#REF!		#REF!	#REF!	#REF!		#REF!	#REF!	#REF!		#REF!	#REF!	#REF!		#REF!
Pos	821	682.646	15.1632	1	LE(16:0)	LE	ステロールエステル		#REF!	#REF!	#REF!		#REF!	#REF!	#REF!		#REF!	#REF!	#REF!		#REF!	#REF!	#REF!		#REF!	#REF!	#REF!		#REF!	#REF!	#REF!		#REF!	#REF!	#REF!		#REF!	#REF!	#REF!		#REF!	#REF!	#REF!		#REF!	#REF!	#REF!		#REF!
Pos	1017	704.63	15.3697	1	LE(18:3)	LE	ステロールエステル		#REF!	#REF!	#REF!		#REF!	#REF!	#REF!		#REF!	#REF!	#REF!		#REF!	#REF!	#REF!		#REF!	#REF!	#REF!		#REF!	#REF!	#REF!		#REF!	#REF!	#REF!		#REF!	#REF!	#REF!		#REF!	#REF!	#REF!		#REF!	#REF!	#REF!		#REF!
Pos	1101	706.644	15.4023	1	LE(18:2)	LE	ステロールエステル		#REF!	#REF!	#REF!		#REF!	#REF!	#REF!		#REF!	#REF!	#REF!		#REF!	#REF!	#REF!		#REF!	#REF!	#REF!		#REF!	#REF!	#REF!		#REF!	#REF!	#REF!		#REF!	#REF!	#REF!		#REF!	#REF!	#REF!		#REF!	#REF!	#REF!		#REF!
Pos	1266	708.661	15.2326	1	LE(18:1)	LE	ステロールエステル		#REF!	#REF!	#REF!		#REF!	#REF!	#REF!		#REF!	#REF!	#REF!		#REF!	#REF!	#REF!		#REF!	#REF!	#REF!		#REF!	#REF!	#REF!		#REF!	#REF!	#REF!		#REF!	#REF!	#REF!		#REF!	#REF!	#REF!		#REF!	#REF!	#REF!		#REF!
Pos	1406	710.676	16.4258	1	LE(18:0)	LE	ステロールエステル		#REF!	#REF!	#REF!		#REF!	#REF!	#REF!		#REF!	#REF!	#REF!		#REF!	#REF!	#REF!		#REF!	#REF!	#REF!		#REF!	#REF!	#REF!		#REF!	#REF!	#REF!		#REF!	#REF!	#REF!		#REF!	#REF!	#REF!		#REF!	#REF!	#REF!		#REF!
Pos	1596	738.708	16.7796	1	LE(20:0)	LE	ステロールエステル		#REF!	#REF!	#REF!		#REF!	#REF!	#REF!		#REF!	#REF!	#REF!		#REF!	#REF!	#REF!		#REF!	#REF!	#REF!		#REF!	#REF!	#REF!		#REF!	#REF!	#REF!		#REF!	#REF!	#REF!		#REF!	#REF!	#REF!		#REF!	#REF!	#REF!		#REF!
Pos	1632	766.74	17.0815	1	LE(22:0)	LE	ステロールエステル		#REF!	#REF!	#REF!		#REF!	#REF!	#REF!		#REF!	#REF!	#REF!		#REF!	#REF!	#REF!		#REF!	#REF!	#REF!		#REF!	#REF!	#REF!		#REF!	#REF!	#REF!		#REF!	#REF!	#REF!		#REF!	#REF!	#REF!		#REF!	#REF!	#REF!		#REF!
Pos	1772	706.645	14.7322	1	LE(18:2)	LE	ステロールエステル		#REF!	#REF!	#REF!		#REF!	#REF!	#REF!		#REF!	#REF!	#REF!		#REF!	#REF!	#REF!		#REF!	#REF!	#REF!		#REF!	#REF!	#REF!		#REF!	#REF!	#REF!		#REF!	#REF!	#REF!		#REF!	#REF!	#REF!		#REF!	#REF!	#REF!		#REF!
Pos	2512	794.771	17.3602	1	LE(24:0)	LE	ステロールエステル		#REF!	#REF!	#REF!		#REF!	#REF!	#REF!		#REF!	#REF!	#REF!		#REF!	#REF!	#REF!		#REF!	#REF!	#REF!		#REF!	#REF!	#REF!		#REF!	#REF!	#REF!		#REF!	#REF!	#REF!		#REF!	#REF!	#REF!		#REF!	#REF!	#REF!		#REF!
Pos	2564	822.801	17.6246	1	LE(26:0)	LE	ステロールエステル		#REF!	#REF!	#REF!		#REF!	#REF!	#REF!		#REF!	#REF!	#REF!		#REF!	#REF!	#REF!		#REF!	#REF!	#REF!		#REF!	#REF!	#REF!		#REF!	#REF!	#REF!		#REF!	#REF!	#REF!		#REF!	#REF!	#REF!		#REF!	#REF!	#REF!		#REF!
Pos	2638	736.692	16.4608	1	LE(20:1)	LE	ステロールエステル		#REF!	#REF!	#REF!		#REF!	#REF!	#REF!		#REF!	#REF!	#REF!		#REF!	#REF!	#REF!		#REF!	#REF!	#REF!		#REF!	#REF!	#REF!		#REF!	#REF!	#REF!		#REF!	#REF!	#REF!		#REF!	#REF!	#REF!		#REF!	#REF!	#REF!		#REF!
Pos	3097	704.63	14.9851	1	LE(18:3)	LE	ステロールエステル		#REF!	#REF!	#REF!		#REF!	#REF!	#REF!		#REF!	#REF!	#REF!		#REF!	#REF!	#REF!		#REF!	#REF!	#REF!		#REF!	#REF!	#REF!		#REF!	#REF!	#REF!		#REF!	#REF!	#REF!		#REF!	#REF!	#REF!		#REF!	#REF!	#REF!		#REF!
Pos	3366	654.614	14.4196	1	LE(14:0)	LE	ステロールエステル		#REF!	#REF!	#REF!		#REF!	#REF!	#REF!		#REF!	#REF!	#REF!		#REF!	#REF!	#REF!		#REF!	#REF!	#REF!		#REF!	#REF!	#REF!		#REF!	#REF!	#REF!		#REF!	#REF!	#REF!		#REF!	#REF!	#REF!		#REF!	#REF!	#REF!		#REF!
Pos	2014	652.599	15.294	1	BrsE(16:1)	BrsE	ステロールエステル		#REF!	#REF!	#REF!		#REF!	#REF!	#REF!		#REF!	#REF!	#REF!		#REF!	#REF!	#REF!		#REF!	#REF!	#REF!		#REF!	#REF!	#REF!		#REF!	#REF!	#REF!		#REF!	#REF!	#REF!		#REF!	#REF!	#REF!		#REF!	#REF!	#REF!		#REF!
Pos	262	700.693	16.6005	1	St0E(18:0)	St0E	ステロールエステル	シトスタノールエステル	#REF!	#REF!	#REF!		#REF!	#REF!	#REF!		#REF!	#REF!	#REF!		#REF!	#REF!	#REF!		#REF!	#REF!	#REF!		#REF!	#REF!	#REF!		#REF!	#REF!	#REF!		#REF!	#REF!	#REF!		#REF!	#REF!	#REF!		#REF!	#REF!	#REF!		#REF!
Pos	342	698.676	16.2526	1	St0E(18:1)	St0E	ステロールエステル		#REF!	#REF!	#REF!		#REF!	#REF!	#REF!		#REF!	#REF!	#REF!		#REF!	#REF!	#REF!		#REF!	#REF!	#REF!		#REF!	#REF!	#REF!		#REF!	#REF!	#REF!		#REF!	#REF!	#REF!		#REF!	#REF!	#REF!		#REF!	#REF!	#REF!		#REF!
Pos	447	696.66	15.9103	1	St0E(18:2)	St0E	ステロールエステル		#REF!	#REF!	#REF!		#REF!	#REF!	#REF!		#REF!	#REF!	#REF!		#REF!	#REF!	#REF!		#REF!	#REF!	#REF!		#REF!	#REF!	#REF!		#REF!	#REF!	#REF!		#REF!	#REF!	#REF!		#REF!	#REF!	#REF!		#REF!	#REF!	#REF!		#REF!
Pos	1212	782.77	17.2041	1	St0E(24:1)	St0E	ステロールエステル		#REF!	#REF!	#REF!		#REF!	#REF!	#REF!		#REF!	#REF!	#REF!		#REF!	#REF!	#REF!		#REF!	#REF!	#REF!		#REF!	#REF!	#REF!		#REF!	#REF!	#REF!		#REF!	#REF!	#REF!		#REF!	#REF!	#REF!		#REF!	#REF!	#REF!		#REF!
Pos	2854	812.818	17.6732	1	St0E(26:0)	St0E	ステロールエステル		#REF!	#REF!	#REF!		#REF!	#REF!	#REF!		#REF!	#REF!	#REF!		#REF!	#REF!	#REF!		#REF!	#REF!	#REF!		#REF!	#REF!	#REF!		#REF!	#REF!	#REF!		#REF!	#REF!	#REF!		#REF!	#REF!	#REF!		#REF!	#REF!	#REF!		#REF!
Pos	3409	798.801	17.5899	1	St0E(25:0)	St0E	ステロールエステル		#REF!	#REF!	#REF!		#REF!	#REF!	#REF!		#REF!	#REF!	#REF!		#REF!	#REF!	#REF!		#REF!	#REF!	#REF!		#REF!	#REF!	#REF!		#REF!	#REF!	#REF!		#REF!	#REF!	#REF!		#REF!	#REF!	#REF!		#REF!	#REF!	#REF!		#REF!
Pos	228	694.646	15.9896	1	StE(18:2)	StE	ステロールエステル		#REF!	#REF!	#REF!		#REF!	#REF!	#REF!		#REF!	#REF!	#REF!		#REF!	#REF!	#REF!		#REF!	#REF!	#REF!		#REF!	#REF!	#REF!		#REF!	#REF!	#REF!		#REF!	#REF!	#REF!		#REF!	#REF!	#REF!		#REF!	#REF!	#REF!		#REF!
Pos	340	696.662	16.3161	1	StE(18:1)	StE	ステロールエステル		#REF!	#REF!	#REF!		#REF!	#REF!	#REF!		#REF!	#REF!	#REF!		#REF!	#REF!	#REF!		#REF!	#REF!	#REF!		#REF!	#REF!	#REF!		#REF!	#REF!	#REF!		#REF!	#REF!	#REF!		#REF!	#REF!	#REF!		#REF!	#REF!	#REF!		#REF!
Pos	347	670.646	16.2757	1	StE(16:0)	StE	ステロールエステル		#REF!	#REF!	#REF!		#REF!	#REF!	#REF!		#REF!	#REF!	#REF!		#REF!	#REF!	#REF!		#REF!	#REF!	#REF!		#REF!	#REF!	#REF!		#REF!	#REF!	#REF!		#REF!	#REF!	#REF!		#REF!	#REF!	#REF!		#REF!	#REF!	#REF!		#REF!
Pos	360	692.63	15.6747	1	StE(18:3), StgE(18:2)	StE	ステロールエステル		#REF!	#REF!	#REF!		#REF!	#REF!	#REF!		#REF!	#REF!	#REF!		#REF!	#REF!	#REF!		#REF!	#REF!	#REF!		#REF!	#REF!	#REF!		#REF!	#REF!	#REF!		#REF!	#REF!	#REF!		#REF!	#REF!	#REF!		#REF!	#REF!	#REF!		#REF!
Pos	1091	698.677	16.6561	2	StE(18:0)	StE	ステロールエステル		#REF!	#REF!	#REF!		#REF!	#REF!	#REF!		#REF!	#REF!	#REF!		#REF!	#REF!	#REF!		#REF!	#REF!	#REF!		#REF!	#REF!	#REF!		#REF!	#REF!	#REF!		#REF!	#REF!	#REF!		#REF!	#REF!	#REF!		#REF!	#REF!	#REF!		#REF!
Pos	3701	714.67	13.546	1	StE[O](18:0)	StE[O]	ステロールエステル		#REF!	#REF!	#REF!		#REF!	#REF!	#REF!		#REF!	#REF!	#REF!		#REF!	#REF!	#REF!		#REF!	#REF!	#REF!		#REF!	#REF!	#REF!		#REF!	#REF!	#REF!		#REF!	#REF!	#REF!		#REF!	#REF!	#REF!		#REF!	#REF!	#REF!		#REF!
Pos	769	686.677	16.4938	1	Cmp0E(18:0)	Cmp0E	ステロールエステル	カンペスタノールエステル	#REF!	#REF!	#REF!		#REF!	#REF!	#REF!		#REF!	#REF!	#REF!		#REF!	#REF!	#REF!		#REF!	#REF!	#REF!		#REF!	#REF!	#REF!		#REF!	#REF!	#REF!		#REF!	#REF!	#REF!		#REF!	#REF!	#REF!		#REF!	#REF!	#REF!		#REF!
Pos	780	682.645	15.7593	1	Cmp0E(18:2), LE(16:0)	Cmp0E/LE	ステロールエステル		#REF!	#REF!	#REF!		#REF!	#REF!	#REF!		#REF!	#REF!	#REF!		#REF!	#REF!	#REF!		#REF!	#REF!	#REF!		#REF!	#REF!	#REF!		#REF!	#REF!	#REF!		#REF!	#REF!	#REF!		#REF!	#REF!	#REF!		#REF!	#REF!	#REF!		#REF!
Pos	928	684.66	16.0991	1	Cmp0E(18:1)	Cmp0E	ステロールエステル		#REF!	#REF!	#REF!		#REF!	#REF!	#REF!		#REF!	#REF!	#REF!		#REF!	#REF!	#REF!		#REF!	#REF!	#REF!		#REF!	#REF!	#REF!		#REF!	#REF!	#REF!		#REF!	#REF!	#REF!		#REF!	#REF!	#REF!		#REF!	#REF!	#REF!		#REF!
Pos	3919	714.706	16.8421	1	Cmp0E(20:0), Ch0E(21:0)	Cmp0E/Ch0E	ステロールエステル		#REF!	#REF!	#REF!		#REF!	#REF!	#REF!		#REF!	#REF!	#REF!		#REF!	#REF!	#REF!		#REF!	#REF!	#REF!		#REF!	#REF!	#REF!		#REF!	#REF!	#REF!		#REF!	#REF!	#REF!		#REF!	#REF!	#REF!		#REF!	#REF!	#REF!		#REF!
Pos	664	680.63	15.8331	1	CmpE(18:2)	CmpE	ステロールエステル		#REF!	#REF!	#REF!		#REF!	#REF!	#REF!		#REF!	#REF!	#REF!		#REF!	#REF!	#REF!		#REF!	#REF!	#REF!		#REF!	#REF!	#REF!		#REF!	#REF!	#REF!		#REF!	#REF!	#REF!		#REF!	#REF!	#REF!		#REF!	#REF!	#REF!		#REF!
Pos	1175	656.63	16.1363	1	CmpE(16:0)	CmpE	ステロールエステル		#REF!	#REF!	#REF!		#REF!	#REF!	#REF!		#REF!	#REF!	#REF!		#REF!	#REF!	#REF!		#REF!	#REF!	#REF!		#REF!	#REF!	#REF!		#REF!	#REF!	#REF!		#REF!	#REF!	#REF!		#REF!	#REF!	#REF!		#REF!	#REF!	#REF!		#REF!
Pos	1314	678.614	15.4812	1	CmpE(18:3), BrsE(18:2)	CmpE/BrsE	ステロールエステル		#REF!	#REF!	#REF!		#REF!	#REF!	#REF!		#REF!	#REF!	#REF!		#REF!	#REF!	#REF!		#REF!	#REF!	#REF!		#REF!	#REF!	#REF!		#REF!	#REF!	#REF!		#REF!	#REF!	#REF!		#REF!	#REF!	#REF!		#REF!	#REF!	#REF!		#REF!
Pos	2012	684.662	16.5403	2	CmpE(18:0)	CmpE	ステロールエステル		#REF!	#REF!	#REF!		#REF!	#REF!	#REF!		#REF!	#REF!	#REF!		#REF!	#REF!	#REF!		#REF!	#REF!	#REF!		#REF!	#REF!	#REF!		#REF!	#REF!	#REF!		#REF!	#REF!	#REF!		#REF!	#REF!	#REF!		#REF!	#REF!	#REF!		#REF!
Pos	107	672.663	16.3759	1	Ch0E(18:0)	Ch0E	ステロールエステル	コレスタノールエステル	#REF!	#REF!	#REF!		#REF!	#REF!	#REF!		#REF!	#REF!	#REF!		#REF!	#REF!	#REF!		#REF!	#REF!	#REF!		#REF!	#REF!	#REF!		#REF!	#REF!	#REF!		#REF!	#REF!	#REF!		#REF!	#REF!	#REF!		#REF!	#REF!	#REF!		#REF!
Pos	110	670.646	15.9843	1	Ch0E(18:1)	Ch0E	ステロールエステル		#REF!	#REF!	#REF!		#REF!	#REF!	#REF!		#REF!	#REF!	#REF!		#REF!	#REF!	#REF!		#REF!	#REF!	#REF!		#REF!	#REF!	#REF!		#REF!	#REF!	#REF!		#REF!	#REF!	#REF!		#REF!	#REF!	#REF!		#REF!	#REF!	#REF!		#REF!
Pos	126	668.631	15.5895	1	Ch0E(18:2)	Ch0E	ステロールエステル		#REF!	#REF!	#REF!		#REF!	#REF!	#REF!		#REF!	#REF!	#REF!		#REF!	#REF!	#REF!		#REF!	#REF!	#REF!		#REF!	#REF!	#REF!		#REF!	#REF!	#REF!		#REF!	#REF!	#REF!		#REF!	#REF!	#REF!		#REF!	#REF!	#REF!		#REF!
Pos	205	644.63	15.9371	1	Ch0E(16:0)	Ch0E	ステロールエステル		#REF!	#REF!	#REF!		#REF!	#REF!	#REF!		#REF!	#REF!	#REF!		#REF!	#REF!	#REF!		#REF!	#REF!	#REF!		#REF!	#REF!	#REF!		#REF!	#REF!	#REF!		#REF!	#REF!	#REF!		#REF!	#REF!	#REF!		#REF!	#REF!	#REF!		#REF!
Pos	432	666.615	15.1953	1	Ch0E(18:3)	Ch0E	ステロールエステル		#REF!	#REF!	#REF!		#REF!	#REF!	#REF!		#REF!	#REF!	#REF!		#REF!	#REF!	#REF!		#REF!	#REF!	#REF!		#REF!	#REF!	#REF!		#REF!	#REF!	#REF!		#REF!	#REF!	#REF!		#REF!	#REF!	#REF!		#REF!	#REF!	#REF!		#REF!
Pos	452	754.74	17.0407	1	Ch0E(24:1)	Ch0E	ステロールエステル		#REF!	#REF!	#REF!		#REF!	#REF!	#REF!		#REF!	#REF!	#REF!		#REF!	#REF!	#REF!		#REF!	#REF!	#REF!		#REF!	#REF!	#REF!		#REF!	#REF!	#REF!		#REF!	#REF!	#REF!		#REF!	#REF!	#REF!		#REF!	#REF!	#REF!		#REF!
Pos	459	756.755	17.305	1	Ch0E(24:0)	Ch0E	ステロールエステル		#REF!	#REF!	#REF!		#REF!	#REF!	#REF!		#REF!	#REF!	#REF!		#REF!	#REF!	#REF!		#REF!	#REF!	#REF!		#REF!	#REF!	#REF!		#REF!	#REF!	#REF!		#REF!	#REF!	#REF!		#REF!	#REF!	#REF!		#REF!	#REF!	#REF!		#REF!
Pos	566	724.692	16.5223	1	Ch0E(22:2)	Ch0E	ステロールエステル		#REF!	#REF!	#REF!		#REF!	#REF!	#REF!		#REF!	#REF!	#REF!		#REF!	#REF!	#REF!		#REF!	#REF!	#REF!		#REF!	#REF!	#REF!		#REF!	#REF!	#REF!		#REF!	#REF!	#REF!		#REF!	#REF!	#REF!		#REF!	#REF!	#REF!		#REF!
Pos	703	658.645	16.0579	1	Ch0E(17:0), Cmp0E(16:0)	Ch0E/Cmp0E	ステロールエステル		#REF!	#REF!	#REF!		#REF!	#REF!	#REF!		#REF!	#REF!	#REF!		#REF!	#REF!	#REF!		#REF!	#REF!	#REF!		#REF!	#REF!	#REF!		#REF!	#REF!	#REF!		#REF!	#REF!	#REF!		#REF!	#REF!	#REF!		#REF!	#REF!	#REF!		#REF!
Pos	815	728.723	17.042	1	Ch0E(22:0)	Ch0E	ステロールエステル		#REF!	#REF!	#REF!		#REF!	#REF!	#REF!		#REF!	#REF!	#REF!		#REF!	#REF!	#REF!		#REF!	#REF!	#REF!		#REF!	#REF!	#REF!		#REF!	#REF!	#REF!		#REF!	#REF!	#REF!		#REF!	#REF!	#REF!		#REF!	#REF!	#REF!		#REF!
Pos	1027	630.614	15.6515	1	Ch0E(15:0)	Ch0E	ステロールエステル		#REF!	#REF!	#REF!		#REF!	#REF!	#REF!		#REF!	#REF!	#REF!		#REF!	#REF!	#REF!		#REF!	#REF!	#REF!		#REF!	#REF!	#REF!		#REF!	#REF!	#REF!		#REF!	#REF!	#REF!		#REF!	#REF!	#REF!		#REF!	#REF!	#REF!		#REF!
Pos	1055	726.708	16.748	1	Ch0E(22:1)	Ch0E	ステロールエステル		#REF!	#REF!	#REF!		#REF!	#REF!	#REF!		#REF!	#REF!	#REF!		#REF!	#REF!	#REF!		#REF!	#REF!	#REF!		#REF!	#REF!	#REF!		#REF!	#REF!	#REF!		#REF!	#REF!	#REF!		#REF!	#REF!	#REF!		#REF!	#REF!	#REF!		#REF!
Pos	1352	752.723	16.7999	1	Ch0E(24:2)	Ch0E	ステロールエステル		#REF!	#REF!	#REF!		#REF!	#REF!	#REF!		#REF!	#REF!	#REF!		#REF!	#REF!	#REF!		#REF!	#REF!	#REF!		#REF!	#REF!	#REF!		#REF!	#REF!	#REF!		#REF!	#REF!	#REF!		#REF!	#REF!	#REF!		#REF!	#REF!	#REF!		#REF!
Pos	1370	616.599	15.378	1	Ch0E(14:0)	Ch0E	ステロールエステル		#REF!	#REF!	#REF!		#REF!	#REF!	#REF!		#REF!	#REF!	#REF!		#REF!	#REF!	#REF!		#REF!	#REF!	#REF!		#REF!	#REF!	#REF!		#REF!	#REF!	#REF!		#REF!	#REF!	#REF!		#REF!	#REF!	#REF!		#REF!	#REF!	#REF!		#REF!
Pos	1417	784.786	17.534	1	Ch0E(26:0)	Ch0E	ステロールエステル		#REF!	#REF!	#REF!		#REF!	#REF!	#REF!		#REF!	#REF!	#REF!		#REF!	#REF!	#REF!		#REF!	#REF!	#REF!		#REF!	#REF!	#REF!		#REF!	#REF!	#REF!		#REF!	#REF!	#REF!		#REF!	#REF!	#REF!		#REF!	#REF!	#REF!		#REF!
Pos	1504	742.739	17.1775	1	Ch0E(23:0)	Ch0E	ステロールエステル		#REF!	#REF!	#REF!		#REF!	#REF!	#REF!		#REF!	#REF!	#REF!		#REF!	#REF!	#REF!		#REF!	#REF!	#REF!		#REF!	#REF!	#REF!		#REF!	#REF!	#REF!		#REF!	#REF!	#REF!		#REF!	#REF!	#REF!		#REF!	#REF!	#REF!		#REF!
Pos	1730	642.614	15.4394	1	Ch0E(16:1)	Ch0E	ステロールエステル		#REF!	#REF!	#REF!		#REF!	#REF!	#REF!		#REF!	#REF!	#REF!		#REF!	#REF!	#REF!		#REF!	#REF!	#REF!		#REF!	#REF!	#REF!		#REF!	#REF!	#REF!		#REF!	#REF!	#REF!		#REF!	#REF!	#REF!		#REF!	#REF!	#REF!		#REF!
Pos	5883	840.847	17.9258	1	Ch0E(30:0)	Ch0E	ステロールエステル		#REF!	#REF!	#REF!		#REF!	#REF!	#REF!		#REF!	#REF!	#REF!		#REF!	#REF!	#REF!		#REF!	#REF!	#REF!		#REF!	#REF!	#REF!		#REF!	#REF!	#REF!		#REF!	#REF!	#REF!		#REF!	#REF!	#REF!		#REF!	#REF!	#REF!		#REF!
Pos	152	668.632	16.0681	1	ChE(18:1)	ChE	ステロールエステル		#REF!	#REF!	#REF!		#REF!	#REF!	#REF!		#REF!	#REF!	#REF!		#REF!	#REF!	#REF!		#REF!	#REF!	#REF!		#REF!	#REF!	#REF!		#REF!	#REF!	#REF!		#REF!	#REF!	#REF!		#REF!	#REF!	#REF!		#REF!	#REF!	#REF!		#REF!
Pos	177	666.616	15.7	1	ChE(18:2)	ChE	ステロールエステル		#REF!	#REF!	#REF!		#REF!	#REF!	#REF!		#REF!	#REF!	#REF!		#REF!	#REF!	#REF!		#REF!	#REF!	#REF!		#REF!	#REF!	#REF!		#REF!	#REF!	#REF!		#REF!	#REF!	#REF!		#REF!	#REF!	#REF!		#REF!	#REF!	#REF!		#REF!
Pos	425	642.615	16.0168	1	ChE(16:0)	ChE	ステロールエステル		#REF!	#REF!	#REF!		#REF!	#REF!	#REF!		#REF!	#REF!	#REF!		#REF!	#REF!	#REF!		#REF!	#REF!	#REF!		#REF!	#REF!	#REF!		#REF!	#REF!	#REF!		#REF!	#REF!	#REF!		#REF!	#REF!	#REF!		#REF!	#REF!	#REF!		#REF!
Pos	478	670.647	16.4562	1	ChE(18:0)	ChE	ステロールエステル		#REF!	#REF!	#REF!		#REF!	#REF!	#REF!		#REF!	#REF!	#REF!		#REF!	#REF!	#REF!		#REF!	#REF!	#REF!		#REF!	#REF!	#REF!		#REF!	#REF!	#REF!		#REF!	#REF!	#REF!		#REF!	#REF!	#REF!		#REF!	#REF!	#REF!		#REF!
Pos	1120	690.613	15.5346	1	ChE(20:4)	ChE	ステロールエステル		#REF!	#REF!	#REF!		#REF!	#REF!	#REF!		#REF!	#REF!	#REF!		#REF!	#REF!	#REF!		#REF!	#REF!	#REF!		#REF!	#REF!	#REF!		#REF!	#REF!	#REF!		#REF!	#REF!	#REF!		#REF!	#REF!	#REF!		#REF!	#REF!	#REF!		#REF!
Pos	1247	640.599	15.584	1	ChE(16:1), DesE(16:0)	ChE/DesE	ステロールエステル		#REF!	#REF!	#REF!		#REF!	#REF!	#REF!		#REF!	#REF!	#REF!		#REF!	#REF!	#REF!		#REF!	#REF!	#REF!		#REF!	#REF!	#REF!		#REF!	#REF!	#REF!		#REF!	#REF!	#REF!		#REF!	#REF!	#REF!		#REF!	#REF!	#REF!		#REF!
Pos	1291	664.599	15.33	1	ChE(18:3)	ChE	ステロールエステル		#REF!	#REF!	#REF!		#REF!	#REF!	#REF!		#REF!	#REF!	#REF!		#REF!	#REF!	#REF!		#REF!	#REF!	#REF!		#REF!	#REF!	#REF!		#REF!	#REF!	#REF!		#REF!	#REF!	#REF!		#REF!	#REF!	#REF!		#REF!	#REF!	#REF!		#REF!
Pos	2052	614.583	15.4821	1	ChE(14:0)	ChE	ステロールエステル		#REF!	#REF!	#REF!		#REF!	#REF!	#REF!		#REF!	#REF!	#REF!		#REF!	#REF!	#REF!		#REF!	#REF!	#REF!		#REF!	#REF!	#REF!		#REF!	#REF!	#REF!		#REF!	#REF!	#REF!		#REF!	#REF!	#REF!		#REF!	#REF!	#REF!		#REF!
Pos	2147	754.74	17.3498	2	ChE(24:0)	ChE	ステロールエステル		#REF!	#REF!	#REF!		#REF!	#REF!	#REF!		#REF!	#REF!	#REF!		#REF!	#REF!	#REF!		#REF!	#REF!	#REF!		#REF!	#REF!	#REF!		#REF!	#REF!	#REF!		#REF!	#REF!	#REF!		#REF!	#REF!	#REF!		#REF!	#REF!	#REF!		#REF!
Pos	2206	714.615	15.4376	1	ChE(22:6)	ChE	ステロールエステル		#REF!	#REF!	#REF!		#REF!	#REF!	#REF!		#REF!	#REF!	#REF!		#REF!	#REF!	#REF!		#REF!	#REF!	#REF!		#REF!	#REF!	#REF!		#REF!	#REF!	#REF!		#REF!	#REF!	#REF!		#REF!	#REF!	#REF!		#REF!	#REF!	#REF!		#REF!
Pos	2254	752.723	17.09	2	ChE(24:1)	ChE	ステロールエステル		#REF!	#REF!	#REF!		#REF!	#REF!	#REF!		#REF!	#REF!	#REF!		#REF!	#REF!	#REF!		#REF!	#REF!	#REF!		#REF!	#REF!	#REF!		#REF!	#REF!	#REF!		#REF!	#REF!	#REF!		#REF!	#REF!	#REF!		#REF!	#REF!	#REF!		#REF!
Pos	2508	726.708	17.0901	1	ChE(22:0)	ChE	ステロールエステル		#REF!	#REF!	#REF!		#REF!	#REF!	#REF!		#REF!	#REF!	#REF!		#REF!	#REF!	#REF!		#REF!	#REF!	#REF!		#REF!	#REF!	#REF!		#REF!	#REF!	#REF!		#REF!	#REF!	#REF!		#REF!	#REF!	#REF!		#REF!	#REF!	#REF!		#REF!
Pos	2814	782.77	17.53	2	ChE(26:0), StE(24:0)	ChE/StE	ステロールエステル		#REF!	#REF!	#REF!		#REF!	#REF!	#REF!		#REF!	#REF!	#REF!		#REF!	#REF!	#REF!		#REF!	#REF!	#REF!		#REF!	#REF!	#REF!		#REF!	#REF!	#REF!		#REF!	#REF!	#REF!		#REF!	#REF!	#REF!		#REF!	#REF!	#REF!		#REF!
Pos	2971	768.755	17.4059	1	ChE(25:0)	ChE	ステロールエステル		#REF!	#REF!	#REF!		#REF!	#REF!	#REF!		#REF!	#REF!	#REF!		#REF!	#REF!	#REF!		#REF!	#REF!	#REF!		#REF!	#REF!	#REF!		#REF!	#REF!	#REF!		#REF!	#REF!	#REF!		#REF!	#REF!	#REF!		#REF!	#REF!	#REF!		#REF!
Pos	3098	724.692	16.806	2	ChE(22:1)	ChE	ステロールエステル		#REF!	#REF!	#REF!		#REF!	#REF!	#REF!		#REF!	#REF!	#REF!		#REF!	#REF!	#REF!		#REF!	#REF!	#REF!		#REF!	#REF!	#REF!		#REF!	#REF!	#REF!		#REF!	#REF!	#REF!		#REF!	#REF!	#REF!		#REF!	#REF!	#REF!		#REF!
Pos	3350	586.552	14.7911	1	ChE(12:0)	ChE	ステロールエステル		#REF!	#REF!	#REF!		#REF!	#REF!	#REF!		#REF!	#REF!	#REF!		#REF!	#REF!	#REF!		#REF!	#REF!	#REF!		#REF!	#REF!	#REF!		#REF!	#REF!	#REF!		#REF!	#REF!	#REF!		#REF!	#REF!	#REF!		#REF!	#REF!	#REF!		#REF!
Pos	3654	836.817	17.7621	1	ChE(30:1)	ChE	ステロールエステル		#REF!	#REF!	#REF!		#REF!	#REF!	#REF!		#REF!	#REF!	#REF!		#REF!	#REF!	#REF!		#REF!	#REF!	#REF!		#REF!	#REF!	#REF!		#REF!	#REF!	#REF!		#REF!	#REF!	#REF!		#REF!	#REF!	#REF!		#REF!	#REF!	#REF!		#REF!
Pos	3998	796.786	17.6188	1	ChE(27:0)	ChE	ステロールエステル		#REF!	#REF!	#REF!		#REF!	#REF!	#REF!		#REF!	#REF!	#REF!		#REF!	#REF!	#REF!		#REF!	#REF!	#REF!		#REF!	#REF!	#REF!		#REF!	#REF!	#REF!		#REF!	#REF!	#REF!		#REF!	#REF!	#REF!		#REF!	#REF!	#REF!		#REF!
Pos	4145	740.723	17.1934	2	ChE(23:0)	ChE	ステロールエステル		#REF!	#REF!	#REF!		#REF!	#REF!	#REF!		#REF!	#REF!	#REF!		#REF!	#REF!	#REF!		#REF!	#REF!	#REF!		#REF!	#REF!	#REF!		#REF!	#REF!	#REF!		#REF!	#REF!	#REF!		#REF!	#REF!	#REF!		#REF!	#REF!	#REF!		#REF!
Pos	4693	810.801	17.7195	1	ChE(28:0), StE(26:0)	ChE/StE	ステロールエステル		#REF!	#REF!	#REF!		#REF!	#REF!	#REF!		#REF!	#REF!	#REF!		#REF!	#REF!	#REF!		#REF!	#REF!	#REF!		#REF!	#REF!	#REF!		#REF!	#REF!	#REF!		#REF!	#REF!	#REF!		#REF!	#REF!	#REF!		#REF!	#REF!	#REF!		#REF!
Pos	4701	864.847	17.9448	1	ChE(32:1), LE(29:0)	ChE/LE	ステロールエステル		#REF!	#REF!	#REF!		#REF!	#REF!	#REF!		#REF!	#REF!	#REF!		#REF!	#REF!	#REF!		#REF!	#REF!	#REF!		#REF!	#REF!	#REF!		#REF!	#REF!	#REF!		#REF!	#REF!	#REF!		#REF!	#REF!	#REF!		#REF!	#REF!	#REF!		#REF!
Pos	5174	750.709	16.8435	2	ChE(24:2)	ChE	ステロールエステル		#REF!	#REF!	#REF!		#REF!	#REF!	#REF!		#REF!	#REF!	#REF!		#REF!	#REF!	#REF!		#REF!	#REF!	#REF!		#REF!	#REF!	#REF!		#REF!	#REF!	#REF!		#REF!	#REF!	#REF!		#REF!	#REF!	#REF!		#REF!	#REF!	#REF!		#REF!
Pos	1565	686.641	12.9968	1	ChE[O](18:0)	ChE[O]	ステロールエステル		#REF!	#REF!	#REF!		#REF!	#REF!	#REF!		#REF!	#REF!	#REF!		#REF!	#REF!	#REF!		#REF!	#REF!	#REF!		#REF!	#REF!	#REF!		#REF!	#REF!	#REF!		#REF!	#REF!	#REF!		#REF!	#REF!	#REF!		#REF!	#REF!	#REF!		#REF!
Pos	3342	684.625	13.4354	1	ChE[O](18:1)	ChE[O]	ステロールエステル		#REF!	#REF!	#REF!		#REF!	#REF!	#REF!		#REF!	#REF!	#REF!		#REF!	#REF!	#REF!		#REF!	#REF!	#REF!		#REF!	#REF!	#REF!		#REF!	#REF!	#REF!		#REF!	#REF!	#REF!		#REF!	#REF!	#REF!		#REF!	#REF!	#REF!		#REF!
Pos	2695	950.887	17.311	1	ChDE(18:0/18:1)	ChDE	ステロールエステル		#REF!	#REF!	#REF!		#REF!	#REF!	#REF!		#REF!	#REF!	#REF!		#REF!	#REF!	#REF!		#REF!	#REF!	#REF!		#REF!	#REF!	#REF!		#REF!	#REF!	#REF!		#REF!	#REF!	#REF!		#REF!	#REF!	#REF!		#REF!	#REF!	#REF!		#REF!
Pos	3311	924.869	17.2971	1	ChDE(18:0/16:0)	ChDE	ステロールエステル		#REF!	#REF!	#REF!		#REF!	#REF!	#REF!		#REF!	#REF!	#REF!		#REF!	#REF!	#REF!		#REF!	#REF!	#REF!		#REF!	#REF!	#REF!		#REF!	#REF!	#REF!		#REF!	#REF!	#REF!		#REF!	#REF!	#REF!		#REF!	#REF!	#REF!		#REF!
Pos	4272	952.901	17.5138	1	ChDE(18:0/18:0)	ChDE	ステロールエステル		#REF!	#REF!	#REF!		#REF!	#REF!	#REF!		#REF!	#REF!	#REF!		#REF!	#REF!	#REF!		#REF!	#REF!	#REF!		#REF!	#REF!	#REF!		#REF!	#REF!	#REF!		#REF!	#REF!	#REF!		#REF!	#REF!	#REF!		#REF!	#REF!	#REF!		#REF!
Pos	6170	1145.09	18.2756	1	ChDE(50:2)	ChDE	ステロールエステル		#REF!	#REF!	#REF!		#REF!	#REF!	#REF!		#REF!	#REF!	#REF!		#REF!	#REF!	#REF!		#REF!	#REF!	#REF!		#REF!	#REF!	#REF!		#REF!	#REF!	#REF!		#REF!	#REF!	#REF!		#REF!	#REF!	#REF!		#REF!	#REF!	#REF!		#REF!
Pos	7620	1119.07	18.2519	1	ChDE(48:1)	ChDE	ステロールエステル		#REF!	#REF!	#REF!		#REF!	#REF!	#REF!		#REF!	#REF!	#REF!		#REF!	#REF!	#REF!		#REF!	#REF!	#REF!		#REF!	#REF!	#REF!		#REF!	#REF!	#REF!		#REF!	#REF!	#REF!		#REF!	#REF!	#REF!		#REF!	#REF!	#REF!		#REF!
Pos	8149	1117.06	18.1351	1	ChDE(48:2)	ChDE	ステロールエステル		#REF!	#REF!	#REF!		#REF!	#REF!	#REF!		#REF!	#REF!	#REF!		#REF!	#REF!	#REF!		#REF!	#REF!	#REF!		#REF!	#REF!	#REF!		#REF!	#REF!	#REF!		#REF!	#REF!	#REF!		#REF!	#REF!	#REF!		#REF!	#REF!	#REF!		#REF!
Pos	90	404.387	7.97814	1	コレステロール	ステロール代謝物	ステロール代謝物		#REF!	#REF!	#REF!		#REF!	#REF!	#REF!		#REF!	#REF!	#REF!		#REF!	#REF!	#REF!		#REF!	#REF!	#REF!		#REF!	#REF!	#REF!		#REF!	#REF!	#REF!		#REF!	#REF!	#REF!		#REF!	#REF!	#REF!		#REF!	#REF!	#REF!		#REF!
Pos	136	594.471	6.99931	1	G1シトステロール	ステロール代謝物	ステロール代謝物		#REF!	#REF!	#REF!		#REF!	#REF!	#REF!		#REF!	#REF!	#REF!		#REF!	#REF!	#REF!		#REF!	#REF!	#REF!		#REF!	#REF!	#REF!		#REF!	#REF!	#REF!		#REF!	#REF!	#REF!		#REF!	#REF!	#REF!		#REF!	#REF!	#REF!		#REF!
Pos	341	592.455	6.7643	1	G1スティグマステロール	ステロール代謝物	ステロール代謝物		#REF!	#REF!	#REF!		#REF!	#REF!	#REF!		#REF!	#REF!	#REF!		#REF!	#REF!	#REF!		#REF!	#REF!	#REF!		#REF!	#REF!	#REF!		#REF!	#REF!	#REF!		#REF!	#REF!	#REF!		#REF!	#REF!	#REF!		#REF!	#REF!	#REF!		#REF!
Pos	351	432.418	8.40946	1	シトステロール	ステロール代謝物	ステロール代謝物		#REF!	#REF!	#REF!		#REF!	#REF!	#REF!		#REF!	#REF!	#REF!		#REF!	#REF!	#REF!		#REF!	#REF!	#REF!		#REF!	#REF!	#REF!		#REF!	#REF!	#REF!		#REF!	#REF!	#REF!		#REF!	#REF!	#REF!		#REF!	#REF!	#REF!		#REF!
Pos	391	580.455	6.86097	1	G1カンペステロール	ステロール代謝物	ステロール代謝物		#REF!	#REF!	#REF!		#REF!	#REF!	#REF!		#REF!	#REF!	#REF!		#REF!	#REF!	#REF!		#REF!	#REF!	#REF!		#REF!	#REF!	#REF!		#REF!	#REF!	#REF!		#REF!	#REF!	#REF!		#REF!	#REF!	#REF!		#REF!	#REF!	#REF!		#REF!
Pos	466	406.402	8.04969	1	コレスタノール	ステロール代謝物	ステロール代謝物		#REF!	#REF!	#REF!		#REF!	#REF!	#REF!		#REF!	#REF!	#REF!		#REF!	#REF!	#REF!		#REF!	#REF!	#REF!		#REF!	#REF!	#REF!		#REF!	#REF!	#REF!		#REF!	#REF!	#REF!		#REF!	#REF!	#REF!		#REF!	#REF!	#REF!		#REF!
Pos	797	566.438	6.75178	1	G1コレステロール	ステロール代謝物	ステロール代謝物		#REF!	#REF!	#REF!		#REF!	#REF!	#REF!		#REF!	#REF!	#REF!		#REF!	#REF!	#REF!		#REF!	#REF!	#REF!		#REF!	#REF!	#REF!		#REF!	#REF!	#REF!		#REF!	#REF!	#REF!		#REF!	#REF!	#REF!		#REF!	#REF!	#REF!		#REF!
Pos	954	418.402	8.17429	1	カンペステロール	ステロール代謝物	ステロール代謝物		#REF!	#REF!	#REF!		#REF!	#REF!	#REF!		#REF!	#REF!	#REF!		#REF!	#REF!	#REF!		#REF!	#REF!	#REF!		#REF!	#REF!	#REF!		#REF!	#REF!	#REF!		#REF!	#REF!	#REF!		#REF!	#REF!	#REF!		#REF!	#REF!	#REF!		#REF!
Pos	1223	434.432	8.46984	1	シトスタノール	ステロール代謝物	ステロール代謝物		#REF!	#REF!	#REF!		#REF!	#REF!	#REF!		#REF!	#REF!	#REF!		#REF!	#REF!	#REF!		#REF!	#REF!	#REF!		#REF!	#REF!	#REF!		#REF!	#REF!	#REF!		#REF!	#REF!	#REF!		#REF!	#REF!	#REF!		#REF!	#REF!	#REF!		#REF!
Pos	1472	432.417	8.11442	1	βシトステロール	ステロール代謝物	ステロール代謝物		#REF!	#REF!	#REF!		#REF!	#REF!	#REF!		#REF!	#REF!	#REF!		#REF!	#REF!	#REF!		#REF!	#REF!	#REF!		#REF!	#REF!	#REF!		#REF!	#REF!	#REF!		#REF!	#REF!	#REF!		#REF!	#REF!	#REF!		#REF!	#REF!	#REF!		#REF!
Pos	1677	430.399	8.19577	1	スティグマステロール	ステロール代謝物	ステロール代謝物		#REF!	#REF!	#REF!		#REF!	#REF!	#REF!		#REF!	#REF!	#REF!		#REF!	#REF!	#REF!		#REF!	#REF!	#REF!		#REF!	#REF!	#REF!		#REF!	#REF!	#REF!		#REF!	#REF!	#REF!		#REF!	#REF!	#REF!		#REF!	#REF!	#REF!		#REF!
Pos	2553	418.401	7.95458	1	カンペステロール	ステロール代謝物	ステロール代謝物		#REF!	#REF!	#REF!		#REF!	#REF!	#REF!		#REF!	#REF!	#REF!		#REF!	#REF!	#REF!		#REF!	#REF!	#REF!		#REF!	#REF!	#REF!		#REF!	#REF!	#REF!		#REF!	#REF!	#REF!		#REF!	#REF!	#REF!		#REF!	#REF!	#REF!		#REF!
Neg	26	465.303	6.25091	-1	コレステロール硫酸	ステロール代謝物	ステロール代謝物		#REF!	#REF!	#REF!		#REF!	#REF!	#REF!		#REF!	#REF!	#REF!		#REF!	#REF!	#REF!		#REF!	#REF!	#REF!		#REF!	#REF!	#REF!		#REF!	#REF!	#REF!		#REF!	#REF!	#REF!		#REF!	#REF!	#REF!		#REF!	#REF!	#REF!		#REF!
Neg	59	508.354	6.39966	-1	コレステロールホスホエタノールアミン	ステロール代謝物	ステロール代謝物		#REF!	#REF!	#REF!		#REF!	#REF!	#REF!		#REF!	#REF!	#REF!		#REF!	#REF!	#REF!		#REF!	#REF!	#REF!		#REF!	#REF!	#REF!		#REF!	#REF!	#REF!		#REF!	#REF!	#REF!		#REF!	#REF!	#REF!		#REF!	#REF!	#REF!		#REF!
Neg	89	561.378	5.92162	-1	グルクロン酸コレステロール	ステロール代謝物	ステロール代謝物		#REF!	#REF!	#REF!		#REF!	#REF!	#REF!		#REF!	#REF!	#REF!		#REF!	#REF!	#REF!		#REF!	#REF!	#REF!		#REF!	#REF!	#REF!		#REF!	#REF!	#REF!		#REF!	#REF!	#REF!		#REF!	#REF!	#REF!		#REF!	#REF!	#REF!		#REF!
Neg	268	493.334	6.50701	-1	シトステロール硫酸	ステロール代謝物	ステロール代謝物		#REF!	#REF!	#REF!		#REF!	#REF!	#REF!		#REF!	#REF!	#REF!		#REF!	#REF!	#REF!		#REF!	#REF!	#REF!		#REF!	#REF!	#REF!		#REF!	#REF!	#REF!		#REF!	#REF!	#REF!		#REF!	#REF!	#REF!		#REF!	#REF!	#REF!		#REF!
Neg	348	536.385	6.67882	-1	シトステロールホスホエタノールアミン	ステロール代謝物	ステロール代謝物		#REF!	#REF!	#REF!		#REF!	#REF!	#REF!		#REF!	#REF!	#REF!		#REF!	#REF!	#REF!		#REF!	#REF!	#REF!		#REF!	#REF!	#REF!		#REF!	#REF!	#REF!		#REF!	#REF!	#REF!		#REF!	#REF!	#REF!		#REF!	#REF!	#REF!		#REF!
Neg	388	479.318	6.36963	-1	カンペステロール硫酸	ステロール代謝物	ステロール代謝物		#REF!	#REF!	#REF!		#REF!	#REF!	#REF!		#REF!	#REF!	#REF!		#REF!	#REF!	#REF!		#REF!	#REF!	#REF!		#REF!	#REF!	#REF!		#REF!	#REF!	#REF!		#REF!	#REF!	#REF!		#REF!	#REF!	#REF!		#REF!	#REF!	#REF!		#REF!
Neg	396	522.369	6.53155	-1	カンペステロールホスホエタノールアミン	ステロール代謝物	ステロール代謝物		#REF!	#REF!	#REF!		#REF!	#REF!	#REF!		#REF!	#REF!	#REF!		#REF!	#REF!	#REF!		#REF!	#REF!	#REF!		#REF!	#REF!	#REF!		#REF!	#REF!	#REF!		#REF!	#REF!	#REF!		#REF!	#REF!	#REF!		#REF!	#REF!	#REF!		#REF!
Neg	468	524.349	4.04918	-1	ヒドロキシコレステロールホスホエタノールアミン	ステロール代謝物	ステロール代謝物		#REF!	#REF!	#REF!		#REF!	#REF!	#REF!		#REF!	#REF!	#REF!		#REF!	#REF!	#REF!		#REF!	#REF!	#REF!		#REF!	#REF!	#REF!		#REF!	#REF!	#REF!		#REF!	#REF!	#REF!		#REF!	#REF!	#REF!		#REF!	#REF!	#REF!		#REF!
Neg	623	481.297	3.74503	-1	ヒドロキシコレステロール硫酸	ステロール代謝物	ステロール代謝物		#REF!	#REF!	#REF!		#REF!	#REF!	#REF!		#REF!	#REF!	#REF!		#REF!	#REF!	#REF!		#REF!	#REF!	#REF!		#REF!	#REF!	#REF!		#REF!	#REF!	#REF!		#REF!	#REF!	#REF!		#REF!	#REF!	#REF!		#REF!	#REF!	#REF!		#REF!
Neg	833	491.318	6.27341	-1	スティグマステロール硫酸	ステロール代謝物	ステロール代謝物		#REF!	#REF!	#REF!		#REF!	#REF!	#REF!		#REF!	#REF!	#REF!		#REF!	#REF!	#REF!		#REF!	#REF!	#REF!		#REF!	#REF!	#REF!		#REF!	#REF!	#REF!		#REF!	#REF!	#REF!		#REF!	#REF!	#REF!		#REF!	#REF!	#REF!		#REF!
Neg	1472	477.302	6.20856	-1	ブラシカステロール硫酸	ステロール代謝物	ステロール代謝物		#REF!	#REF!	#REF!		#REF!	#REF!	#REF!		#REF!	#REF!	#REF!		#REF!	#REF!	#REF!		#REF!	#REF!	#REF!		#REF!	#REF!	#REF!		#REF!	#REF!	#REF!		#REF!	#REF!	#REF!		#REF!	#REF!	#REF!		#REF!	#REF!	#REF!		#REF!
Neg	2849	795.628	13.1008	-1	CoQ9H2	CoQ	その他		#REF!	#REF!	#REF!		#REF!	#REF!	#REF!		#REF!	#REF!	#REF!		#REF!	#REF!	#REF!		#REF!	#REF!	#REF!		#REF!	#REF!	#REF!		#REF!	#REF!	#REF!		#REF!	#REF!	#REF!		#REF!	#REF!	#REF!		#REF!	#REF!	#REF!		#REF!
Neg	248	397.204	1.99828	-1	プレグナノロン硫酸？	ステロイド	その他		#REF!	#REF!	#REF!		#REF!	#REF!	#REF!		#REF!	#REF!	#REF!		#REF!	#REF!	#REF!		#REF!	#REF!	#REF!		#REF!	#REF!	#REF!		#REF!	#REF!	#REF!		#REF!	#REF!	#REF!		#REF!	#REF!	#REF!		#REF!	#REF!	#REF!		#REF!
Neg	417	367.157	2.99642	-1	DHEAS	ステロイド	その他		#REF!	#REF!	#REF!		#REF!	#REF!	#REF!		#REF!	#REF!	#REF!		#REF!	#REF!	#REF!		#REF!	#REF!	#REF!		#REF!	#REF!	#REF!		#REF!	#REF!	#REF!		#REF!	#REF!	#REF!		#REF!	#REF!	#REF!		#REF!	#REF!	#REF!		#REF!
Neg	1537	440.255	2.1954	-1	プレグナノロンホスホエタノールアミン？	ステロイド	その他		#REF!	#REF!	#REF!		#REF!	#REF!	#REF!		#REF!	#REF!	#REF!		#REF!	#REF!	#REF!		#REF!	#REF!	#REF!		#REF!	#REF!	#REF!		#REF!	#REF!	#REF!		#REF!	#REF!	#REF!		#REF!	#REF!	#REF!		#REF!	#REF!	#REF!		#REF!
Neg	70	591.389	6.13866	-1	グルクロン酸βorγトコフェロール	ビタミンE	その他		#REF!	#REF!	#REF!		#REF!	#REF!	#REF!		#REF!	#REF!	#REF!		#REF!	#REF!	#REF!		#REF!	#REF!	#REF!		#REF!	#REF!	#REF!		#REF!	#REF!	#REF!		#REF!	#REF!	#REF!		#REF!	#REF!	#REF!		#REF!	#REF!	#REF!		#REF!
Neg	264	475.377	7.82042	-1	βorγトコフェロール	ビタミンE	その他		#REF!	#REF!	#REF!		#REF!	#REF!	#REF!		#REF!	#REF!	#REF!		#REF!	#REF!	#REF!		#REF!	#REF!	#REF!		#REF!	#REF!	#REF!		#REF!	#REF!	#REF!		#REF!	#REF!	#REF!		#REF!	#REF!	#REF!		#REF!	#REF!	#REF!		#REF!
Neg	323	577.373	6.00414	-1	グルクロン酸δトコフェロール	ビタミンE	その他		#REF!	#REF!	#REF!		#REF!	#REF!	#REF!		#REF!	#REF!	#REF!		#REF!	#REF!	#REF!		#REF!	#REF!	#REF!		#REF!	#REF!	#REF!		#REF!	#REF!	#REF!		#REF!	#REF!	#REF!		#REF!	#REF!	#REF!		#REF!	#REF!	#REF!		#REF!
Neg	386	607.383	5.26133	-1	グルクロン酸ヒドロキシβorγトコフェロール？	ビタミンE	その他		#REF!	#REF!	#REF!		#REF!	#REF!	#REF!		#REF!	#REF!	#REF!		#REF!	#REF!	#REF!		#REF!	#REF!	#REF!		#REF!	#REF!	#REF!		#REF!	#REF!	#REF!		#REF!	#REF!	#REF!		#REF!	#REF!	#REF!		#REF!	#REF!	#REF!		#REF!
Neg	899	489.393	8.15028	-1	αトコフェロール	ビタミンE	その他		#REF!	#REF!	#REF!		#REF!	#REF!	#REF!		#REF!	#REF!	#REF!		#REF!	#REF!	#REF!		#REF!	#REF!	#REF!		#REF!	#REF!	#REF!		#REF!	#REF!	#REF!		#REF!	#REF!	#REF!		#REF!	#REF!	#REF!		#REF!	#REF!	#REF!		#REF!
Neg	979	605.404	6.23114	-1	グルクロン酸αトコフェロール	ビタミンE	その他		#REF!	#REF!	#REF!		#REF!	#REF!	#REF!		#REF!	#REF!	#REF!		#REF!	#REF!	#REF!		#REF!	#REF!	#REF!		#REF!	#REF!	#REF!		#REF!	#REF!	#REF!		#REF!	#REF!	#REF!		#REF!	#REF!	#REF!		#REF!	#REF!	#REF!		#REF!
Neg	1067	461.362	7.52255	-1	δトコフェロール	ビタミンE	その他		#REF!	#REF!	#REF!		#REF!	#REF!	#REF!		#REF!	#REF!	#REF!		#REF!	#REF!	#REF!		#REF!	#REF!	#REF!		#REF!	#REF!	#REF!		#REF!	#REF!	#REF!		#REF!	#REF!	#REF!		#REF!	#REF!	#REF!		#REF!	#REF!	#REF!		#REF!
Pos	380	429.37	7.29216	1	αトコフェロールキノン	ビタミンE	その他		#REF!	#REF!	#REF!		#REF!	#REF!	#REF!		#REF!	#REF!	#REF!		#REF!	#REF!	#REF!		#REF!	#REF!	#REF!		#REF!	#REF!	#REF!		#REF!	#REF!	#REF!		#REF!	#REF!	#REF!		#REF!	#REF!	#REF!		#REF!	#REF!	#REF!		#REF!
Pos	1256	490.422	8.80933	1	αトコフェロール酢酸	ビタミンE	その他		#REF!	#REF!	#REF!		#REF!	#REF!	#REF!		#REF!	#REF!	#REF!		#REF!	#REF!	#REF!		#REF!	#REF!	#REF!		#REF!	#REF!	#REF!		#REF!	#REF!	#REF!		#REF!	#REF!	#REF!		#REF!	#REF!	#REF!		#REF!	#REF!	#REF!		#REF!
Neg	1456	1168.04	16.9271	-1	ドリコール16	ドリコール	その他		#REF!	#REF!	#REF!		#REF!	#REF!	#REF!		#REF!	#REF!	#REF!		#REF!	#REF!	#REF!		#REF!	#REF!	#REF!		#REF!	#REF!	#REF!		#REF!	#REF!	#REF!		#REF!	#REF!	#REF!		#REF!	#REF!	#REF!		#REF!	#REF!	#REF!		#REF!
Neg	1523	1236.1	17.2042	-1	ドリコール17	ドリコール	その他		#REF!	#REF!	#REF!		#REF!	#REF!	#REF!		#REF!	#REF!	#REF!		#REF!	#REF!	#REF!		#REF!	#REF!	#REF!		#REF!	#REF!	#REF!		#REF!	#REF!	#REF!		#REF!	#REF!	#REF!		#REF!	#REF!	#REF!		#REF!	#REF!	#REF!		#REF!
Neg	2104	1304.16	17.443	-1	ドリコール18	ドリコール	その他		#REF!	#REF!	#REF!		#REF!	#REF!	#REF!		#REF!	#REF!	#REF!		#REF!	#REF!	#REF!		#REF!	#REF!	#REF!		#REF!	#REF!	#REF!		#REF!	#REF!	#REF!		#REF!	#REF!	#REF!		#REF!	#REF!	#REF!		#REF!	#REF!	#REF!		#REF!
Neg	2164	1099.98	16.6003	-1	ドリコール15	ドリコール	その他		#REF!	#REF!	#REF!		#REF!	#REF!	#REF!		#REF!	#REF!	#REF!		#REF!	#REF!	#REF!		#REF!	#REF!	#REF!		#REF!	#REF!	#REF!		#REF!	#REF!	#REF!		#REF!	#REF!	#REF!		#REF!	#REF!	#REF!		#REF!	#REF!	#REF!		#REF!
Neg	3247	1372.23	17.6513	-1	ドリコール19	ドリコール	その他		#REF!	#REF!	#REF!		#REF!	#REF!	#REF!		#REF!	#REF!	#REF!		#REF!	#REF!	#REF!		#REF!	#REF!	#REF!		#REF!	#REF!	#REF!		#REF!	#REF!	#REF!		#REF!	#REF!	#REF!		#REF!	#REF!	#REF!		#REF!	#REF!	#REF!		#REF!
Neg	4835	1440.29	17.8403	-1	ドリコール20	ドリコール	その他		#REF!	#REF!	#REF!		#REF!	#REF!	#REF!		#REF!	#REF!	#REF!		#REF!	#REF!	#REF!		#REF!	#REF!	#REF!		#REF!	#REF!	#REF!		#REF!	#REF!	#REF!		#REF!	#REF!	#REF!		#REF!	#REF!	#REF!		#REF!	#REF!	#REF!		#REF!
Neg	57	591.318	1.22534	-1	Mesobilirubinogen	その他	その他		#REF!	#REF!	#REF!		#REF!	#REF!	#REF!		#REF!	#REF!	#REF!		#REF!	#REF!	#REF!		#REF!	#REF!	#REF!		#REF!	#REF!	#REF!		#REF!	#REF!	#REF!		#REF!	#REF!	#REF!		#REF!	#REF!	#REF!		#REF!	#REF!	#REF!		#REF!
Neg	75	589.302	1.01203	-1	Urobilin	その他	その他		#REF!	#REF!	#REF!		#REF!	#REF!	#REF!		#REF!	#REF!	#REF!		#REF!	#REF!	#REF!		#REF!	#REF!	#REF!		#REF!	#REF!	#REF!		#REF!	#REF!	#REF!		#REF!	#REF!	#REF!		#REF!	#REF!	#REF!		#REF!	#REF!	#REF!		#REF!
Neg	849	869.557	11.2264	-1	フェオフィチンa	その他	その他		#REF!	#REF!	#REF!		#REF!	#REF!	#REF!		#REF!	#REF!	#REF!		#REF!	#REF!	#REF!		#REF!	#REF!	#REF!		#REF!	#REF!	#REF!		#REF!	#REF!	#REF!		#REF!	#REF!	#REF!		#REF!	#REF!	#REF!		#REF!	#REF!	#REF!		#REF!
Neg	1037	615.44	8.84208	-1	オリザノール41	その他	その他		#REF!	#REF!	#REF!		#REF!	#REF!	#REF!		#REF!	#REF!	#REF!		#REF!	#REF!	#REF!		#REF!	#REF!	#REF!		#REF!	#REF!	#REF!		#REF!	#REF!	#REF!		#REF!	#REF!	#REF!		#REF!	#REF!	#REF!		#REF!	#REF!	#REF!		#REF!
Neg	3274	869.557	11.6598	-1	フェオフィチンa	その他	その他		#REF!	#REF!	#REF!		#REF!	#REF!	#REF!		#REF!	#REF!	#REF!		#REF!	#REF!	#REF!		#REF!	#REF!	#REF!		#REF!	#REF!	#REF!		#REF!	#REF!	#REF!		#REF!	#REF!	#REF!		#REF!	#REF!	#REF!		#REF!	#REF!	#REF!		#REF!
Pos	120	880.716	14.5691	1	CoQ10	CoQ	その他		#REF!	#REF!	#REF!		#REF!	#REF!	#REF!		#REF!	#REF!	#REF!		#REF!	#REF!	#REF!		#REF!	#REF!	#REF!		#REF!	#REF!	#REF!		#REF!	#REF!	#REF!		#REF!	#REF!	#REF!		#REF!	#REF!	#REF!		#REF!	#REF!	#REF!		#REF!
Pos	788	812.652	13.1462	1	CoQ9	CoQ	その他		#REF!	#REF!	#REF!		#REF!	#REF!	#REF!		#REF!	#REF!	#REF!		#REF!	#REF!	#REF!		#REF!	#REF!	#REF!		#REF!	#REF!	#REF!		#REF!	#REF!	#REF!		#REF!	#REF!	#REF!		#REF!	#REF!	#REF!		#REF!	#REF!	#REF!		#REF!
Pos	5067	744.589	11.6007	1	CoQ8	CoQ	その他		#REF!	#REF!	#REF!		#REF!	#REF!	#REF!		#REF!	#REF!	#REF!		#REF!	#REF!	#REF!		#REF!	#REF!	#REF!		#REF!	#REF!	#REF!		#REF!	#REF!	#REF!		#REF!	#REF!	#REF!		#REF!	#REF!	#REF!		#REF!	#REF!	#REF!		#REF!
Pos	457	766.647	14.7459	1	PQA9	PQA	その他		#REF!	#REF!	#REF!		#REF!	#REF!	#REF!		#REF!	#REF!	#REF!		#REF!	#REF!	#REF!		#REF!	#REF!	#REF!		#REF!	#REF!	#REF!		#REF!	#REF!	#REF!		#REF!	#REF!	#REF!		#REF!	#REF!	#REF!		#REF!	#REF!	#REF!		#REF!
Pos	744	768.662	13.1215	1	PQA9H2	PQA	その他		#REF!	#REF!	#REF!		#REF!	#REF!	#REF!		#REF!	#REF!	#REF!		#REF!	#REF!	#REF!		#REF!	#REF!	#REF!		#REF!	#REF!	#REF!		#REF!	#REF!	#REF!		#REF!	#REF!	#REF!		#REF!	#REF!	#REF!		#REF!	#REF!	#REF!		#REF!
Pos	1971	766.646	12.9473	1	PQA9	PQA	その他		#REF!	#REF!	#REF!		#REF!	#REF!	#REF!		#REF!	#REF!	#REF!		#REF!	#REF!	#REF!		#REF!	#REF!	#REF!		#REF!	#REF!	#REF!		#REF!	#REF!	#REF!		#REF!	#REF!	#REF!		#REF!	#REF!	#REF!		#REF!	#REF!	#REF!		#REF!
Pos	1302	870.708	15.9878	1	MK10	その他	その他		#REF!	#REF!	#REF!		#REF!	#REF!	#REF!		#REF!	#REF!	#REF!		#REF!	#REF!	#REF!		#REF!	#REF!	#REF!		#REF!	#REF!	#REF!		#REF!	#REF!	#REF!		#REF!	#REF!	#REF!		#REF!	#REF!	#REF!		#REF!	#REF!	#REF!		#REF!
Neg	266	485.336	5.29109	-1	IS(LPE_d7)(18:1)	IS	IS		#REF!	#REF!	#REF!		#REF!	#REF!	#REF!		#REF!	#REF!	#REF!		#REF!	#REF!	#REF!		#REF!	#REF!	#REF!		#REF!	#REF!	#REF!		#REF!	#REF!	#REF!		#REF!	#REF!	#REF!		#REF!	#REF!	#REF!		#REF!	#REF!	#REF!		#REF!
Neg	480	587.404	5.21047	-1	IS(LPC_d7)(18:1)	IS	IS		#REF!	#REF!	#REF!		#REF!	#REF!	#REF!		#REF!	#REF!	#REF!		#REF!	#REF!	#REF!		#REF!	#REF!	#REF!		#REF!	#REF!	#REF!		#REF!	#REF!	#REF!		#REF!	#REF!	#REF!		#REF!	#REF!	#REF!		#REF!	#REF!	#REF!		#REF!
Neg	696	828.561	7.40637	-1	IS(PI_sn2d7)(15:0/18:1)	IS	IS		#REF!	#REF!	#REF!		#REF!	#REF!	#REF!		#REF!	#REF!	#REF!		#REF!	#REF!	#REF!		#REF!	#REF!	#REF!		#REF!	#REF!	#REF!		#REF!	#REF!	#REF!		#REF!	#REF!	#REF!		#REF!	#REF!	#REF!		#REF!	#REF!	#REF!		#REF!
Neg	933	753.54	7.41879	-1	IS(PS_sn2d7)(15:0/18:1)	IS	IS		#REF!	#REF!	#REF!		#REF!	#REF!	#REF!		#REF!	#REF!	#REF!		#REF!	#REF!	#REF!		#REF!	#REF!	#REF!		#REF!	#REF!	#REF!		#REF!	#REF!	#REF!		#REF!	#REF!	#REF!		#REF!	#REF!	#REF!		#REF!	#REF!	#REF!		#REF!
Neg	983	589.552	8.12272	-1	IS(Cer_sn1d7)(d18:1/15:0)	IS	IS		#REF!	#REF!	#REF!		#REF!	#REF!	#REF!		#REF!	#REF!	#REF!		#REF!	#REF!	#REF!		#REF!	#REF!	#REF!		#REF!	#REF!	#REF!		#REF!	#REF!	#REF!		#REF!	#REF!	#REF!		#REF!	#REF!	#REF!		#REF!	#REF!	#REF!		#REF!
Neg	1115	740.545	7.52751	-1	IS(PG_sn2d7)(15:0/18:1)	IS	IS		#REF!	#REF!	#REF!		#REF!	#REF!	#REF!		#REF!	#REF!	#REF!		#REF!	#REF!	#REF!		#REF!	#REF!	#REF!		#REF!	#REF!	#REF!		#REF!	#REF!	#REF!		#REF!	#REF!	#REF!		#REF!	#REF!	#REF!		#REF!	#REF!	#REF!		#REF!
Neg	1688	709.551	8.13407	-1	IS(PE_sn2d7)(15:0/18:1)	IS	IS		#REF!	#REF!	#REF!		#REF!	#REF!	#REF!		#REF!	#REF!	#REF!		#REF!	#REF!	#REF!		#REF!	#REF!	#REF!		#REF!	#REF!	#REF!		#REF!	#REF!	#REF!		#REF!	#REF!	#REF!		#REF!	#REF!	#REF!		#REF!	#REF!	#REF!		#REF!
Pos	670	829.795	15.6511	1	IS(TG_sn2d7)(15:0/18:1/15:0)	IS	IS		#REF!	#REF!	#REF!		#REF!	#REF!	#REF!		#REF!	#REF!	#REF!		#REF!	#REF!	#REF!		#REF!	#REF!	#REF!		#REF!	#REF!	#REF!		#REF!	#REF!	#REF!		#REF!	#REF!	#REF!		#REF!	#REF!	#REF!		#REF!	#REF!	#REF!		#REF!
Pos	855	605.581	9.61717	1	IS(DG_sn2d7)(15:0/18:1)	IS	IS		#REF!	#REF!	#REF!		#REF!	#REF!	#REF!		#REF!	#REF!	#REF!		#REF!	#REF!	#REF!		#REF!	#REF!	#REF!		#REF!	#REF!	#REF!		#REF!	#REF!	#REF!		#REF!	#REF!	#REF!		#REF!	#REF!	#REF!		#REF!	#REF!	#REF!		#REF!
Pos	892	675.675	16.0503	1	IS(ChE_d7)(18:1)	IS	IS		#REF!	#REF!	#REF!		#REF!	#REF!	#REF!		#REF!	#REF!	#REF!		#REF!	#REF!	#REF!		#REF!	#REF!	#REF!		#REF!	#REF!	#REF!		#REF!	#REF!	#REF!		#REF!	#REF!	#REF!		#REF!	#REF!	#REF!		#REF!	#REF!	#REF!		#REF!
[truncated: 2 more columns]

## Sheet: Table S1
																																					Log2(Ratio to -80℃ 1m)
						Fold change										Dunnett P-value										Average_Log2(ratio)											－80°C 1m			－20°C 1w			－20°C 2w			－20°C 1m			4°C 6h
index	Metabolite	Categoly	CV	S/N	Platform	－20°C 1w	－20°C 2w	－20°C 1m	4°C 6h	4°C 24h	4°C 48h	RT 2h	RT 6h	RT 24h	RT 48h	－20°C 1w	－20°C 2w	－20°C 1m	4°C 6h	4°C 24h	4°C 48h	RT 2h	RT 6h	RT 24h	RT 48h	－80°C 1m	－20°C 1w	－20°C 2w	－20°C 1m	4°C 6h	4°C 24h	4°C 48h	RT 2h	RT 6h	RT 24h	RT 48h	ST_001	ST_002	ST_003	ST_010	ST_011	ST_012	ST_007	ST_008	ST_009	ST_004	ST_005	ST_006	ST_019
1	4-Aminobutyric acid(GABA)	Ala/Asp/Glu pathway	0.0913327	16.5294	GC	1.00223	0.957629	1.36894	0.999238	1.02059	1.66438	0.925764	1.2669	1.79861	2.87577	1	0.999805	0.233836	1	1	0.0201881	0.998605	0.51658	0.0051566	7.33419e-06	-0.0130177	-0.00247508	-0.102892	0.446659	-0.0030774	0.0118862	0.704684	-0.127001	0.335582	0.831756	1.50685	-0.15383	0.257129	-0.142352	0.0614847	0.11392	-0.18283	0.255404	-0.576423	0.0123438	0.630173	0.400539	0.309266	0.0207768
2	Alanine	Ala/Asp/Glu pathway	0.0543163	92.2087	GC	1.17399	1.16223	1.93728	3.35001	7.33154	12.4959	4.41005	11.477	21.3263	36.0217	0.635444	0.726032	2.63737e-05	4.01624e-10	0	0	1.06359e-13	0	0	0	-0.00167446	0.22316	0.203077	0.946843	1.73842	2.87181	3.64185	2.11752	3.52054	4.39553	5.16588	0.0501188	0.045373	-0.100515	0.377611	0.282176	0.00969431	0.3822	-0.0807669	0.307796	1.13922	0.796226	0.905086	1.65351
3	Asparagine	Ala/Asp/Glu pathway	0.088484	7.63423	GC	0.517936	0.418219	0.423059	0.798829	0.9027	1.14645	1.6861	2.5141	1.40493	0.972197	8.3233e-07	1.17753e-09	4.38702e-10	0.0975205	0.807164	0.614942	5.81318e-05	1.6396e-09	0.00602501	0.999983	-0.00110363	-0.951485	-1.26125	-1.25772	-0.327444	-0.151231	0.184374	0.745452	1.32989	0.483176	-0.0410036	0.0740883	-0.0160344	-0.0613648	-1.05488	-0.945511	-0.854068	-1.30146	-1.3599	-1.12239	-0.960417	-1.34214	-1.47059	-0.370859
4	Aspartic acid	Ala/Asp/Glu pathway	0.0444657	45.9629	GC	0.847663	0.702134	0.577924	1.69595	2.75035	5.11768	2.32255	5.86654	7.3116	6.36432	0.925767	0.163023	0.0171366	0.0190218	2.13777e-05	1.28324e-10	0.000215991	3.89651e-10	1.00142e-13	4.94921e-11	-0.0201578	-0.241182	-0.554529	-0.799303	0.748967	1.39391	2.35339	1.19643	2.55211	2.86548	2.66433	0.306111	-0.256168	-0.110417	-0.11623	-0.306033	-0.301285	-0.399839	-1.06198	-0.201763	-0.58456	-0.925665	-0.887684	0.685508
5	Glutamic acid	Ala/Asp/Glu pathway	0.0530349	296.409	GC	0.896349	0.798829	0.888792	1.34368	1.86385	2.82728	1.31875	2.62392	3.68303	5.22689	0.908972	0.266748	0.847575	0.0688209	5.63123e-05	9.44319e-10	0.129724	6.11722e-08	5.5056e-13	1.11022e-16	-0.00943784	-0.166987	-0.331614	-0.186044	0.424301	0.894794	1.49827	0.374925	1.39168	1.86748	2.383	0.21643	-0.16475	-0.0799937	0.00842118	-0.124207	-0.385176	-0.155383	-0.517902	-0.321557	0.0464124	-0.4757	-0.128843	0.343747
6	Glutamine	Ala/Asp/Glu pathway	0.0483681	216.166	GC	0.246674	0.185291	0.125942	3.21487	4.18035	5.31085	5.16762	10.5536	8.1338	2.12066	1.57103e-07	1.75078e-09	5.49338e-13	6.17865e-06	7.44478e-08	3.27579e-10	2.21807e-08	4.42757e-13	1.18905e-13	0.00155851	-0.0350791	-2.02267	-2.44671	-3.03572	1.67936	2.01623	2.40622	2.34781	3.39958	3.01837	1.04854	0.405101	-0.245101	-0.265237	-1.95404	-1.95109	-2.16288	-2.20462	-2.70828	-2.42724	-2.56615	-3.45587	-3.08513	1.53875
7	N-carbamoyl-aspartate	Ala/Asp/Glu pathway	0.14217	12.2796	GC	0.984879	1.30741	1.01101	1.22503	1.49026	2.81462	1.55527	2.39744	4.63459	7.54409	0.999998	0.912911	1	0.935267	0.382	0.000877854	0.313822	0.00456328	2.73845e-06	1.25734e-07	-0.0272734	-0.107201	0.29434	-0.0131548	0.276051	0.563937	1.47725	0.604435	1.25343	2.17968	2.8906	0.0810117	0.256153	-0.418985	-0.107938	-0.71856	0.504896	0.845561	-0.43074	0.468199	-0.0703438	0.36345	-0.33257	0.0142325
8	N-Acetylglucosamine	Amino sugar	0.0674436	1056.23	GC	2.47369	2.3755	3.75039	15.1548	40.503	69.2054	24.0746	66.7159	126.514	117.273	9.80243e-05	0.000162229	1.02911e-07	0	0	0	0	0	0	0	-0.043451	1.2837	1.22519	1.88842	3.91448	5.3217	6.10584	4.57023	6.05662	6.94813	6.87041	0.379455	-0.0158426	-0.493966	1.53561	1.39362	0.921874	1.56047	0.938281	1.17681	2.18704	1.62495	1.85326	4.07624
9	4-Aminobenzoic acid	Aminobenzoate pathway	0.151518	6.04084	GC	1.03439	1.27651	0.66554	1.58487	0.871097	1.16411	1.71302	1.41513	1.12058	1.14169	0.999997	0.818148	0.351415	0.386037	0.999034	0.995668	0.133019	0.50928	0.997649	0.988705	-0.0387386	0.0443478	0.339793	-0.645323	0.548049	-0.201178	0.15856	0.745845	0.484984	0.143164	0.187339	0.225797	-0.526262	0.18425	-0.106521	0.0715954	0.167969	0.100894	0.565457	0.353029	-0.265734	-0.433276	-1.23696	0.793631
10	Syringic acid	Aminobenzoate pathway	0.174116	6.87944	GC	1.61798	1.09029	1.59148	1.53833	2.57011	3.61663	2.0748	4.24092	4.30161	3.83154	0.161305	0.999336	0.126973	0.189696	0.00035799	2.26844e-06	0.00507371	7.63976e-07	1.32625e-07	5.71966e-06	-0.0125376	0.614124	0.116747	0.647883	0.590436	1.32744	1.83623	1.03912	2.06955	2.10045	1.9155	0.234686	-0.0471999	-0.225099	1.18648	0.661772	-0.00588238	0.272933	-0.0908943	0.168201	0.807843	0.2803	0.855508	0.493573
11	Vanillic acid	Aminobenzoate pathway	0.0846233	19.8638	GC	1.04948	0.920945	1.14507	1.3431	1.30781	1.53827	1.09582	1.28833	1.2882	1.70829	0.999995	0.999773	0.940277	0.467299	0.470428	0.0700937	0.996095	0.508115	0.569593	0.0174823	-0.0251016	0.0395399	-0.124376	0.191239	0.370593	0.369453	0.620079	0.116344	0.356068	0.335073	0.768598	0.348009	-0.22774	-0.195574	0.284378	0.221585	-0.387344	0.0450507	-0.25689	-0.161288	0.32488	0.0553709	0.193467	0.505341
12	1,4-Diaminobutane(Putrescine)	Arg/Pro pathway	0.0608525	13.1135	GC	1.21108	0.758862	0.970446	0.838851	1.18955	2.28031	1.31283	1.83932	1.89529	2.52132	0.92105	0.383575	1	0.951313	0.980262	0.00219397	0.659437	0.0280287	0.0189	0.000630083	-0.015557	0.255941	-0.523903	-0.0470135	-0.263299	0.197171	1.17445	0.377267	0.869369	0.918796	1.33075	0.276837	-0.124721	-0.198787	0.127106	0.0503599	0.590358	-0.393935	-1.34298	0.16521	0.0984302	-0.113427	-0.126043	-0.0817519
13	5-Aminovaleric acid	Arg/Pro pathway	0.0286977	135.94	GC	0.805538	0.673394	0.818997	0.776159	0.793697	1.20695	0.743682	0.919104	0.876051	0.722227	0.607336	0.0718568	0.737368	0.470736	0.561918	0.876687	0.258353	0.99859	0.959272	0.221318	-0.00751361	-0.330586	-0.60439	-0.290259	-0.374035	-0.344622	0.225638	-0.458195	-0.122573	-0.195078	-0.477601	0.057502	0.133311	-0.213353	-0.10948	-0.224852	-0.657424	-0.212515	-0.977913	-0.622742	-0.193739	-0.288558	-0.388481	-0.15826
14	Arginine	Arg/Pro pathway	0.198205	101.367	HILIC	0.114094	0.139632	0.130679	0.107256	0.0654863	0.145076	0.181721	0.200989	0.331613	0.404454	5.49687e-11	1.13562e-09	9.66661e-11	3.1517e-10	1.36557e-14	6.08036e-10	3.19627e-07	3.71313e-07	5.57139e-05	0.00123504	-0.00296177	-3.13943	-2.88803	-3.02425	-3.24462	-3.93945	-2.81383	-2.48897	-2.331	-1.65016	-1.30917	0.11984	-0.101978	-0.0267476	-3.34009	-3.10031	-2.97789	-2.38011	-3.07659	-3.20738	-2.33493	-3.44058	-3.29725	-3.62131
15	Citrulline	Arg/Pro pathway	0.101899	54.6841	HILIC	2.39531	2.73254	2.25337	4.20195	4.86209	4.72114	4.57979	5.18772	4.72421	3.70415	3.43465e-08	8.74315e-10	9.87681e-08	1.04361e-14	0	2.22045e-16	9.99201e-16	7.77156e-16	0	2.08722e-13	-0.00765597	1.23342	1.44284	1.16847	2.06926	2.27788	2.23614	2.18435	2.37053	2.23448	1.88832	0.198807	-0.132849	-0.0889258	0.885959	1.56957	1.24474	1.59141	1.24172	1.49538	1.06836	1.1294	1.30766	2.06639
16	Creatine	Arg/Pro pathway	0.114984	469.582	HILIC	0.934845	0.936436	1.19928	1.10931	0.902515	1.0344	0.694841	0.777296	0.791915	0.96529	0.999884	0.999992	0.9121	0.999971	0.998327	0.999997	0.333528	0.808103	0.86884	1	-0.0281948	-0.140244	-0.111298	0.256409	0.0675651	-0.182524	0.0454417	-0.575355	-0.368438	-0.338506	-0.0710773	0.366982	-0.211279	-0.240288	0.198657	0.0237123	-0.643103	0.139173	-0.396691	-0.0763765	0.40064	0.0864384	0.28215	0.254514
17	Creatinine	Arg/Pro pathway	0.103399	2.16524e+07	HILIC	0.808707	0.648526	0.78211	0.962862	0.704029	0.743587	0.773237	0.846933	0.671929	0.579145	0.822292	0.112116	0.746076	0.999994	0.319836	0.55452	0.509154	0.958952	0.239132	0.0455287	-0.0188141	-0.325469	-0.681206	-0.356507	-0.0929538	-0.528696	-0.428265	-0.445605	-0.245318	-0.574224	-0.795302	0.22341	0.0595544	-0.339407	-0.101328	-0.217817	-0.657263	-0.177796	-0.697939	-1.16788	-0.251125	-0.405018	-0.413377	-0.0968664
18	N-acetylputrescine	Arg/Pro pathway	0.130673	10161.5	HILIC	0.988693	0.615769	0.751194	0.531833	0.489919	0.837055	0.796929	0.776874	0.834304	1.14357	0.999999	0.10434	0.652766	0.029396	0.012687	0.959702	0.618019	0.740821	0.930369	0.99315	-0.00196245	-0.06939	-0.762255	-0.423827	-0.939882	-1.04875	-0.257461	-0.438351	-0.386362	-0.284569	0.191954	-0.0679412	-0.0406604	0.102714	-0.249478	-0.421519	0.462826	-0.875892	-1.21032	-0.200552	-0.675582	-0.256021	-0.33988	-0.813217
19	Ornithine	Arg/Pro pathway	0.144269	45.9525	HILIC	0.868324	0.812503	1.50784	1.16609	3.74762	10.6346	3.26207	8.07981	25.6267	31.8848	0.995184	0.950818	0.994445	0.998893	0.00134542	6.59354e-08	0.0037558	2.9958e-06	7.44593e-12	3.24852e-11	-0.00421906	-0.265154	-0.378536	0.261891	0.211235	1.86517	3.39404	1.69494	2.99088	4.66221	4.96048	-0.0456212	-0.112956	0.14592	0.183087	-0.850502	-0.128047	0.265916	-0.575824	-0.825699	1.48228	-0.991212	0.294604	0.351153
20	Proline	Arg/Pro pathway	0.0405041	180.205	GC	1.03939	1.10398	1.23375	1.92426	3.73379	6.62795	2.39365	6.49756	12.5839	18.3769	0.999945	0.918029	0.294222	2.04407e-05	1.28675e-13	0	6.13576e-07	0	0	0	-0.00372199	0.0495223	0.141537	0.291053	0.935584	1.90012	2.72696	1.22859	2.69987	3.641	4.19826	0.124059	-0.129773	-0.00545198	0.175746	0.110817	-0.137997	0.161278	0.20117	0.0621624	0.493218	0.0409149	0.339027	0.760425
21	Urea	Arg/Pro pathway	0.0417163	5.16546	GC	0.0749095	0.0606285	0.068655	0.0705797	0.0718185	0.0860261	0.0669862	0.070255	0.0695607	0.0834389	1.11022e-16	0	0	0	0	4.44089e-16	0	1.44329e-15	0	1.11022e-16	-0.108048	-3.73986	-4.04925	-3.887	-3.84226	-3.80316	-3.55448	-3.90525	-3.84272	-3.84635	-3.58391	0.586337	-0.119028	-0.791452	-3.7338	-3.81353	-3.67227	-4.17931	-4.08616	-3.88228	-4.22493	-3.8357	-3.60036	-3.97791
22	3-Hydroxy-2-methylbutanoic acid	BCAA pathway	0.131866	34.2691	GC	0.856792	0.852576	0.804221	0.605032	0.694265	0.942228	0.758764	0.829917	0.641392	0.903383	0.999725	0.999533	0.975676	0.410727	0.742839	0.999989	0.820746	0.993652	0.578554	0.999987	-0.0383961	-0.228898	-0.241224	-0.385562	-0.820622	-0.60588	-0.170627	-0.55292	-0.32213	-0.708631	-0.173017	0.421327	-0.246001	-0.290514	-0.0710883	-0.224185	-0.391421	0.0073638	-0.390387	-0.340648	0.176683	-0.39458	-0.938789	-0.19145
23	3-Hydroxy-3-methylglutaric acid	BCAA pathway	0.283367	2.57865	GC	0.731894	0.706843	0.878993	0.912963	0.683545	0.983049	0.63156	0.754931	0.762279	0.936458	0.337155	0.184213	0.963878	0.998115	0.140532	1	0.0635214	0.364041	0.508281	0.999905	-0.00227884	-0.465501	-0.551138	-0.206985	-0.135404	-0.586294	-0.0351961	-0.68186	-0.453455	-0.396973	-0.095257	-0.0241729	-0.0884746	0.105811	-0.644251	-0.175998	-0.576254	-0.61845	-0.056356	-0.978607	-0.46907	0.117621	-0.269506	-0.120132
24	3-Hydroxyisovaleric acid	BCAA pathway	0.199457	3.50318	GC	0.51179	0.457275	0.524021	0.324994	0.290545	0.373476	0.434735	0.244264	0.217131	0.301341	0.14084	0.0403161	0.220694	0.00540615	0.00136143	0.0187533	0.0411553	0.000542363	0.00013482	0.00309029	-0.0563564	-1.0409	-1.28946	-0.941165	-1.65053	-1.87567	-1.43002	-1.28553	-2.04185	-2.26032	-1.75015	-0.108585	0.459623	-0.520107	-0.977587	-0.497357	-1.64774	-0.774366	-2.32793	-0.766087	-0.738604	-0.956183	-1.12871	-1.65918
25	3-Methyl-2-oxobutyric acid	BCAA pathway	0.0971999	138.15	GC	0.996261	1.91605	1.14475	10.3891	76.9336	212.093	28.1877	178.648	430.187	386.952	1	0.910701	0.999862	0.000310252	3.23747e-09	2.96063e-12	3.6598e-06	2.92447e-10	2.4758e-14	5.39013e-13	-0.257234	-0.246624	0.424493	0.0155362	3.22086	6.25862	7.72391	4.80821	7.47163	8.67326	8.5852	0.354672	-1.60385	0.477478	-0.544338	0.867451	-1.06299	1.23068	-1.57325	1.61604	0.158961	0.852276	-0.964628	2.34201
26	3-Methyl-2-oxovaleric acid	BCAA pathway	0.0921431	108.298	GC	0.710039	1.13614	0.682644	15.7452	131.132	346.902	42.1675	295.514	673.909	579.026	0.735192	1	0.50688	2.08811e-06	1.78746e-14	0	5.53429e-09	6.55032e-15	0	0	-0.0354635	-0.714297	0.0681377	-0.88469	3.94137	7.03289	8.43832	5.32183	8.19888	9.32406	9.17186	-0.385044	-0.104221	0.382874	0.255039	-1.75528	-0.642654	-0.669461	0.104469	0.769405	-2.39599	0.127799	-0.385874	3.60595
27	4-Methyl-2-oxovaleric acid	BCAA pathway	0.0471611	130.216	GC	2.3826	3.44468	4.25847	44.0349	310.245	770.792	136.59	790.271	1685.44	1396.79	0.0659566	0.000967098	0.000129648	3.69704e-14	0	0	0	0	0	0	-0.0407549	1.04127	1.75608	2.07036	5.40827	8.27459	9.58889	7.02396	9.62157	10.6593	10.4316	-0.537807	0.157944	0.257598	1.53342	-0.156225	1.74663	1.77759	1.3937	2.09694	2.39067	1.99856	1.82186	4.91458
28	Citraconic acid	BCAA pathway	0.17342	19.259	HILIC	1.2542	1.88095	3.02405	1.18493	1.70503	2.92532	1.67298	1.92129	2.79582	5.7475	0.942608	0.234155	0.0146067	1	0.396461	0.0163583	0.436613	0.219676	0.0197204	0.000169708	-0.126312	0.314559	0.897121	1.53975	-0.134386	0.741045	1.51691	0.709152	0.914677	1.47825	2.48052	0.679997	-0.337827	-0.721107	0.045533	0.467081	0.431062	1.10603	0.968506	0.616822	2.05093	1.06249	1.50584	0.455089
29	Isoleucine	BCAA pathway	0.0527328	201.063	GC	1.49681	1.54346	2.64226	15.8266	43.8385	71.5431	24.1188	69.3323	95.8319	119.132	0.0073661	0.00347473	5.54952e-09	0	0	0	0	0	0	0	-0.00300307	0.570301	0.620078	1.39402	3.97613	5.45042	6.15869	4.56385	6.11539	6.57184	6.89362	0.127692	-0.068466	-0.0682356	0.689517	0.713578	0.307808	0.742931	0.433888	0.683415	1.57234	1.20549	1.40422	3.77508
30	Leucic acid	BCAA pathway	0.0412097	75.0012	GC	1.60467	1.31121	1.76328	2.71474	7.50378	12.4145	3.51776	12.721	54.7742	1174.67	0.0167562	0.339966	0.00376452	5.85581e-06	1.11022e-15	0	1.4643e-07	0	0	0	-0.00722373	0.681216	0.377988	0.809925	1.41942	2.89311	3.6293	1.81058	3.66674	5.72894	10.1727	0.0785879	-0.212961	0.112702	0.609096	0.743732	0.69082	0.560162	0.10628	0.467522	1.00064	0.620582	0.808552	1.06622
31	Leucine	BCAA pathway	0.0580545	210.245	GC	1.8482	2.02512	3.51625	14.3202	33.1283	53.5623	21.2208	54.1435	75.1869	98.8473	0.000247053	3.41846e-05	4.39329e-11	0	0	0	0	0	0	0	-0.00658333	0.869957	1.00876	1.80395	3.8303	5.0448	5.74054	4.37938	5.75866	6.22091	6.62372	0.183457	-0.131684	-0.0715222	1.09229	0.945325	0.572251	1.19327	0.794144	1.03886	2.00105	1.5831	1.82771	3.66468
32	Methylmalonic acid	BCAA pathway	0.299621	9.00794	GC	1.05897	1.32885	1.5064	3.46679	6.50562	9.83516	3.54199	10.8938	16.1196	19.5185	0.99842	1	0.902801	0.0421343	0.00163713	0.000110328	0.0380407	6.5892e-05	4.21352e-06	6.12275e-06	-0.0428922	-0.367501	-0.0750456	0.572856	1.76876	2.60274	3.27331	1.797	3.43532	3.99495	4.28077	-0.257073	0.442261	-0.313865	0.904347	-2.10906	0.102212	-1.53585	-0.140579	1.45129	0.488187	0.347242	0.883139	1.5461
33	Valine	BCAA pathway	0.0553828	232.712	GC	1.31153	1.28984	2.13097	6.72996	19.3204	33.0932	10.0925	31.1838	48.4337	67.9641	0.0719881	0.0985271	4.01616e-07	0	0	0	0	0	0	0	-0.00122794	0.38418	0.362651	1.08382	2.74372	4.27003	5.047	3.30875	4.96197	5.58695	6.08429	0.0822685	-0.0491152	-0.0368372	0.529851	0.434734	0.187954	0.435187	0.199502	0.453266	1.27699	0.916093	1.05839	2.55647
34	7-Ketodeoxycholic acid	Bile acid pathway	0.0885434	49.3875	GC	0.498316	0.438112	0.526418	0.336233	0.271149	0.445658	0.302504	0.308869	0.297059	0.299583	0.0121142	0.00281366	0.0260607	0.000106031	4.41055e-06	0.00187393	3.54883e-05	3.7065e-05	1.14775e-05	3.31008e-05	-0.0590698	-1.02522	-1.19643	-0.934791	-1.5765	-1.91576	-1.24257	-1.74586	-1.69531	-1.7799	-1.75091	-0.377228	0.508554	-0.308535	-0.852313	-0.847645	-1.37572	-1.02673	-1.22394	-1.3386	-1.02007	-0.710614	-1.07369	-1.44445
35	alpha-Muricholic acid	Bile acid pathway	0.0421085	1.04117e+08	HILIC	0.957438	0.909056	1.07979	0.919165	0.856952	1.13717	0.870352	0.920194	0.952402	0.686627	0.999885	0.925841	0.982885	0.969791	0.632657	0.815176	0.717386	0.981579	0.99795	0.00991123	-0.00440209	-0.0643577	-0.151777	0.109912	-0.1297	-0.226061	0.176146	-0.207645	-0.120038	-0.0892838	-0.560829	-0.129223	0.143082	-0.0270654	-0.161272	-0.016419	-0.0153818	0.0865923	-0.410641	-0.131283	0.110659	0.0492065	0.169871	0.04972
36	Chenodeoxycholic acid	Bile acid pathway	0.0767437	1385.42	HILIC	1.07418	0.84173	0.957154	0.87753	0.789382	0.913267	1.01221	0.792092	0.819957	0.685239	0.993969	0.502809	0.999976	0.840838	0.306397	0.979975	1	0.311261	0.474941	0.0219104	-0.00775681	0.100873	-0.284919	-0.0635374	-0.200439	-0.341444	-0.137538	0.00773916	-0.339779	-0.292031	-0.565179	-0.114881	-0.109819	0.20143	0.0712129	0.0183203	0.213087	0.0575949	-0.731498	-0.180853	-0.0310772	-0.10765	-0.0518854	-0.00975328
37	Cholic acid	Bile acid pathway	0.115584	1.33288e+06	HILIC	0.998617	0.778328	1.23066	0.826451	0.845926	1.3209	0.900704	0.907343	1.18775	0.626931	1	0.690579	0.810409	0.856253	0.865185	0.637284	0.998431	0.999559	0.931488	0.0958661	-0.0201327	-0.00381649	-0.378602	0.291357	-0.311192	-0.306862	0.358141	-0.160718	-0.140354	0.228632	-0.702506	-0.259937	0.30476	-0.105222	0.0506952	-0.106877	0.0447318	-0.152722	-0.685723	-0.297362	0.145405	0.228892	0.499773	0.0402414
38	Deoxycholic acid	Bile acid pathway	0.0772677	1.43206e+07	HILIC	1.02935	0.861611	0.920545	0.872258	0.779999	0.830454	0.940512	0.763914	0.775467	0.695178	0.999978	0.577332	0.989705	0.813448	0.202424	0.471693	0.999233	0.136838	0.170422	0.0202029	-0.0128776	0.0381768	-0.252395	-0.12142	-0.198418	-0.35969	-0.276847	-0.0897719	-0.392696	-0.374384	-0.534469	-0.114562	-0.17781	0.253739	-0.0731161	0.0163655	0.171281	0.1054	-0.700236	-0.162351	-0.136877	-0.205086	-0.0222976	-0.115318
39	Glycocholic acid	Bile acid pathway	0.197653	125.458	HILIC	1.20794	1.22658	1.60106	0.536283	0.789933	2.04471	0.624122	1.45142	2.4796	2.58348	0.627968	0.563173	0.010719	0.00101703	0.436377	0.000161817	0.0137767	0.0553369	4.56072e-06	5.6458e-06	-0.0164502	0.263626	0.281284	0.6759	-0.901941	-0.350927	1.00942	-0.688139	0.535257	1.26205	1.36727	0.213488	0.0511921	-0.314031	0.214166	0.478731	0.0979813	0.44507	0.39864	0.000140501	0.633992	0.586971	0.806737	-0.997862
40	Glycodeoxycholic acid	Bile acid pathway	0.156707	941582	HILIC	1.23705	0.940158	1.14191	1.11371	0.688364	0.933881	0.949577	0.796793	1.24318	1.47811	0.591271	0.999685	0.952404	0.979155	0.0733003	0.996539	0.99964	0.424027	0.581612	0.0624781	-0.00336544	0.292035	-0.0896771	0.170248	0.147692	-0.539085	-0.119812	-0.0910527	-0.34787	0.294653	0.547236	0.120056	-0.120936	-0.00921607	0.559484	0.057598	0.259022	-0.0847468	-0.14518	-0.0391047	-0.17513	0.417436	0.268438	0.145942
41	Lithocholic acid	Bile acid pathway	0.0948654	363.901	GC	0.965688	0.980295	0.880444	0.867738	0.905993	0.813942	0.827606	0.831446	0.665143	0.874722	1	1	0.939533	0.860778	0.981953	0.544936	0.638312	0.662974	0.0196627	0.907653	-0.0229075	-0.0557326	-0.0362791	-0.186784	-0.21786	-0.15624	-0.301441	-0.277879	-0.271722	-0.613747	-0.201133	0.169662	-0.39519	0.156806	0.0814411	-0.0277195	-0.22092	-0.20564	-0.0567354	0.153538	-0.0543524	-0.248894	-0.257107	-0.228447
42	Nutriacholicacid	Bile acid pathway	0.123605	10.2719	GC	0.941969	0.796552	0.828405	0.787605	0.738631	1.28817	0.835596	1.14246	1.19477	1.57068	0.99994	0.604674	0.820447	0.598604	0.252649	0.654221	0.803791	0.955523	0.880489	0.0600219	-0.00713448	-0.0899198	-0.345446	-0.27341	-0.347433	-0.481051	0.315322	-0.279552	0.191844	0.234764	0.635947	-0.120017	0.1931	-0.0944868	-0.23477	0.00270893	-0.0376987	-0.528192	-0.472063	-0.0360833	-0.231226	-0.375885	-0.213117	-0.225562
43	Taurocholic acid	Bile acid pathway	0.0596277	275.749	HILIC	0.935406	0.775816	1.2191	0.167609	0.128202	0.311435	0.149741	0.154215	0.222971	0.0926266	1	0.938163	0.982009	1.44567e-05	8.20184e-07	0.00147754	7.72158e-06	6.23357e-06	2.01759e-05	2.14641e-07	-0.0306244	-0.100046	-0.395724	0.26497	-2.59819	-2.96635	-1.77315	-2.78611	-2.69994	-2.42658	-3.4857	-0.297688	0.375921	-0.170107	-0.222158	-0.108566	0.0305851	0.00855938	-0.608432	-0.587299	-0.0238505	0.574758	0.244003	-2.61148
44	Taurodeoxycholic acid	Bile acid pathway	0.294525	72.2609	HILIC	1.03889	0.925432	1.15691	0.467184	0.431927	0.596563	0.607496	0.337793	0.39353	0.261333	0.999966	1	0.982652	0.0525798	0.035649	0.340212	0.337812	0.0035664	0.00725802	0.000346009	-0.0735317	0.054264	-0.138848	0.206923	-1.15639	-1.22364	-0.786616	-0.788161	-1.59625	-1.48543	-1.98446	0.164441	0.358295	-0.74333	0.112998	-0.00311897	0.0529126	0.248542	-0.325741	-0.339345	0.226932	0.316481	0.0773554	-1.48512
45	Tauroursodeoxycholic acid	Bile acid pathway	0.031725	37.7817	HILIC	1.08756	0.89668	1.33847	0.404596	0.260308	0.405508	0.313926	0.314405	0.281855	0.175051	0.998031	0.984537	0.397713	0.000114375	2.13686e-07	0.000140984	6.19149e-06	5.38293e-06	3.06926e-07	2.88989e-09	-0.0156227	0.117418	-0.193007	0.418827	-1.34919	-1.94439	-1.31401	-1.73755	-1.67111	-1.8452	-2.5288	-0.26758	0.251217	-0.0305046	-0.0225247	0.224791	0.149988	0.234577	-0.522911	-0.290686	0.317736	0.464311	0.474433	-1.55036
46	Ursodeoxycholic acid	Bile acid pathway	0.157336	17146.6	HILIC	1.22329	1.12347	1.07623	1.29186	1.18979	1.14295	1.08642	0.954782	1.12823	0.839512	0.69936	0.990537	0.998903	0.498457	0.808989	0.924148	0.993078	1	0.973463	0.966676	-0.058484	0.289699	0.117271	0.0732129	0.363685	0.247432	0.190228	0.109553	-0.0979519	0.147563	-0.272559	-0.495585	-0.162383	0.482516	0.23586	0.365668	0.26757	0.405137	-0.444252	0.390929	-0.16469	-0.113886	0.498215	0.486517
47	Cholesterol	Cholesterol	0.113153	938.837	GC	0.856853	0.976246	0.952542	1.08782	1.12929	0.881914	0.943864	0.949122	0.877853	1.23081	0.998185	1	0.999996	0.999991	0.999798	0.999351	0.999997	1	0.999673	1	-0.0191209	-0.237079	-0.0370729	-0.127747	0.0982306	0.147762	-0.210859	-0.122902	-0.0834181	-0.195735	0.0116359	-0.177508	-0.187336	0.307481	-0.144371	-0.0448734	-0.521993	-0.0182155	0.0542258	-0.147229	-0.323652	0.427995	-0.487584	0.0076318
48	Cholesterol sulfate	Cholesterol	0.202682	1.30911e+08	HILIC	0.784583	0.839018	0.823711	0.721256	0.793495	0.844929	0.857988	0.858277	0.936684	0.917799	0.321432	0.629104	0.559777	0.0921077	0.295648	0.673057	0.739362	0.734257	0.998727	0.988589	-0.00875179	-0.351632	-0.26571	-0.283134	-0.472131	-0.360682	-0.254774	-0.23791	-0.239224	-0.101035	-0.133002	0.0152582	0.173708	-0.215222	-0.255497	-0.392666	-0.406733	-0.284978	-0.0247516	-0.487402	-0.205317	-0.221171	-0.422915	-0.535714
49	2-Aminobutyric acid	Cys/Met pathway	0.101577	4.13786e+06	SULF	0.784257	0.625766	0.869367	0.899873	1.48384	2.74291	0.960661	2.40392	4.81308	6.14939	0.669498	0.136442	0.988788	0.999491	0.336235	0.00010624	0.999998	0.000646112	2.27432e-08	1.66311e-08	-0.0310164	-0.408606	-0.685925	-0.220437	-0.157105	0.485586	1.45422	-0.0974605	1.26104	2.25603	2.62034	-0.187598	0.38032	-0.285771	-0.0663684	-0.150904	-1.00854	-0.523004	-0.616715	-0.918057	-0.45219	0.0902869	-0.299407	0.00656348
50	2-Oxo-4-methylthiobutanoic acid	Cys/Met pathway	0.072766	302.578	GC	1.41812	1.13814	1.87193	14.8648	79.7139	167.243	32.7169	176.677	307.689	249.476	0.270732	0.968936	0.00934562	2.22045e-16	0	0	0	0	0	0	-0.0284332	0.484406	0.17797	0.888896	3.87324	6.31051	7.38453	4.97216	7.46326	8.22798	7.93806	0.248179	-0.433676	0.100197	0.682576	0.142633	0.62801	0.371427	-0.0171925	0.179675	1.07308	0.585423	1.00818	3.53973
51	3-(Methyl thio)propionic acid	Cys/Met pathway	0.0896809	863858	HILIC	0.497063	0.401535	0.340804	0.862622	0.691202	0.663357	0.751541	0.615099	0.703453	0.719922	2.12295e-05	1.40715e-07	8.93223e-10	0.698762	0.0184374	0.00876722	0.107001	0.00152523	0.026909	0.048194	-0.00260132	-1.01492	-1.33781	-1.57148	-0.22071	-0.543848	-0.596051	-0.412488	-0.714132	-0.51741	-0.47444	0.108828	-0.101964	-0.0146682	-1.20418	-0.882328	-0.958246	-1.02587	-1.35423	-1.63331	-1.27402	-1.83425	-1.60617	-0.410656
52	CysSSSCys	Cys/Met pathway	0.264685	10838	SULF	0.770461	0.881597	0.738772	0.962118	0.810031	1.01207	1.00969	0.621135	1.05787	1.11817	NA	NA	NA	NA	NA	NA	NA	NA	NA	NA	#VALUE!	-0.393402	-0.188846	-0.471455	-0.0802486	#VALUE!	0.00919555	#VALUE!	-0.834798	#VALUE!	#VALUE!	0.129981	#VALUE!	-0.142861	-0.70979	-0.189572	-0.280845	-0.157349	-0.378025	-0.0311649	-0.755576	-0.619386	-0.0394032	-0.41314
53	Cysteamine-HPE-AM	Cys/Met pathway	0.111243	278798	SULF	1.26063	1.27407	1.50922	2.33097	2.29941	1.79614	1.69771	1.93318	0.932558	0.865112	0.750395	0.665491	0.211726	0.000520375	0.000782406	0.0171976	0.0378015	0.00653561	0.999683	0.83557	-0.00393727	0.315992	0.34651	0.542367	1.21635	1.16365	0.844613	0.756576	0.948017	-0.114109	-0.290361	0.0894614	0.0532306	-0.154504	0.633292	0.181923	0.132762	0.223737	0.446657	0.369137	-0.0123562	0.904178	0.735279	1.2903
54	Cysteine	Cys/Met pathway	0.0523441	12.5237	GC	0.816885	0.664303	0.529992	0.948873	0.819486	1.01288	1.01901	1.0912	0.874638	0.903333	0.283631	0.00335208	1.3065e-05	0.993174	0.226982	1	1	0.958195	0.714917	0.865799	-0.00232638	-0.29254	-0.591933	-0.921739	-0.0962343	-0.311273	0.0149687	0.0267862	0.122275	-0.194036	-0.159546	0.0666332	-0.11827	0.044658	-0.246991	-0.274198	-0.356432	-0.498747	-0.676696	-0.600356	-0.751609	-1.06241	-0.951196	-0.180612
55	Cysteine-HPE-AM	Cys/Met pathway	0.0677497	6.71624	SULF	0.849448	0.865234	0.910583	1.20537	1.6069	1.52773	1.16271	1.75858	1.4891	1.28156	0.442325	0.56728	0.919699	0.28392	0.00033944	0.0010858	0.490224	3.36306e-05	0.0020937	0.1048	-0.00506649	-0.237228	-0.21203	-0.136443	0.265534	0.668236	0.608036	0.217064	0.806344	0.570925	0.338305	-0.0152687	0.147657	-0.147588	-0.315501	-0.140961	-0.255222	-0.119911	-0.17071	-0.345471	-0.216541	-0.125723	-0.0670656	0.294533
56	Cysteine-SS-HPE-AM	Cys/Met pathway	0.136548	34.2597	SULF	1.03595	0.798627	0.808856	1.74551	2.11568	2.21273	1.33251	2.12691	2.25318	3.69319	1	0.751182	0.665835	0.0387839	0.00249354	0.00135374	0.524801	0.00243962	0.00112686	7.53203e-06	-0.0095742	0.0450861	-0.339768	-0.371497	0.773141	1.07489	1.14572	0.404231	1.08105	1.16358	1.80435	-0.137466	0.222222	-0.113479	0.146867	-0.140753	0.129144	-0.423999	-0.0534081	-0.541897	-0.859234	0.190375	-0.44563	0.816607
57	Cystine	Cys/Met pathway	0.205822	35.4757	HILIC	0.704104	0.727237	1.16008	1.19194	2.0299	5.37007	2.27883	8.67676	25.1269	28.0471	0.973107	0.946819	1	1	0.453918	0.00416076	0.595007	0.000295369	3.85566e-07	1.74292e-06	-0.0819427	-0.583752	-0.646942	0.0121268	-0.197814	0.986838	2.42053	0.856475	3.10952	4.6108	4.80875	0.549005	-0.172499	-0.622335	-0.54925	-1.18718	-0.014822	-1.3388	0.340204	-0.94223	0.46484	-1.15061	0.722148	1.35149
58	Ergothioneine-HPE-AM	Cys/Met pathway	0.108598	99711.1	SULF	0.6418	0.535703	0.268943	0.816517	0.442941	0.443397	0.831281	0.650092	0.428732	0.600462	0.326725	0.0488898	0.000102947	0.82768	0.0133203	0.0130929	0.975277	0.387784	0.0115359	0.205189	-0.00739553	-0.671907	-1.01472	-1.91065	-0.406685	-1.21396	-1.21774	-0.280222	-0.633681	-1.23718	-0.766023	-0.1645	0.185866	-0.0435521	-0.286773	-0.699682	-1.02927	-1.49805	-0.233756	-1.31236	-2.1871	-1.88568	-1.65918	-0.376064
59	H2SO4	Cys/Met pathway	0.170236	3.16053	SULF	1.14775	1.14777	0.75138	1.32944	1.18816	1.47636	1.43926	1.59774	1.80041	2.19817	0.99915	0.999992	0.810291	0.957836	0.998983	0.666013	0.871452	0.451861	0.278974	0.0568478	-0.001626	0.189477	0.110819	-0.458965	0.332258	0.193783	0.538071	0.414755	0.658101	0.778192	1.09738	0.0947115	-0.0486236	-0.0509659	-0.0289736	0.226767	0.370638	-0.483395	0.0669258	0.748925	-0.745071	-0.677808	0.0459835	0.544859
60	Homocysteic acid	Cys/Met pathway	0.0985648	60.2831	HILIC	1.28745	2.53159	1.83644	1.57021	1.40071	2.00824	1.38596	2.02651	2.4455	2.04417	0.934256	0.0346862	0.203504	0.637814	0.804139	0.125392	0.776648	0.178348	0.0398178	0.0963612	-0.0703847	0.328102	1.2353	0.864967	0.540199	0.436951	0.974317	0.455112	0.895598	1.2092	1.03056	0.419515	-0.692336	0.0616676	-0.0874803	0.360272	0.711516	1.13204	1.94898	0.624881	0.726811	1.1238	0.744287	0.950461
61	Homocysteine	Cys/Met pathway	0.251506	115.929	GC	1.18071	0.931216	1.89549	1.78987	4.71888	8.39475	3.23479	6.94817	13.239	26.906	1	0.999894	0.498859	0.996412	0.00587682	0.000119639	0.0604634	0.000433173	6.83434e-06	5.46171e-07	-0.00354965	0.104533	-0.22201	0.920495	0.332619	2.16265	3.06348	1.58671	2.78108	3.65443	4.71806	0.111993	0.0124655	-0.135107	0.869774	0.126801	-0.682976	-0.946135	-0.224504	0.504607	0.872118	1.02911	0.860257	-1.3884
62	HS2O3-HPE-AM	Cys/Met pathway	0.128465	182.65	SULF	2.29485	2.47376	3.11631	3.06249	3.16108	3.18288	1.81405	3.24582	3.96527	5.58567	0.0674589	0.0592256	0.0253877	0.00936085	0.00644688	0.00570376	0.298045	0.00566069	0.00107128	0.00019798	-0.00672547	1.19334	1.22034	1.38818	1.57791	1.64223	1.66874	0.852666	1.66838	1.969	2.30962	-0.205806	0.0831222	0.102507	1.08883	1.36122	1.12997	0.669147	1.86951	1.12238	0.104515	2.26176	1.79828	1.43929
63	Methionine	Cys/Met pathway	0.044664	316.591	GC	1.70045	1.77526	2.25479	18.3635	32.822	49.3002	23.7602	50.9222	60.332	73.7916	0.0101712	0.00504574	8.30473e-05	0	0	0	0	0	0	0	-0.0120582	0.73765	0.80089	1.15173	4.18653	5.02836	5.62049	4.54264	5.67022	5.90265	6.2017	0.235588	-0.209745	-0.0620179	1.04377	0.821438	0.347739	1.13232	0.443632	0.826722	1.44303	0.834176	1.17799	4.11176
64	Methionine sulfoxide	Cys/Met pathway	0.0980505	173.103	HILIC	4.3815	5.79642	9.25322	8.12279	18.1058	25.4873	8.91252	20.6167	45.3043	61.6583	4.37075e-10	1.82609e-12	2.22045e-16	8.65974e-15	0	0	1.11022e-15	0	0	0	-0.0639356	2.07716	2.52879	3.2033	3.01915	4.16893	4.66647	3.15576	4.36006	5.49841	5.94187	0.480499	-0.104476	-0.567831	2.50122	2.19975	1.53049	2.33553	2.61103	2.63982	3.21468	3.0278	3.36743	3.00411
65	S-bis-HPE-AM	Cys/Met pathway	0.0675934	19.9849	SULF	0.852612	0.724787	0.652316	1.00627	0.782256	0.611736	0.603702	0.699945	0.401349	0.377853	0.982375	0.457865	0.107288	1	0.794924	0.14915	0.131417	0.439186	0.00147103	0.00056177	-0.00849542	-0.230815	-0.513265	-0.762753	-0.00520894	-0.367603	-0.712311	-0.731822	-0.521995	-1.3222	-1.4558	-0.232847	0.096879	0.110482	-0.187044	-0.208569	-0.296832	-1.01206	-0.0849813	-0.442759	-1.69762	-0.0759884	-0.514656	-0.222769
66	S-Methyl-5-thioadenosine	Cys/Met pathway	0.145067	202.589	HILIC	0.98139	0.682596	0.99288	0.877386	0.658711	0.672458	0.941406	0.661483	0.280681	0.133656	1	0.383359	1	0.995299	0.275464	0.410432	0.999988	0.337248	1.77726e-05	6.92006e-08	-0.00962383	-0.0353083	-0.590199	-0.0137353	-0.206579	-0.65615	-0.575695	-0.106452	-0.616581	-1.96484	-2.95554	-0.0568252	-0.184559	0.212513	-0.21267	0.161717	-0.054972	-0.305537	-1.07936	-0.3857	-0.035467	-0.122782	0.117043	0.048486
67	SS-bis-HPE-AM	Cys/Met pathway	0.104699	20.3189	SULF	0.925158	0.72358	0.71991	1.26949	0.886473	0.578082	0.582406	0.723633	0.349115	0.584525	1	0.862235	0.502965	0.99609	0.999928	0.618784	0.624951	0.938755	0.0550485	0.377057	-0.0151627	-0.114108	-0.596242	-0.880048	0.304344	-0.211775	-0.791708	-0.786988	-0.506017	-1.53308	-0.986549	-0.315343	0.157337	0.112519	-0.0226318	-0.202917	-0.116775	-1.43913	0.0910493	-0.440641	-2.47216	0.366221	-0.534207	0.0993379
68	SSS-bis-HPE-AM	Cys/Met pathway	0.0886455	31.9661	SULF	1.06083	0.844705	0.853346	1.33496	1.15385	0.866323	0.901473	1.01306	0.629813	1.13378	1	0.993171	0.839139	0.939702	0.999529	0.999644	0.999982	1	0.590102	1	-0.00882661	0.0849814	-0.300206	-0.517857	0.404553	0.197514	-0.208371	-0.150875	-0.0103693	-0.682613	-0.0334817	-0.155573	-0.0814045	0.210497	0.113209	0.052175	0.0895603	-0.843311	0.156004	-0.213311	-1.88655	0.454687	-0.121706	0.181057
69	S-Sulfocysteine	Cys/Met pathway	0.236132	40.0472	HILIC	1.98389	3.01449	1.85936	3.56028	8.62898	10.7636	5.67794	10.5678	44.0041	65.5815	0.127293	0.0124469	0.340844	0.0154949	1.3692e-05	2.30148e-06	0.00024434	5.49111e-06	3.52072e-11	5.93581e-11	-0.396649	0.960068	1.55433	0.653166	1.50266	3.10517	3.40131	2.49759	3.38683	5.45242	6.02923	-1.19633	-1.05085	1.05723	1.02954	1.2749	0.575774	1.7236	1.85778	1.08159	1.22331	-0.644231	1.38041	0.389373
70	2-Hydroxyadipic acid	Dicarboxylic acid	0.153115	8.26807	GC	0.867329	0.76808	0.782764	0.777748	0.74182	1.15653	1.10335	1.07714	1.23072	1.33335	0.967187	0.430681	0.588717	0.539355	0.269345	0.928358	0.994723	0.997789	0.690941	0.358487	-0.0195659	-0.207002	-0.414044	-0.360676	-0.376701	-0.481712	0.196424	0.122521	0.106894	0.288899	0.402569	0.279249	-0.0366661	-0.30128	-0.301038	-0.184099	-0.13587	-0.422838	-0.790151	-0.0291437	-0.199382	-0.329191	-0.553456	-0.248852
71	2-Hydroxyglutaric acid	Dicarboxylic acid	0.121827	14.4716	GC	0.931626	0.689242	0.672648	0.814553	0.794913	1.11312	1.03619	1.34534	1.25907	2.46482	0.99929	0.145831	0.191656	0.830063	0.663996	0.993481	1	0.490889	0.775321	0.000301488	-0.00875895	-0.130957	-0.609768	-0.572906	-0.299552	-0.362248	0.154358	0.0213193	0.407374	0.304014	1.29064	0.145833	-0.230409	0.0582998	-0.230939	-0.418377	0.256445	-0.654363	-1.14697	-0.0279697	-0.527704	-0.549821	-0.641193	-0.366506
72	Adipic acid	Dicarboxylic acid	0.0933255	4.28624	GC	0.930291	0.854799	0.890738	0.908962	0.922506	0.909031	1.0045	0.921868	0.81912	1.03262	0.973375	0.409933	0.706033	0.886126	0.956733	0.861807	1	0.953377	0.166475	0.999978	-0.00570734	-0.10764	-0.232164	-0.176674	-0.139557	-0.116445	-0.145506	0.00508382	-0.11793	-0.300331	0.0357631	0.159034	-0.153082	-0.023074	0.0112615	-0.23131	-0.102872	-0.416864	-0.152898	-0.12673	0.0505284	-0.342655	-0.237896	-0.238696
73	Azelaic acid	Dicarboxylic acid	0.0634875	2.88177	GC	1.07763	1.1096	1.09443	1.13344	0.999037	1.01065	1.03881	0.907976	0.905453	0.993184	0.973433	0.950021	0.933933	0.772847	1	1	0.99971	0.945332	0.876965	1	-0.00877342	0.106687	0.120017	0.126889	0.170811	-0.00283857	0.0144872	0.0540671	-0.139678	-0.163061	-0.0103524	0.172711	-0.216429	0.017397	0.185182	0.0882265	0.0466534	0.0154967	0.516195	-0.171642	0.263726	0.0599906	0.0569506	0.116033
74	Dodecanedioic acid	Dicarboxylic acid	0.161329	29.6813	HILIC	0.89939	0.984236	1.14655	1.39236	1.27148	0.946818	1.06738	1.18551	0.858115	0.93626	0.999121	1	0.979738	0.530229	0.92759	0.999977	0.999975	0.937681	0.984688	0.999559	-0.0178793	-0.156796	-0.0402389	0.195927	0.42668	0.249278	-0.108998	0.0739671	0.241649	-0.222611	-0.145679	0.258932	-0.298624	-0.0139458	-0.246764	-0.0108417	-0.212782	0.251807	-0.0859564	-0.286567	0.166423	0.138336	0.283022	0.235961
75	Glutaric acid	Dicarboxylic acid	0.108858	25.6774	GC	0.926999	0.896121	1.01418	1.14053	0.922248	1.00427	0.989172	1.09821	1.06884	1.21158	0.989078	0.914057	1	0.868302	0.978341	1	1	0.95965	0.99473	0.480817	-0.00646709	-0.118771	-0.166074	0.00827187	0.168497	-0.131213	0.00116984	-0.0162406	0.131945	0.0947697	0.261976	0.183468	-0.121388	-0.0814814	0.110787	-0.249307	-0.217793	-0.331968	0.0308205	-0.197076	0.136858	0.147612	-0.259654	0.100792
76	Methylsuccinic acid	Dicarboxylic acid	0.048243	10.2059	GC	0.872585	1.27877	0.89642	1.14765	0.927823	1.10349	1.43627	0.983027	1.049	1.12253	0.997187	0.841563	0.999285	0.997441	0.999967	0.999104	0.561255	1	0.999998	0.994577	-0.028693	-0.199228	0.306364	-0.172049	0.139778	-0.129069	0.118709	0.428574	-0.0268729	0.0469803	0.157729	0.365455	-0.284792	-0.166741	-0.107531	-0.1742	-0.315954	-0.161742	0.759388	0.321446	0.110883	-0.319484	-0.307546	0.0157239
77	Pimelic acid	Dicarboxylic acid	0.108588	3.45503	GC	1.01631	1.0548	0.982639	1.18492	0.943448	1.20741	1.04721	1.088	0.909436	1.12243	1	0.999957	1	0.621616	0.999602	0.492274	0.999802	0.97922	0.966547	0.943189	-0.00910962	0.0126538	0.0493592	-0.0252753	0.235293	-0.084682	0.266533	0.0604986	0.11945	-0.14816	0.143688	0.212977	-0.161129	-0.079177	0.229468	0.00927405	-0.20078	-0.174904	0.439578	-0.116597	-0.0325285	-0.0215703	-0.0217273	0.0903421
78	Sebacic acid	Dicarboxylic acid	0.0770863	37.3276	HILIC	1.06805	1.46775	1.3408	1.43661	1.37344	1.51096	1.13815	1.37302	1.32385	1.26949	0.999939	0.425517	0.635467	0.368973	0.645392	0.273295	0.992508	0.506683	0.697189	0.766858	-0.00899137	0.0929019	0.48164	0.394766	0.508415	0.390861	0.560608	0.175746	0.446465	0.370347	0.34192	0.0428105	-0.228866	0.159082	0.201273	0.045736	0.0316971	0.543487	1.01573	-0.1143	0.644426	-0.0167809	0.556654	0.216536
79	Suberic acid	Dicarboxylic acid	0.0907502	1.56836e+06	HILIC	0.925548	0.927347	1.00104	1.06926	0.84046	0.806347	0.901497	0.915697	0.836105	0.989597	0.999104	0.989795	1	0.999831	0.792431	0.567078	0.990582	0.998637	0.856897	1	-0.00475972	-0.122523	-0.167699	-0.00179049	0.091814	-0.291451	-0.368196	-0.165791	-0.128858	-0.266074	-0.0180408	0.0959074	-0.170833	0.0606465	0.102705	-0.329696	-0.140577	-0.273393	0.375502	-0.605205	-0.0872197	-0.0516389	0.133487	6.61643e-05
80	Carnosine	Dipeptide	0.129284	768198	HILIC	1.03821	1.05984	0.825899	1.43831	0.632511	0.672375	1.54183	0.971481	0.700606	0.695385	0.999861	0.999999	0.987114	0.519115	0.397098	0.581993	0.282402	1	0.70956	0.73789	-0.0846784	0.0513406	-0.00810359	-0.327739	0.462793	-0.697145	-0.601252	0.600969	-0.0579298	-0.539804	-0.525876	0.55668	-0.634104	-0.176611	-0.0443069	0.0283439	0.169985	0.114406	-0.709717	0.571	0.166988	-0.771891	-0.378313	1.03768
81	Oleamide	Fatty acid amide	0.206237	22.0023	GC	0.80251	0.854998	0.935794	0.988035	0.866263	1.18972	0.739198	1.15715	1.04286	0.893394	0.727293	0.927035	0.999776	1	0.842287	0.9141	0.382089	0.971952	1	0.972263	-0.00130653	-0.320314	-0.234381	-0.104008	-0.0377876	-0.27668	0.239484	-0.445081	0.194999	0.028388	-0.197331	-0.0776251	0.072797	0.000908581	-0.29711	-0.221134	-0.442698	-0.412289	-0.0345696	-0.256285	-0.010034	0.022586	-0.324576	0.0912481
82	Acylcarnitine(C16:0)	Fatty acyl carnitines	0.0534805	617863	HILIC	0.885672	0.74831	0.956771	0.704738	0.685288	0.984566	0.890995	0.746137	0.65403	0.374424	0.97499	0.335894	0.999839	0.153718	0.100647	1	0.926838	0.333888	0.0583171	2.00474e-05	-0.00170995	-0.177089	-0.424176	-0.0917161	-0.523256	-0.571499	-0.0410779	-0.214005	-0.425023	-0.630021	-1.43176	0.0967748	-0.0440629	-0.0578418	-0.134033	-0.114485	-0.282748	-0.312039	-0.609041	-0.351448	-0.422981	0.26908	-0.121248	-0.626905
83	Acylcarnitine(C18:0)	Fatty acyl carnitines	0.0653706	508.738	HILIC	1.07441	0.703928	0.963587	0.938574	0.686262	0.913677	0.892962	0.746219	0.78262	0.887165	0.99991	0.366474	0.999932	0.99703	0.318476	0.999024	0.995261	0.584671	0.737931	0.968055	-0.00385947	0.103421	-0.526342	-0.107727	-0.167827	-0.551531	-0.146026	-0.178449	-0.430835	-0.36947	-0.236647	0.0878294	-0.153061	0.0536529	0.0998249	0.128252	0.0821862	-0.724114	-0.659457	-0.195455	-0.62825	0.349549	-0.0444792	0.128169
84	Acylcarnitine(C18:1)	Fatty acyl carnitines	0.159891	663741	HILIC	1.01778	0.778447	1.01065	0.742429	0.683263	0.991958	0.828206	0.807314	0.73523	0.518537	1	0.387828	1	0.198497	0.0542807	1	0.541764	0.537713	0.155768	0.000747428	-0.00320021	0.0181618	-0.364291	0.00599335	-0.444336	-0.574405	-0.0143663	-0.316563	-0.317745	-0.470412	-0.948387	-0.0355634	0.126696	-0.100733	0.220122	-0.0966329	-0.0690034	-0.252381	-0.478898	-0.361593	0.0553832	-0.216516	0.179113	-0.186559
85	Acylcarnitine(C2:0)	Fatty acyl carnitines	0.247494	17.1899	HILIC	0.108131	0.0716624	0.0843633	0.0538365	0.0467794	0.0445959	0.0693873	0.0443497	0.0448027	0.0494203	1.91092e-12	1.05471e-14	2.39808e-14	0	0	0	7.88258e-15	2.22045e-16	0	0	-0.0173389	-3.21502	-3.81732	-3.5725	-4.2833	-4.46146	-4.48719	-3.87289	-4.54735	-4.50084	-4.34135	0.25978	-0.0235635	-0.288233	-3.04329	-3.35617	-3.24559	-3.54818	-3.8597	-4.04409	-3.73995	-3.5341	-3.44345	-4.91066
86	Carnitine	Fatty acyl carnitines	0.158636	423.46	HILIC	0.916704	1.04542	1.52786	1.08914	1.07412	1.88022	0.895022	1.2892	1.99664	1.89531	0.997465	0.999995	0.0782079	0.996844	0.999993	0.00458101	0.987689	0.508519	0.00162485	0.00397844	-0.0166596	-0.147461	0.0464543	0.603329	0.118017	0.04975	0.892713	-0.179693	0.356579	0.991391	0.908025	-0.160008	0.288376	-0.178346	0.198985	-0.273915	-0.367454	0.337754	0.0100949	-0.208486	0.789021	0.412086	0.60888	0.221428
87	(R)-3-Hydroxyhexadecanoic acid	Free fatty acid	0.227034	39.8545	GC	0.648723	1.01788	0.696186	0.687061	0.924162	1.11272	1.10834	1.30257	0.902196	2.41528	0.806888	1	0.290603	0.913305	0.999998	0.999997	0.999998	0.993438	0.999921	0.246554	-4.58699e-05	-0.681177	-0.0232815	-1.14244	-0.56731	-0.139408	0.150033	0.140786	0.370182	-0.214263	1.19757	0.00488335	0.0109285	-0.0159494	-0.713024	-0.170225	-1.16028	-0.447742	-0.0828818	0.460779	-0.219736	0.181947	-3.38953	-0.681252
88	FFA(C14:0)	Free fatty acid	0.106687	10.2131	GC	0.886895	0.86443	0.86566	1.23025	1.46208	1.11515	1.00157	1.18533	1.21478	1.68157	0.979995	0.951925	0.961568	0.854098	0.341645	0.994984	1	0.900445	0.821732	0.0431634	-0.00356706	-0.187406	-0.21672	-0.208396	0.263837	0.452894	0.146483	-0.00639203	0.241983	0.277197	0.712673	0.0408286	-0.144846	0.0933162	-0.0646774	-0.0195108	-0.478029	-0.176151	-0.071209	-0.402799	-0.20123	-0.245534	-0.178424	0.0535311
89	FFA(C16:0)	Free fatty acid	0.149261	12.215	GC	0.789268	0.843638	0.883943	1.10383	1.18061	1.1297	1.00885	1.44515	1.58386	2.4397	0.528749	0.799498	0.959684	0.99196	0.865801	0.979973	1	0.127344	0.036643	0.000106951	-0.00799248	-0.358313	-0.272272	-0.196625	0.138456	0.231496	0.159951	-0.0050561	0.531174	0.662826	1.22731	-0.121617	-0.106535	0.204174	-0.145458	-0.260759	-0.668721	-0.408982	0.110425	-0.51826	-0.346263	0.125796	-0.369409	-0.0159109
90	FFA(C18:0)	Free fatty acid	0.150162	11.2005	GC	0.760129	0.825517	0.802875	1.0975	1.11	1.00867	1.05366	1.47211	1.58574	2.83914	0.628996	0.845906	0.791742	0.999185	0.998082	1	1	0.261612	0.128679	0.000348819	-0.00922813	-0.408716	-0.319171	-0.343673	0.126485	0.141859	-0.00703064	0.0479903	0.55786	0.664698	1.39135	-0.121275	-0.125145	0.218736	-0.224359	-0.320403	-0.681384	-0.466297	0.156082	-0.647299	-0.529624	0.0428205	-0.544214	0.00370777
91	FFA(C18:1)	Free fatty acid	0.0901847	286.858	GC	1.61612	1.6972	2.19085	1.30195	1.7226	2.04798	1.16075	1.8541	2.11097	2.87016	0.0330814	0.0161417	0.000376021	0.469752	0.0146877	0.00105916	0.880488	0.00429625	0.00116438	1.60364e-05	-0.032732	0.685272	0.759437	1.12221	0.357443	0.768414	1.02643	0.213513	0.889957	1.01589	1.49353	0.0580261	-0.453114	0.296892	0.815806	0.759245	0.480765	0.904706	0.688474	0.685133	1.32927	1.10742	0.929935	0.369104
92	FFA(C18:2)	Free fatty acid	0.0707799	211.972	GC	1.75938	2.06302	2.36016	1.39402	1.67165	2.04656	1.38877	1.63435	1.84297	2.21662	0.0118036	0.00116823	0.000148351	0.28999	0.0249271	0.00129882	0.288461	0.0318386	0.0108721	0.000493659	-0.0253255	0.808152	1.03993	1.23515	0.44431	0.732324	1.02816	0.444982	0.706626	0.818108	1.134	0.211493	-0.413616	0.126147	0.908354	0.910166	0.605937	1.11431	1.13379	0.871675	1.35909	1.10457	1.24178	0.342794
93	Glucono-1,5-lactone	Glucose pathway	0.218453	21.0989	GC	2.08088	1.15376	2.6565	4.01349	5.78932	7.92311	4.63173	11.8529	17.3739	17.3826	0.169221	1	0.05581	0.00660293	0.000739199	0.000140678	0.00297296	1.64133e-05	8.10527e-07	5.11436e-06	-0.394565	1.03979	-0.339734	1.38423	1.97275	2.52202	2.95087	2.18066	3.55777	4.11113	4.10689	0.608288	-2.10614	0.314154	0.856557	1.3502	0.912607	0.336191	-2.35813	1.00274	1.0092	1.48239	1.66111	2.11845
94	Maltose	Glucose pathway	0.147488	85.8919	GC	0.117442	0.0479494	0.0235939	0.0942057	0.120558	0.0937127	0.135998	0.20982	0.196836	0.157127	8.88529e-10	1.08802e-14	0	8.11283e-10	1.27739e-09	1.8474e-11	8.1995e-08	2.08811e-06	4.05302e-07	3.79642e-07	-0.0157064	-3.09861	-4.49374	-5.47387	-3.42296	-3.09525	-3.45778	-2.89021	-2.28789	-2.34892	-2.67886	0.241748	-0.280946	-0.00792146	-2.91212	-3.08465	-3.29907	-5.06316	-4.67935	-3.73872	-5.6884	-4.8688	-5.86442	-3.17939
95	Pyroglutamic acid	Glutathione pathway	0.0393904	21.3214	GC	0.977774	0.959972	0.909536	1.60928	2.16741	3.20979	1.74631	3.21348	4.04729	4.99583	0.999999	0.99983	0.873972	0.00116825	1.08712e-06	1.76665e-11	0.000258606	5.05107e-10	1.69864e-14	0	-0.00601768	-0.0406502	-0.0684302	-0.169957	0.685853	1.11585	1.67969	0.788761	1.68374	2.01207	2.31873	0.158817	-0.163454	-0.0134169	0.0938717	0.0434956	-0.259318	0.0401351	-0.30566	0.0602342	0.129209	-0.608533	-0.0305458	0.651367
96	2-Oxobutyric acid	Gly/Ser/Thr pathway	0.190364	40.9202	GC	1.09726	1.34606	1.14508	2.03641	13.1315	29.2365	5.8572	35.0899	97.1135	52.2422	0.993542	0.835079	0.991676	0.0987957	2.95092e-07	1.23439e-10	0.000121669	7.87495e-10	4.44089e-15	2.03382e-11	-0.273236	0.0476806	0.295436	0.0594627	1.00938	3.63185	4.86322	2.48925	5.13225	6.55515	5.65621	-0.5918	0.913055	-1.14096	0.512902	-0.682058	0.312198	-0.536951	1.01699	0.406266	-0.785254	0.785205	0.178437	1.0344
97	Choline	Gly/Ser/Thr pathway	0.0548234	18.9126	HILIC	1.42868	1.56451	2.20003	1.90034	2.46573	3.62034	2.43405	3.0837	3.81778	3.92739	0.0154473	0.00267271	8.457e-07	3.17819e-05	5.72442e-08	6.54365e-13	4.71588e-07	1.18724e-09	7.64944e-14	4.54303e-13	-0.00935948	0.513926	0.628741	1.12474	0.923302	1.28424	1.85205	1.2783	1.62223	1.92117	1.97177	0.0399048	0.164542	-0.232525	0.517689	0.569242	0.454847	0.926865	0.552074	0.407286	1.28457	0.849818	1.23985	0.940451
98	Dimethylglycine	Gly/Ser/Thr pathway	0.0793821	11.0377	HILIC	1.4059	1.17101	1.97766	1.7102	2.08637	2.83755	1.8513	2.66518	3.32776	3.54044	0.10907	0.729024	0.000181871	0.00271479	6.1668e-05	5.90568e-08	0.000629395	9.93666e-07	1.44186e-09	1.57997e-08	-0.0242343	0.452035	0.221934	0.96873	0.761954	1.04991	1.50176	0.880243	1.40915	1.73452	1.8203	0.142017	0.191518	-0.406238	0.82067	0.542038	-0.00660361	0.397552	0.175759	0.0924905	1.22308	0.711545	0.971569	0.922315
99	Glycine	Gly/Ser/Thr pathway	0.0453835	52.6732	GC	1.42592	1.4678	2.17714	3.59021	11.1438	22.1967	5.1479	19.0193	40.9055	65.8619	0.0163828	0.0102961	1.06705e-06	2.08762e-11	0	0	4.44089e-16	0	0	0	-0.00731498	0.510751	0.541913	1.11094	1.8364	3.4735	4.47063	2.34167	4.24921	5.34167	6.03867	0.182798	-0.167792	-0.0369512	0.576677	0.519109	0.436468	0.647535	0.279192	0.699013	1.33564	0.889325	1.10784	1.62686
100	Homoserine	Gly/Ser/Thr pathway	0.0535875	22.9565	GC	1.1209	0.99147	1.17914	1.15271	1.36399	1.92844	1.19896	1.89671	2.55944	3.69276	0.939915	1	0.684858	0.804886	0.116497	0.000149235	0.592727	0.000206696	2.8127e-07	1.56583e-09	-0.0128327	0.151564	-0.0362208	0.231577	0.199888	0.432365	0.940463	0.254701	0.921794	1.34131	1.87633	0.255267	-0.156865	-0.136901	0.357325	0.210439	-0.113073	0.231386	-0.400796	0.0607472	0.363635	0.0470598	0.284037	0.341195
101	O-acetyl-serine	Gly/Ser/Thr pathway	0.0657636	123.971	GC	0.601858	0.498643	0.538019	6.69372	16.844	29.7494	10.072	28.6329	39.2102	49.1431	0.00322912	7.0629e-05	0.000304204	2.22045e-16	0	0	0	0	0	0	-0.0125811	-0.739401	-1.02743	-0.911744	2.73862	4.05868	4.89297	3.31682	4.83867	5.28258	5.61302	0.202348	-0.263564	0.0234724	-0.553487	-0.772057	-0.892659	-0.983622	-1.36908	-0.729576	-0.609633	-1.13767	-0.987928	2.60729
102	Sarcosine	Gly/Ser/Thr pathway	0.148213	13.1582	HILIC	0.746116	0.63479	0.874849	0.756032	0.757258	1.09498	0.77941	1.5658	1.43802	1.77052	0.329162	0.0435515	0.950038	0.382717	0.309205	0.999685	0.407088	0.0507736	0.168234	0.0110836	-0.001282	-0.427115	-0.660206	-0.199009	-0.405547	-0.435656	0.0961498	-0.396331	0.641906	0.510123	0.792525	-0.0874502	0.047757	0.0358472	-0.389293	-0.584016	-0.308036	-0.612398	-0.548778	-0.819441	-0.357055	-0.0323468	-0.207626	-0.515413
103	Serine	Gly/Ser/Thr pathway	0.0561562	66.7813	GC	1.45974	1.49875	2.03288	8.52854	17.0791	28.0001	12.2453	33.0398	50.5405	68.2393	0.0535527	0.0326326	0.000154265	0	0	0	0	0	0	0	-0.00866841	0.537448	0.580781	1.00687	3.07976	4.0541	4.8054	3.58981	5.04557	5.65013	6.08789	0.211288	-0.0986942	-0.138599	0.718386	0.554095	0.339862	0.690695	0.463564	0.588083	1.27257	0.734295	1.01375	2.93705
104	Threonine	Gly/Ser/Thr pathway	0.0501693	161.459	GC	0.592458	0.445658	0.524085	6.95044	17.5441	29.8169	9.70645	27.7807	37.5147	44.399	0.00306166	1.26131e-05	0.00026076	4.44089e-16	0	0	0	0	0	0	-0.0113323	-0.762462	-1.1885	-0.947077	2.7884	4.1173	4.89643	3.25448	4.79561	5.22136	5.46678	0.224383	-0.212273	-0.0461067	-0.582149	-0.769275	-0.935963	-0.91905	-1.53756	-1.10889	-0.702076	-1.21204	-0.927111	2.60631
105	Glucose	Glycolysis	0.0591688	1572.85	GC	6.35381	4.85975	6.10261	8.34296	11.6201	15.2112	11.0136	17.0493	21.9767	13.5096	7.88258e-15	4.42402e-12	6.88338e-15	0	0	0	0	0	0	0	-0.0261526	2.66749	2.23793	2.60654	3.05334	3.53299	3.92485	3.44342	4.08578	4.45053	3.74525	0.309772	-0.364944	-0.023286	2.64088	2.68844	2.67313	2.49181	1.7228	2.49919	2.69937	2.48153	2.63872	3.25024
106	Lactic acid	Glycolysis	0.0599058	100.751	GC	0.825019	0.657481	1.17365	0.769625	1.243	1.39902	0.986657	1.99998	9.1674	254.771	0.977714	0.748986	0.999982	0.975559	0.994163	0.943476	0.960835	0.338273	7.12299e-06	0	-0.00161071	-0.38225	-0.62822	0.153824	-0.388066	0.310228	0.445235	-0.419902	0.930395	3.16676	7.97853	-0.0983699	0.0521531	0.0413847	0.264091	-1.10628	-0.304562	-0.644922	-0.93642	-0.303317	-0.197159	-0.142958	0.801588	-0.580159
107	Pyruvic acid	Glycolysis	0.0520208	11.2398	GC	0.893253	0.938221	0.95018	1.01091	2.04333	4.42776	1.43581	5.02741	23.2556	43.8716	0.985047	0.976359	0.999983	1	0.000567238	3.25439e-10	0.134521	8.91245e-10	0	0	-0.00757312	-0.165158	-0.17695	-0.0758699	0.0106503	1.02688	2.14583	0.5157	2.32824	4.49433	5.43788	0.0853821	0.110702	-0.218803	-0.0680867	-0.267563	-0.159824	-0.498642	-0.53456	0.502352	-0.153022	-0.106057	0.0314696	-0.160535
108	Glycolic acid	Glyoxylate and dicarboxylate pathway	0.0504275	3.87869	GC	1.25835	1.38055	1.36839	1.45196	1.57579	1.89137	1.54956	1.80576	2.19363	3.08891	0.188886	0.0331035	0.0391807	0.0112683	0.0020836	2.06205e-05	0.00283015	8.16144e-05	4.38912e-07	1.31205e-09	-0.0187075	0.326653	0.457822	0.446113	0.531094	0.637459	0.919207	0.62104	0.849497	1.1275	1.62189	0.288821	-0.0791209	-0.265822	0.302537	0.195324	0.482097	0.402951	0.313851	0.656664	0.425042	0.29216	0.621138	0.564171
109	Histidine	His pathway	0.128306	25150.4	GC	0.715934	0.303932	0.536209	1.22148	1.3508	3.3826	1.30155	2.92786	1.71706	1.04077	0.636813	0.000104971	0.0492892	0.986996	0.791902	0.000208944	0.874689	0.000867467	0.162478	1	-0.00617593	-0.485648	-1.85436	-0.976982	0.231942	0.398228	1.7319	0.351102	1.54117	0.768134	0.0535626	-0.0341676	0.168822	-0.153182	-0.350227	-0.591495	-0.515222	-1.07733	-1.855	-2.63076	-0.510376	-1.6594	-0.761172	-0.354176
110	Histidinol	His pathway	0.214507	3.28338	GC	0.560907	0.798834	0.754621	0.573972	0.903012	1.7529	0.846106	1.40883	1.40193	1.75083	0.170637	0.995508	0.952482	0.621429	0.999994	0.70683	0.988532	0.973277	0.971632	0.696089	-0.00675635	-1.38744	-0.37555	-0.537357	-0.884187	-0.175057	0.798226	-0.428044	0.473855	0.478731	0.807385	0.188084	-0.0909106	-0.117442	-3.4805	-0.533146	-0.148669	-0.433331	-0.813729	0.12041	0.115774	-0.312022	-1.41582	-0.401245
111	Imidazoleacetic acid	His pathway	0.167138	464.664	HILIC	0.926322	0.75301	1.1902	1.17213	0.970168	1.05935	0.987871	1.02473	1.11584	1.37229	0.999179	0.260911	0.873479	0.943039	0.999999	0.999906	1	1	0.992421	0.259967	-0.00498741	-0.115304	-0.465989	0.235502	0.199406	-0.0554468	0.0804417	-0.0208104	-0.00352408	0.142801	0.45641	0.143031	-0.150802	-0.00719075	-0.175436	0.0493273	-0.219803	0.0160476	-0.984098	-0.429917	0.53189	0.0913412	0.0832739	0.0248462
112	Urocanic acid	His pathway	0.296283	6458.58	GC	1.82252	1.79097	1.2358	4.2572	7.30806	13.9631	2.71909	6.09181	5.59609	4.27764	NA	NA	NA	NA	NA	NA	NA	NA	NA	NA	#VALUE!	0.782144	0.67294	#VALUE!	2.06193	2.85754	3.74755	1.41718	2.60409	2.47117	2.07868	0.69895	#VALUE!	-1.4086	0.0864292	1.29498	0.965028	0.140898	1.62062	0.257303	#VALUE!	-0.25562	0.708387	1.70207
113	3-Hydroxybutyric acid	Lipid pathway	0.0953441	6.86581	GC	1.06618	1.10396	1.03703	1.70159	2.1846	2.47887	1.62651	2.38448	2.29916	3.76725	0.999708	0.986326	1	0.0104664	0.000182956	1.87864e-05	0.025439	4.75742e-05	0.000143621	1.75418e-07	-0.0148442	0.0790858	0.140549	0.0288384	0.762717	1.11936	1.30716	0.678498	1.25278	1.13925	1.89766	0.269247	-0.110989	-0.202791	0.349941	-0.0937384	-0.0189453	0.24434	0.0549204	0.122387	0.242376	-0.348084	0.192223	0.669982
114	Ethanolamine	Lipid pathway	0.0534659	9.62205	GC	1.38774	1.60662	3.03987	2.40428	4.96904	7.53978	4.14311	8.11258	9.95014	13.7814	0.0165045	0.000538706	1.00492e-11	1.07248e-07	0	0	7.32747e-15	0	0	0	-0.00493919	0.472511	0.677009	1.57548	1.26463	2.30565	2.90838	2.04413	3.01959	3.30945	3.78128	0.161942	-0.0989899	-0.0777702	0.439445	0.477292	0.500796	0.806971	0.476377	0.74768	1.85306	1.16975	1.70364	1.23267
115	Glycerine	Lipid pathway	0.0435288	13.9967	GC	5.0537	6.87785	10.458	4.53986	8.39107	10.7395	4.01828	8.70279	11.3387	14.9013	2.639e-12	1.21014e-14	0	4.87293e-10	0	0	5.46571e-09	2.66454e-15	0	0	-0.00501374	2.32355	2.77204	3.35832	2.15267	3.06053	3.41888	1.99108	3.12145	3.48326	3.89694	0.125484	-0.166014	0.0254892	2.50817	2.42105	2.04141	2.97646	2.77833	2.56132	3.65665	2.96463	3.45368	2.06465
116	Glycerol-3-phosphate	Lipid pathway	0.151458	1236.48	GC	0.703948	0.983214	0.834141	0.982744	0.794975	0.804518	0.633582	0.650911	0.45877	0.624193	0.968256	1	0.903878	1	0.995895	0.995809	0.81165	0.890913	0.288358	0.738735	-0.0685489	-0.526713	-0.186819	-0.631921	-0.0273526	-0.40597	-0.406939	-0.726568	-0.64728	-1.18156	-0.788584	-0.276355	0.536107	-0.465399	-0.760201	-0.198814	-0.621124	-0.338789	0.708544	-0.930211	-2.2005	0.492537	-0.187801	-0.134776
117	Glycerophosphoryl choline	Lipid pathway	0.15832	4.22631	HILIC	0.576369	0.480645	0.427731	0.769104	0.392976	0.257894	0.792265	0.292023	0.263931	0.244173	0.458077	0.285537	0.14346	0.991132	0.0468454	0.002416	0.998986	0.00800667	0.00597111	0.00178838	-0.0945238	-0.910463	-1.05775	-1.24223	-0.418806	-1.50462	-2.12149	-0.337452	-1.87705	-1.93874	-2.19033	-0.321867	0.611495	-0.5732	-0.120407	-1.31376	-1.29722	-1.10204	-0.991684	-1.07952	-1.32292	-1.46092	-0.942844	-0.608878
118	O-Phosphorylethanolamine	Lipid pathway	0.237654	18.6901	GC	0.716406	0.711244	0.703492	0.726097	0.435692	0.804538	0.77518	0.732181	0.856951	0.984705	0.890155	0.760657	0.928686	0.874433	0.137503	0.997119	0.979265	0.980419	0.999856	1	-0.00368648	-0.655916	-0.793598	-0.600538	-0.675558	-1.51442	-0.365837	-0.484621	-0.480222	-0.254815	-0.0577435	-0.131575	0.121213	-0.000697942	0.290129	-0.895826	-1.36205	-1.91079	0.402109	-0.872116	-0.571257	0.0275879	-1.25795	-0.193782
119	2-Aminoadipic acid	Lys pathway	0.0513299	45.1891	GC	0.90239	0.860602	0.929347	1.02485	1.02349	0.913488	1.04264	1.26667	1.26107	1.6594	0.99687	0.960701	0.999755	1	1	0.996798	0.999993	0.602505	0.67992	0.0302599	-0.0202067	-0.159048	-0.223048	-0.121455	-0.00809314	0.00566019	-0.159476	0.0480033	0.332937	0.30706	0.724573	0.180887	-0.367666	0.126159	0.00177172	-0.0691827	-0.409732	-0.0642841	-0.398737	-0.206123	0.17357	-0.299317	-0.238619	-0.105977
120	Lysine	Lys pathway	0.0605723	190.594	GC	0.94366	0.783854	0.94084	1.91327	3.3967	6.25967	2.55909	5.72806	8.80271	11.709	0.99988	0.297704	0.999606	0.000260354	2.47796e-09	2.77556e-15	3.50009e-06	7.48179e-13	0	0	-0.016218	-0.0881422	-0.379311	-0.0988688	0.929773	1.74811	2.64425	1.3461	2.51597	3.12258	3.53889	0.266774	-0.254027	-0.0614006	0.0351651	-0.0592646	-0.240327	-0.191938	-0.791245	-0.154751	0.134218	-0.291931	-0.138893	0.856507
121	Pipecolinic acid	Lys pathway	0.0483169	641.353	HILIC	0.99374	1.09736	0.999372	1.02414	0.846668	0.978688	0.981289	0.928023	0.996328	1.02549	1	0.920546	1	1	0.41036	0.999994	1	0.978283	1	0.999996	-0.00289971	-0.0102236	0.132757	-0.00458401	0.00346519	-0.250267	-0.0419172	-0.0317849	-0.110665	-0.00785459	0.0351229	0.124439	-0.0515262	-0.0816121	0.066127	-0.0737381	-0.0230596	0.10163	0.217318	0.0793241	0.121481	-0.00428178	-0.130951	-0.124778
122	N-Acetyl-asparatic acid	N-acetyl-amino acid	0.0937893	66.1255	GC	0.883552	0.686753	0.71334	0.439932	0.15121	0.173171	0.423513	0.212848	0.165354	0.212907	0.996445	0.312545	0.467978	0.0031395	1.50878e-09	6.21385e-09	0.0021146	5.95348e-07	2.32257e-09	2.01846e-06	-0.0123475	-0.183164	-0.572834	-0.496041	-1.19459	-2.82827	-2.5672	-1.24164	-2.26735	-2.65141	-2.23268	0.246795	-0.184935	-0.0989026	-0.0257721	-0.232891	-0.290828	-0.416393	-0.999519	-0.30259	-0.278579	-0.643228	-0.566316	-0.961598
123	N-Acetyl-beta-alanine	N-acetyl-amino acid	0.184668	105.87	GC	1.31079	1.06623	1.32858	1.00986	1.49017	2.06683	1.39334	1.8606	2.46674	3.57083	0.716262	0.999994	0.659808	1	0.29547	0.0121418	0.515244	0.0346452	0.0014635	3.07201e-05	-0.00346471	0.382945	-0.0859919	0.406266	-0.0280414	0.575022	1.027	0.466265	0.892135	1.28557	1.81005	-0.0800633	-0.0669882	0.136657	0.453985	0.518793	0.176056	-0.254373	-0.858716	0.855114	0.537443	0.288535	0.39282	0.367127
124	N-Acetylglutamic acid	N-acetyl-amino acid	0.0663825	73.9098	GC	0.971022	0.95796	0.909899	1.10302	0.863024	0.827355	0.758455	0.775178	0.623349	0.797369	0.999993	0.999722	0.952507	0.966173	0.773638	0.49679	0.139336	0.23215	0.00362039	0.341795	-0.00465537	-0.0536605	-0.0785797	-0.155503	0.137523	-0.216765	-0.28481	-0.415421	-0.368062	-0.696569	-0.328335	0.136937	-0.14711	-0.00379315	0.130669	0.0098907	-0.301541	0.0304794	0.122955	-0.389174	0.0538609	-0.492484	-0.0278862	0.0163767
125	N-Acetylleucine	N-acetyl-amino acid	0.295591	15.5093	GC	0.253474	0.823631	1.19921	0.567114	1.86795	3.73689	1.60307	3.63525	12.2535	21.9709	0.053346	0.998678	0.966084	0.580618	0.401443	0.0176298	0.565021	0.0139745	8.0057e-06	1.67798e-06	-0.262184	-1.99549	-0.577504	0.239694	-1.17738	0.817134	1.77246	0.666284	1.83222	3.60985	4.45439	-0.455482	-1.20944	0.87837	-2.29674	-1.81304	-1.87668	-0.560607	-1.75325	0.581346	0.136024	0.585225	-0.0021679	-0.728422
126	N-Acetylmethionine	N-acetyl-amino acid	0.138437	160.427	GC	0.643064	1.10589	0.469911	1.74288	4.81359	10.0797	2.81985	10.7639	26.2097	37.2575	0.208022	0.99925	0.0054759	0.0372821	7.78754e-08	6.57252e-13	0.000127533	1.87335e-11	0	0	-0.0600229	-0.669083	0.0755762	-1.13679	0.785887	2.2651	3.33147	1.47895	3.41187	4.70327	5.21303	-0.658972	0.140261	0.338643	-1.10079	-0.375527	-0.530935	0.0072574	-0.433088	0.652559	-1.67719	-0.841676	-0.891515	0.496746
127	N-Acetylornithine	N-acetyl-amino acid	0.10331	133.481	GC	0.750354	1.01209	0.91407	2.35314	3.24023	4.67999	2.32903	4.53149	5.02126	8.49306	0.468426	1	0.998038	0.00490288	8.37377e-05	6.63573e-07	0.0042564	2.67323e-06	3.92743e-07	6.19349e-09	-0.00949526	-0.523795	-0.0263796	-0.17751	1.19028	1.69515	2.21688	1.207	2.17921	2.27653	3.08627	-0.205286	-0.0222069	0.199007	-0.17927	-1.36085	-0.0312677	0.463948	-0.256708	-0.28638	-0.531402	-0.326092	0.324963	1.28339
128	N-Acetylthreonine	N-acetyl-amino acid	0.298476	32.9219	GC	0.562287	1.01729	0.872005	0.908236	1.03075	1.47647	0.797102	1.04291	2.04912	4.64885	0.141781	1	0.997725	0.999509	1	0.555433	0.909713	0.999998	0.0627136	4.01935e-05	-0.000683444	-0.852644	-0.0547214	-0.199992	-0.165356	0.0156867	0.551911	-0.355974	-0.0915294	0.995071	2.16373	0.0587627	-0.0476073	-0.0132058	-0.71492	-0.629473	-1.21354	0.473692	-0.711995	0.0741391	-0.0851469	-0.276983	-0.237845	-0.565593
129	N-Acetyltyrosine	N-acetyl-amino acid	0.209629	10.7405	GC	0.705551	1.31718	1.55689	1.0653	1.65671	2.4246	1.45362	1.78006	3.7764	6.40225	0.809741	0.960603	0.718254	0.999935	0.608955	0.146956	0.958962	0.601399	0.0109273	0.000467152	-0.151804	-0.827641	0.335345	0.602682	0.0570305	0.690826	1.20347	0.338812	0.696837	1.89156	2.67248	0.316737	-1.15754	0.385391	0.34269	-2.13968	-0.685928	0.312814	-0.172282	0.865505	0.984473	0.190263	0.63331	0.114773
130	N-epsilon-Acetyllysine	N-acetyl-amino acid	0.211016	601.511	HILIC	1.53474	1.41176	1.69313	1.31511	1.58263	2.01313	1.45473	2.52359	2.84239	2.65981	0.0213886	0.0909659	0.00649909	0.225721	0.0137514	0.000178325	0.0671915	3.74203e-06	1.05079e-07	3.71867e-06	-0.017096	0.614608	0.486564	0.713139	0.394836	0.651731	0.997347	0.51472	1.33042	1.5067	1.40582	0.289493	-0.207404	-0.133377	0.484937	0.725778	0.633109	0.704475	0.26915	0.486066	1.17963	0.287195	0.672591	0.420726
131	6-Hydroxynicotinic acid	Nicotinate and nicotinamide pathway	0.0711094	37.2116	GC	1.11385	0.784625	0.696865	0.685271	0.770207	0.847873	0.889878	0.908459	0.81588	1.16354	0.999941	0.637118	0.445278	0.359296	0.789204	0.983341	0.997924	0.998086	0.929031	0.973907	-0.0270995	0.0770576	-0.440943	-0.521775	-0.563257	-0.377516	-0.240598	-0.186522	-0.184839	-0.301113	0.202276	0.167526	-0.432933	0.184109	-0.229115	-0.270157	0.730445	-0.43747	-1.07564	0.19028	-0.519443	-0.578993	-0.466888	-0.353983
132	Nicotinamide	Nicotinate and nicotinamide pathway	0.184136	3.81839	HILIC	0.0924527	0.0736765	0.0299245	0.0455713	0.0627449	0.0346856	0.0807521	0.0628724	0.0428313	0.0418802	NA	NA	NA	NA	NA	NA	NA	NA	NA	NA	-0.00615284	-3.45357	-3.83021	-5.063	-4.47579	-4.50477	#VALUE!	-3.93765	-4.1637	-4.62026	-4.61504	0.137659	-0.185111	0.0289933	-3.67642	-3.14068	-3.54359	-4.04459	-3.22877	-4.21728	-5.01454	-5.07079	-5.10368	-4.20251
133	Nicotinic acid	Nicotinate and nicotinamide pathway	0.0623218	128.78	GC	3.43781	3.21844	3.67713	3.4203	3.67965	3.96489	3.15113	3.85002	3.52251	4.14751	1.22125e-14	1.3789e-13	7.77156e-16	3.65263e-14	2.22045e-16	0	9.66449e-13	1.58762e-14	6.66134e-16	0	-0.00313145	1.77787	1.67061	1.87286	1.77104	1.87934	1.98549	1.642	1.94407	1.80988	2.04867	0.130285	-0.0720941	-0.0675856	1.89704	1.78958	1.647	1.82525	1.36318	1.8234	2.03643	1.72344	1.85872	1.79344
134	3-(3-hydroxyphenyl)propanoic acid	Phe pathway	0.048949	287.044	GC	0.965521	0.723166	0.865255	0.665588	0.780982	1.16056	0.724457	0.907668	0.864943	0.881929	0.999999	0.215084	0.944858	0.100275	0.440984	0.977005	0.226482	0.996153	0.940998	0.971745	-0.00279486	-0.0549239	-0.504779	-0.212673	-0.597588	-0.401942	0.177756	-0.497959	-0.141776	-0.215386	-0.189586	0.0106151	0.10015	-0.119149	0.0985955	-0.157923	-0.105445	-0.276586	-0.982558	-0.255195	-0.0753385	-0.231206	-0.331476	-0.357792
135	3-Phenylpropionic acid	Phe pathway	0.0784986	85.5593	GC	0.888378	1.02721	0.89302	0.914136	0.802936	0.8189	1.33508	0.831605	0.712546	0.797464	0.996744	1	0.996492	0.999806	0.785574	0.857666	0.521543	0.907237	0.284552	0.758462	-0.037586	-0.173065	0.00372716	-0.17441	-0.133239	-0.319628	-0.29209	0.33197	-0.269213	-0.500447	-0.329123	0.413921	-0.322134	-0.204544	-0.211438	-0.0601319	-0.247623	-0.238802	-0.192984	0.442967	0.0757531	-0.313011	-0.285972	-0.199239
136	4-Hydroxybenzoic acid	Phe pathway	0.141974	5.23509	GC	1.05357	0.895712	1.06269	1.13132	1.22972	1.92318	1.16702	1.53381	1.89385	2.8069	0.999952	0.930036	0.999395	0.920909	0.611796	0.000303812	0.857404	0.0183393	0.00042134	1.13922e-06	-0.00148928	0.0636925	-0.176366	0.0859446	0.177671	0.269952	0.931855	0.201901	0.616591	0.905786	1.47485	-0.0206897	0.0864099	-0.0701881	0.272292	0.0941251	-0.17534	0.135942	-0.323887	-0.341152	-0.00380186	0.0903187	0.171317	0.193714
137	Phenylalanine	Phe pathway	0.0430516	1141.45	HILIC	1.02138	0.808726	1.25627	3.4693	4.5413	6.62162	4.70376	6.97603	8.69074	10.0525	1	0.569315	0.613565	1.34855e-06	3.06547e-09	1.5955e-12	2.77061e-08	3.44372e-11	7.54952e-15	1.66533e-15	-0.029464	0.0135172	-0.384765	0.311332	1.78685	2.18217	2.72367	2.204	2.80167	3.11448	3.32941	-0.265545	0.373042	-0.195889	0.131078	-0.302105	0.211579	-0.138935	-1.07782	0.0624565	0.246572	0.613141	0.0742833	1.88918
138	Phenyllactic acid	Phe pathway	0.0521411	36.4465	GC	0.885021	1.01499	1.40818	3.98064	21.7271	38.4426	7.3723	22.323	61.8848	203.986	0.997698	1	0.812017	0.00163923	2.0697e-09	5.2367e-12	2.57744e-05	8.38709e-09	4.04121e-14	0	-0.139819	-0.404159	-0.0950817	0.416556	1.9265	4.42246	5.26156	2.84371	4.48043	5.91667	7.66265	0.618518	-0.067258	-0.970718	0.215248	-1.66508	0.23736	0.281041	-0.963728	0.397442	0.859503	-0.271058	0.661222	1.28608
139	Phenylpyruvic acid	Phe pathway	0.135873	10.4638	GC	1.015	1.17187	0.519729	3.42769	11.1133	25.4352	5.81897	27.6084	43.0379	35.5932	0.768683	0.999999	0.54746	0.0608687	0.000136266	8.74777e-07	0.00456853	1.60347e-06	3.16557e-08	1.41195e-06	-0.102825	-0.927931	0.0490093	-1.13683	1.75559	3.44868	4.64826	2.50713	4.78232	5.39725	5.12199	-0.0284864	0.538588	-0.818575	-2.29287	1.35802	-1.84894	-1.03144	0.433767	0.744697	-1.02074	-2.13624	-0.253512	1.66477
140	Quinic acid	Polyol	0.0816161	9.81473	GC	1.27651	0.968849	0.898981	0.81672	0.96239	1.51938	1.42149	1.91107	1.72824	2.58222	0.902123	0.997501	0.999869	0.96507	0.999996	0.41305	0.798528	0.0814886	0.188647	0.0042479	-0.0170821	0.334624	-0.213544	-0.154277	-0.306765	-0.110048	0.595967	0.399397	0.90865	0.759296	1.3644	0.144692	-0.337478	0.14154	0.330844	0.0604488	0.612579	-0.430744	-0.920299	0.71041	-0.102481	-0.207725	-0.152624	-0.0494227
141	2-Dehydro-gluconic acid	PPP	0.113938	68.9746	GC	1.39606	1.46386	2.11736	2.60278	5.18618	8.57079	2.85745	6.36434	11.529	8.03935	0.107275	0.074583	9.26813e-05	5.46678e-06	1.41753e-12	0	2.17406e-06	1.25577e-12	0	1.11022e-16	-0.023087	0.479089	0.514425	1.07567	1.37563	2.37114	3.09805	1.49698	2.66825	3.52441	2.9652	0.193462	0.132208	-0.394931	0.589924	0.447056	0.400287	0.428772	0.177442	0.937062	1.26636	0.952669	1.00797	1.35763
142	Gluconic acid	PPP	0.137458	11.517	GC	0.76293	1.74652	1.19044	0.228545	0.481702	0.589812	0.7126	0.564683	8.92842	38.1242	0.996192	1	1	0.657324	0.996222	0.999996	0.987527	0.996594	0.0468525	0.000691476	-0.467665	-1.18296	-0.270036	-0.278651	-2.14819	-1.1822	-0.793295	-1.31396	-1.17233	3.03328	5.23024	-2.18194	0.890829	-0.111883	-1.44825	0.841757	-2.94239	-3.47854	1.63098	1.03745	-1.82476	-0.329071	1.31788	-2.08225
143	Glyceric acid	PPP	0.126317	12.4945	GC	2.0302	2.05714	2.63047	2.39047	2.68145	3.84116	2.42577	3.19621	5.14721	6.05752	0.000731581	0.000845107	1.14327e-05	6.09154e-05	1.42569e-05	5.03969e-09	6.00778e-05	7.46932e-07	1.62074e-11	1.96763e-11	-0.0130992	1.01667	1.00365	1.38687	1.25049	1.36234	1.94129	1.27233	1.6748	2.346	2.58735	0.214188	-0.262826	0.0093407	1.18142	0.961403	0.907188	1.25255	0.527103	1.2313	1.55195	1.43374	1.17493	1.17272
144	2-Hydroxybutyric acid	Propanate pathway	0.0707501	16.0132	GC	0.827094	0.841732	1.12919	1.71027	2.7524	4.04721	2.47605	4.40456	12.2755	69.2482	0.983072	0.996129	0.999026	0.632825	0.00620928	0.000251049	0.0141378	9.03252e-05	1.57545e-09	0	-0.0423103	-0.331696	-0.276382	0.153525	0.519711	1.44191	1.95908	1.30766	2.13469	3.58188	6.10607	0.424434	-0.396899	-0.154467	-0.498542	-0.717001	0.220454	-0.294887	-0.613453	0.0791946	0.368641	-0.206453	0.298389	0.683772
145	2'-Deoxyadenosine	Purine pathway	0.160641	1148	HILIC	0.255346	0.243176	0.173826	6.03645	2.20858	0.726241	12.461	1.73033	0.955861	0.342716	3.86592e-06	1.37886e-06	8.20692e-09	1.68359e-07	0.00401733	0.507526	1.75771e-12	0.0716788	0.999975	0.000119536	-0.00249493	-1.98247	-2.10133	-2.56291	2.51365	1.13405	-0.464641	3.63812	0.776179	-0.0961099	-1.58632	-0.115012	0.016649	0.0908785	-2.17503	-2.05157	-1.72081	-1.94	-1.6689	-2.69508	-3.04228	-2.39157	-2.25489	2.27988
146	2'-Deoxyguanosine	Purine pathway	0.240302	158.235	GC	1.51227	1.19369	0.581563	43.8213	13.3604	5.31397	89.4717	12.1726	1.98294	1.1085	0.992221	0.482392	0.930542	1.76726e-05	0.00131489	0.0574673	2.23624e-06	0.00186564	0.776848	0.999998	-0.100071	0.467531	-1.52344	-0.91227	5.39361	3.71048	2.33394	6.46985	3.60449	0.959488	0.118569	-0.552641	-0.379299	0.631726	1.11714	0.68813	-0.40268	1.71749	-4.22202	-2.0658	-0.213647	-0.773666	-1.7495	4.84432
147	2'-Deoxyinosine	Purine pathway	0.062462	36.0886	GC	2.34008	2.10893	2.27141	30.8604	52.8044	31.7284	87.452	42.3823	9.74953	5.82197	NA	NA	NA	NA	NA	NA	NA	NA	NA	NA	#VALUE!	1.08829	1.0266	0.934307	4.87674	5.7191	4.96005	6.42496	5.40385	3.26714	2.4473	#VALUE!	-1.14821	0.631164	0.457949	0.877151	1.92976	0.749324	1.54988	0.780606	0.711554	0.0383555	2.05301	4.51625
148	7-Methylguanine	Purine pathway	0.0964313	87.825	GC	1.11038	0.870226	0.945357	1.00703	1.00601	1.33471	1.16695	1.32126	1.1996	1.28576	0.99301	0.827112	0.999922	1	1	0.352128	0.915912	0.413142	0.859408	0.533424	-0.00502654	0.141011	-0.263935	-0.0886983	-0.0161733	-0.00318224	0.414852	0.215357	0.391241	0.241329	0.349818	0.157214	-0.128123	-0.0441709	-0.0956408	0.209712	0.308962	-0.0466929	-0.882982	0.137871	0.0724275	-0.287626	-0.0508966	0.00996871
149	7-Methylguanosine	Purine pathway	0.255156	18.4062	HILIC	0.274288	0.108072	0.0424165	0.210055	0.101649	0.0578172	0.212085	0.0817161	0.076448	0.0474037	0.14432	0.000579532	4.91067e-05	0.038786	0.00117672	0.0002044	0.0431632	0.000331461	0.000445569	6.03072e-05	-0.010097	-1.88571	-3.80156	-4.58262	-2.38573	-3.54094	-4.1157	-2.34709	-3.97422	-3.86403	-4.63648	-0.25368	0.089638	0.133751	-1.61443	-1.84676	-2.19593	-2.40222	-5.92665	-3.07579	-4.9588	-4.38424	-4.40482	-2.07752
150	Adenine	Purine pathway	0.082931	3.2661	GC	1.04279	0.811271	0.953014	0.739911	0.673894	0.581216	0.951274	0.818859	0.751351	0.628368	1	0.339836	0.999699	0.0858596	0.0150048	0.000749212	0.99929	0.428176	0.110841	0.00363919	-0.00260176	0.0259586	-0.317893	-0.0751125	-0.442368	-0.574218	-0.783843	-0.0830069	-0.29257	-0.421381	-0.676378	-0.0955814	-0.0246687	0.112445	-0.157809	-0.225575	0.46126	-0.531454	-0.0261878	-0.396036	-0.244848	-0.0471515	0.0666619	-0.525564
151	Adenosine	Purine pathway	0.0780982	330.46	HILIC	0.233056	0.192814	0.0681606	0.124516	0.0490016	0.0344086	0.176189	0.153488	0.0747298	0.0481059	4.32789e-07	1.58111e-08	2.10942e-15	3.78141e-10	0	0	7.11122e-08	4.42408e-09	1.33227e-15	0	-0.00476125	-2.10253	-2.45707	-3.88218	-3.02338	-4.39271	-4.86447	-2.50792	-2.73442	-3.80572	-4.3975	0.15742	-0.0622073	-0.109497	-2.08123	-2.0409	-2.18546	-2.76135	-1.78842	-2.82145	-4.05916	-3.88284	-3.70453	-3.15779
152	Guanine	Purine pathway	0.070951	5.60171	GC	1.40292	1.05783	0.835904	11.7904	5.47099	5.16125	23.3803	12.3973	12.9398	8.721	0.306419	0.999997	0.918308	6.21725e-15	4.97366e-10	4.61142e-10	0	3.4639e-14	0	8.93396e-13	-0.0293876	0.448281	0.0351936	-0.267526	3.53925	2.44994	2.36467	4.53818	3.62645	3.68557	3.08308	0.373779	-0.212812	-0.249129	-0.0451806	0.646793	0.74323	0.490679	-0.400786	0.0156887	-0.0776458	-0.253474	-0.471459	3.52272
153	Guanosine	Purine pathway	0.288044	6.63076	GC	0.928779	0.374843	0.247034	6.69418	1.20534	1.50671	6.1706	2.87727	1.32988	0.636829	0.999126	0.0265805	0.00976902	0.000584828	0.999295	0.900803	0.00115753	0.0733375	0.983098	0.697352	-0.0221108	-0.303239	-1.8297	-2.07533	2.70642	0.251738	0.55473	2.54695	1.52062	0.398893	-0.788163	0.328593	-0.207923	-0.187002	0.130475	0.405527	-1.44572	-1.00766	-0.875554	-3.6059	-2.42361	-1.51528	-2.28711	2.47243
154	Hypoxanthine	Purine pathway	0.031715	66.6841	GC	2.73395	2.80586	4.04036	7.4974	16.7977	27.0821	11.0683	25.0054	34.5204	42.889	6.0036e-08	7.78603e-08	3.57514e-12	0	0	0	0	0	0	0	-0.00242343	1.44851	1.45741	1.99282	2.89681	4.05222	4.75822	3.45405	4.64414	5.10525	5.41872	-0.00751851	-0.102127	0.102375	1.51799	1.49899	1.32854	1.86769	1.3097	1.19484	2.30094	1.68772	1.98979	2.94512
155	Inosine	Purine pathway	0.0690885	13.9761	GC	0.743891	0.533161	0.0956203	0.838112	0.251508	0.238662	0.76416	0.5556	0.27145	0.0955117	0.530825	0.0140621	9.23706e-14	0.857541	9.04197e-07	1.6557e-07	0.559245	0.029301	1.2299e-06	1.67066e-12	-0.00619489	-0.432799	-0.938041	-3.45527	-0.302489	-1.99673	-2.08733	-0.421656	-0.85123	-1.90804	-3.3935	0.136893	-0.186445	0.030967	-0.34437	-0.333714	-0.620313	-0.693713	-1.36929	-0.751124	-2.99002	-3.29459	-4.08119	-0.208484
156	Uric acid	Purine pathway	0.134911	122.644	GC	0.797378	0.660519	0.774072	1.66111	2.44501	1.42965	0.990857	1.50932	1.4895	2.34906	0.987005	0.772129	0.987546	0.548343	0.168222	0.734717	1	0.596104	0.72959	0.0453862	-0.0657044	-0.379721	-0.612571	-0.377718	0.621974	0.947908	0.505609	-0.0743174	0.591931	0.50885	1.23167	0.533129	-0.346574	-0.383669	-0.0792388	-0.105331	-0.954594	-0.331233	-0.729536	-0.776946	-0.319834	-0.590906	-0.222415	0.206601
157	Xanthine	Purine pathway	0.0393291	2.27478e+07	HILIC	2.04052	2.25976	3.43223	15.5844	26.6465	34.0892	19.7935	31.2888	39.4454	44.1982	0.000106397	2.12811e-05	1.14984e-09	0	0	0	0	0	0	0	-0.0190859	1.01413	1.13513	1.76756	3.95905	4.73533	5.0883	4.27973	4.96735	5.29973	5.46538	-0.350538	0.0895845	0.203696	1.18993	1.13419	0.718259	1.55171	0.7041	1.14958	1.82323	1.51866	1.96079	3.98012
158	Xanthosine	Purine pathway	0.107209	146427	HILIC	1.40671	1.29288	0.43182	3.82526	0.74118	0.541758	3.14603	1.50066	0.540569	0.27425	0.721085	0.999625	0.0274031	0.00039436	0.831362	0.166345	0.00231928	0.608213	0.149991	0.000393665	-0.0169743	0.485489	0.153787	-1.22792	1.88171	-0.454864	-0.897242	1.59767	0.546229	-0.91807	-1.93239	-0.268092	-0.0512249	0.268394	0.67804	0.353423	0.425003	1.23027	-0.351536	-0.41737	-1.4405	-0.932907	-1.31037	1.33595
159	3-Hydroxypyridine	Pyridine related	0.0510496	2.18732	GC	1.00268	0.900633	1.00031	0.910811	0.957426	0.987431	1.02363	0.952069	0.910232	1.0907	1	0.381524	1	0.497072	0.984589	1	0.999672	0.960299	0.498677	0.551897	-0.00382531	0.0026372	-0.152791	-0.00263996	-0.137724	-0.0636926	-0.0212069	0.032217	-0.073686	-0.137501	0.123488	0.132311	-0.122591	-0.0211961	0.0864284	-0.0422269	-0.0362899	-0.228608	-0.173506	-0.056258	-0.111973	0.118018	-0.0139655	-0.0175201
160	3-Hydroxypropanoic acid	Pyrimidine pathway	0.0771774	4.13159	GC	1.13757	1.19088	1.55887	1.62943	2.07848	1.56563	1.12159	1.45529	1.77245	2.32942	0.988315	0.962158	0.176528	0.174167	0.013048	0.139284	0.996202	0.282898	0.03628	0.00123867	-0.00432033	0.185641	0.224934	0.611714	0.613496	0.941983	0.645529	0.157796	0.53924	0.821079	1.21828	0.152222	-0.0838679	-0.0813149	0.198675	0.144265	0.213983	0.118442	-0.0467047	0.603066	0.489468	0.341844	1.00383	0.352092
161	beta-Alanine	Pyrimidine pathway	0.194129	157.474	GC	0.723823	0.504971	0.872293	0.733641	0.710059	1.51492	0.724677	1.0041	1.23962	1.22252	0.593799	0.0531662	0.998026	0.70713	0.465723	0.483716	0.616313	1	0.907213	0.951105	-0.0284137	-0.530598	-0.992092	-0.212713	-0.476974	-0.593436	0.527421	-0.519849	0.00203599	0.308153	0.268994	-0.153045	0.361744	-0.293941	-0.0390397	-0.447323	-1.10543	-0.832011	-1.16415	-0.980112	-0.3284	0.0808449	-0.390583	-0.34373
162	Cytidine	Pyrimidine pathway	0.155812	495.281	HILIC	0.0607178	0.0358355	0.0327174	2.04827	0.529682	0.717741	2.60183	1.40865	0.598921	0.296314	6.76977e-06	3.47424e-08	3.70044e-08	0.468263	0.585293	0.958382	0.183891	0.989703	0.748924	0.0498604	-0.00256325	-4.10664	-5.35701	-5.18307	1.02261	-0.92304	-0.527925	1.37198	0.4177	-0.78132	-1.77338	0.0737819	-0.123625	0.0421534	-4.74273	-3.74202	-3.83516	-4.37894	-4.21547	-7.47664	-6.42915	-4.85362	-4.26644	1.25485
163	Deoxycytidine	Pyrimidine pathway	0.236585	52.4535	GC	1.2755	0.875807	1.21864	8.26996	25.2608	35.4815	19.2954	34.3045	26.8808	30.3609	0.978298	0.998218	0.998368	2.94019e-06	1.0314e-12	2.05391e-14	4.83671e-10	1.94089e-12	1.04694e-13	4.36651e-13	-0.00491488	0.288448	-0.210982	0.198803	2.81016	4.62289	5.13645	4.20249	5.08824	4.74471	4.92232	-0.165282	0.122543	0.0279939	0.818715	0.271174	-0.224546	-0.500453	0.0834919	-0.215985	0.847531	-0.354874	0.103753	2.45955
164	Deoxyuridine	Pyrimidine pathway	0.154354	7.34858	HILIC	0.920841	1.62893	1.47771	15.3355	19.8852	12.507	30.408	18.504	3.50885	1.3938	0.999937	0.812962	0.995084	1.26541e-06	3.0936e-08	5.18008e-07	1.18364e-08	1.49725e-07	0.013177	0.953042	-0.0346511	-0.216037	0.552506	0.274457	3.88335	4.29573	3.63231	4.92543	4.18737	1.70827	0.403957	-0.372311	0.382218	-0.11386	-0.444126	0.498929	-0.702913	-0.0840447	1.43776	0.303807	0.594187	-1.05999	1.28917	3.6458
165	Dihydroorotic acid	Pyrimidine pathway	0.295713	17.8981	GC	1.11684	0.622482	2.56819	8.82671	127.154	706.143	23.8885	187.043	618.988	2124.43	NA	NA	NA	NA	NA	NA	NA	NA	NA	NA	#VALUE!	#VALUE!	#VALUE!	0.232803	2.94233	6.91225	9.1093	4.27796	7.50549	9.23035	11.0462	0.199047	#VALUE!	-0.230973	0.247551	#VALUE!	0.0655612	-0.959537	#VALUE!	-0.452566	-2.35872	2.62247	0.434667	3.40642
166	Orotic Acid	Pyrimidine pathway	0.0623829	2.08489e+07	HILIC	4.73266	5.78558	9.40368	37.4369	98.2914	120.162	41.0946	89.3568	116.323	114.926	2.79691e-08	2.97871e-09	1.31806e-12	0	0	0	0	0	0	0	-0.0707944	2.24175	2.49774	3.10661	5.20875	6.61402	6.90789	5.35555	6.47216	6.86094	6.84424	-0.396551	-0.366295	0.550463	2.23651	2.18202	2.30671	2.93115	2.34329	2.21877	2.76971	2.61996	3.93017	5.43159
167	Ribothymidine	Pyrimidine pathway	0.255383	10.4176	GC	9.73568	2.70076	6.27045	35.6679	49.5976	62.4235	63.8874	88.0692	44.6323	26.0624	2.82654e-11	0.000497012	5.2552e-09	0	0	0	0	0	0	0	-0.0883063	3.22261	1.36886	2.63617	5.13848	5.62896	5.9606	5.9723	6.45708	5.46501	4.6813	0.478609	0.0319907	-0.775518	2.63548	3.65797	3.37439	1.91267	1.33661	0.857307	2.89006	2.44288	2.57558	5.32632
168	Thymidine	Pyrimidine pathway	0.193926	233.283	GC	2.00052	2.13544	0.756935	7.33975	20.0473	12.4633	20.2283	9.14313	3.99909	1.99802	0.192078	0.254335	0.910915	2.36245e-05	3.75592e-09	8.67527e-08	4.19937e-08	5.95583e-06	0.00172044	0.384485	-0.037775	0.990263	0.916999	-0.49634	2.8434	4.32321	3.63277	4.3243	3.09201	1.96796	0.79924	0.416582	-0.220578	-0.309329	1.07345	1.148	0.749334	1.56192	-0.169821	1.3589	-0.0851801	-1.27599	-0.127848	2.40476
169	Thymine	Pyrimidine pathway	0.0649349	138.557	GC	1.86253	2.26103	4.39712	16.1774	91.1179	145.498	41.4901	124.199	140.866	181.389	0.000947086	2.85673e-05	1.79172e-11	0	0	0	0	0	0	0	-0.00308791	0.886879	1.17348	2.12861	3.96944	6.49884	7.18156	5.33628	6.95647	7.12839	7.50049	0.112985	-0.118247	-0.00400193	1.12537	0.803603	0.731665	1.12266	1.31295	1.08482	2.29051	1.92403	2.17129	3.57109
170	Uracil	Pyrimidine pathway	0.0376516	5397.46	HILIC	2.54235	3.41272	5.35602	22.2388	35.6297	43.2563	26.9531	41.1203	52.177	54.5636	1.37794e-09	8.47322e-13	0	0	0	0	0	0	0	0	-0.00617103	1.34141	1.73142	2.41779	4.47041	5.15401	5.43465	4.74448	5.36096	5.70376	5.76737	0.171835	-0.14663	-0.0437177	1.50474	1.27455	1.24495	2.19372	1.56335	1.43718	2.43675	2.28821	2.52841	4.40705
171	Uridine	Pyrimidine pathway	0.173514	15.5618	GC	1.37782	0.772581	0.160055	3.65471	1.30442	1.9928	3.24874	2.81301	1.69235	0.534468	0.50685	0.49896	3.99502e-10	8.7335e-06	0.681165	0.0114186	4.35661e-05	0.000139657	0.0748291	0.0213758	-0.00118703	0.445363	-0.450864	-2.74549	1.86803	0.376959	0.977921	1.66429	1.48491	0.745038	-0.905395	0.0424413	0.0383235	-0.0843258	0.249687	0.336004	0.750397	0.203166	-0.793942	-0.761816	-2.77193	-2.06492	-3.39961	1.92199
172	Riboflavin	Riboflavin pathway	0.100039	640126	HILIC	1.8363	2.15246	3.43886	2.91154	3.87165	4.9432	3.07801	4.21807	5.16568	7.21177	4.21153e-05	1.09596e-06	7.08988e-13	2.83704e-09	2.86438e-14	0	6.9442e-10	3.64264e-13	0	0	-0.0038145	0.873995	1.09256	1.7819	1.53284	1.94668	2.29631	1.60684	2.06633	2.36681	2.84233	0.0245017	-0.144759	0.108813	0.962323	0.749526	0.910136	0.943805	1.36662	0.967262	1.78791	1.78946	1.76832	1.50094
173	Shikimic Acid	Shikimate pathway	0.177546	53.3935	GC	1.44843	1.76806	0.97799	2.21465	3.47015	6.08862	2.59669	6.43726	8.24582	7.71999	0.994477	0.802118	0.998671	0.576127	0.106353	0.00558591	0.276223	0.00579826	0.00515296	0.00216597	-0.0152422	0.404526	0.780908	-0.36312	0.99825	1.67555	2.55678	1.33142	2.54361	2.57943	2.83131	0.0420395	0.210976	-0.298742	1.23005	0.142825	-0.1593	0.905209	0.299682	1.13783	0.697122	-1.83157	0.0450835	0.80175
174	Cholestenone	Steroid	0.299062	483.718	GC	0.689236	0.925042	0.740352	0.734816	0.860809	0.821885	0.6548	0.735699	0.843917	0.706166	0.670757	0.997226	0.770709	0.714235	0.984303	0.989452	0.610673	0.822625	0.997314	0.763122	-0.0185225	-0.581009	-0.251194	-0.522383	-0.555996	-0.315775	-0.298561	-0.615092	-0.48931	-0.250213	-0.527055	-0.202961	-0.154627	0.30202	-0.733812	-0.0968143	-0.912401	-0.676049	0.613295	-0.690827	0.0288463	-0.371777	-1.22422	-0.562911
175	Ergosterol	Steroid	0.141514	435.905	GC	0.764838	0.944859	0.867752	0.805431	0.951753	0.793895	1.73182	0.886811	1.10643	1.01202	0.929444	1	0.997948	0.980249	0.999957	0.946317	0.498493	0.999806	1	0.999746	-0.00741797	-0.392347	-0.092952	-0.231286	-0.31589	-0.149076	-0.372963	0.655255	-0.175347	0.0699549	-0.180748	0.153959	-0.202019	0.0258057	-0.395267	-0.23561	-0.546164	-0.285257	-0.137509	0.14391	-0.0925274	0.0253	-0.626631	-0.193947
176	Arabinose	Sugar related	0.0472621	1062.6	GC	2.74522	2.68467	4.59213	14.2767	35.1575	61.0924	14.1747	33.0023	35.1511	25.256	2.31089e-07	4.68102e-07	9.21374e-13	0	0	0	0	0	0	0	-0.0121413	1.44094	1.40919	2.18624	3.83355	5.11304	5.92824	3.80199	5.04445	5.13409	4.64986	0.248623	-0.154357	-0.13069	1.69834	1.45354	1.17096	1.60164	1.10825	1.51767	2.31578	1.9086	2.33434	3.94027
177	Cellobiose	Sugar related	0.0827782	6359.45	GC	0.191673	0.203363	0.305095	1.96187	4.58956	5.83211	3.5962	7.08234	7.80059	6.21261	4.73533e-09	1.11938e-08	4.45504e-06	0.00623609	4.46955e-08	3.13649e-10	5.09052e-06	4.9393e-10	1.40454e-12	3.84621e-09	-0.0202379	-2.40602	-2.38076	-1.76587	0.961221	2.17827	2.54199	1.83481	2.82174	2.96217	2.62204	0.305317	-0.261236	-0.104795	-2.47887	-2.0654	-2.67379	-1.74908	-2.93114	-2.46206	-1.35661	-2.31313	-1.62789	1.18858
178	Fructose	Sugar related	0.0666338	594.039	GC	1.71359	1.57713	2.25118	2.83862	6.2112	10.6567	3.4534	8.04971	12.9097	3.09176	0.000113435	0.00078064	6.78693e-08	1.30173e-09	0	0	2.88536e-12	0	0	5.33639e-11	-0.00719305	0.770521	0.651911	1.15767	1.50001	2.63353	3.41018	1.76742	3.00736	3.68551	1.62596	0.0666173	0.122513	-0.21071	0.958834	0.709043	0.643688	0.796919	0.491676	0.667138	1.40761	0.937748	1.12766	1.67083
179	Fucose	Sugar related	0.0641242	415.943	GC	2.484	2.50263	4.87731	18.8676	40.096	59.2524	26.8786	55.3306	76.1994	111.665	0.141371	0.116351	0.000259299	2.83232e-08	1.98785e-12	3.51941e-14	1.61696e-09	4.3785e-12	1.22125e-15	0	-0.0312309	1.03459	1.07904	2.24876	4.23335	5.30266	5.87907	4.71902	5.78851	6.23554	6.79867	0.00563821	-0.41928	0.319949	1.84799	1.62087	-0.365085	2.22165	0.504101	0.511351	2.70202	2.04677	1.99748	4.38595
180	Galactose	Sugar related	0.0591708	808.058	GC	2.69503	3.15928	5.07782	19.3752	36.0201	55.4921	18.8677	35.5284	50.1587	73.0732	9.34756e-09	1.76216e-10	4.44089e-16	0	0	0	0	0	0	0	-0.00124491	1.40789	1.65242	2.3333	4.27244	5.14654	5.79197	4.22986	5.15044	5.64178	6.19035	-0.0172969	-0.0651051	0.0786672	1.74858	1.32619	1.14888	1.79247	1.45217	1.71262	2.56292	2.13308	2.30389	4.40329
181	Glucuronic acid	Sugar related	0.0609539	190.729	GC	1.64594	1.39115	1.77326	5.68272	7.48553	12.5739	4.86944	9.37343	15.2271	22.1027	0.194655	0.586956	0.107549	6.99775e-06	3.7933e-07	3.01567e-10	3.12878e-05	6.21374e-08	2.26754e-11	1.03838e-11	-0.159673	0.688255	0.414998	0.806857	2.47929	2.79419	3.6484	2.21438	3.22729	3.92111	4.45422	0.669576	-1.0253	-0.1233	0.963118	0.838516	0.26313	0.798782	-0.196252	0.642463	1.11278	0.537029	0.770762	2.53017
182	Inositol	Sugar related	0.0551556	238.867	GC	1.49706	1.58902	2.60141	1.90686	3.88841	7.46724	2.31562	5.81147	12.8534	22.8491	0.0285447	0.009619	1.03927e-06	0.000462744	2.8736e-10	1.11022e-16	1.78921e-05	1.02651e-12	0	0	-0.0104402	0.577598	0.66644	1.35845	0.905005	1.92204	2.89982	1.20572	2.53701	3.67033	4.51297	0.184384	0.0237874	-0.239492	0.633623	0.682304	0.416866	0.759445	0.591388	0.648488	1.67136	1.07461	1.32937	0.983613
183	Maltotriose	Sugar related	0.161081	337.1	GC	0.0142191	0.0122282	0.00845649	0.0196443	0.0182607	0.0169348	0.0259252	0.0331419	0.034108	0.0156965	1.11022e-16	0	0	5.66214e-15	1.11022e-16	2.22045e-16	4.13003e-14	1.07256e-11	5.16254e-14	0	-0.0118429	-6.18519	-6.48815	-6.91858	-5.68494	-5.8418	-5.91004	-5.3563	-4.92183	-4.94468	-6.0351	0.22218	-0.228791	-0.0289177	-6.32304	-5.67867	-6.55386	-6.29159	-5.80761	-7.36526	-7.32733	-6.57045	-6.85795	-5.92741
184	Ribitol	Sugar related	0.145046	84.7748	GC	1.93705	1.67051	2.55412	5.05203	10.0172	14.801	5.5097	10.3238	18.0571	28.3776	0.0299281	0.133501	0.00266581	6.9218e-06	5.39973e-10	1.95466e-12	2.46229e-06	2.94337e-09	7.62723e-14	9.99201e-16	-0.114066	0.9449	0.704947	1.29317	2.22626	3.31567	3.87312	2.45686	3.3565	4.15391	4.82279	0.0458914	-0.909422	0.521333	1.16122	0.781179	0.892302	1.10045	0.697363	0.317029	1.7396	0.719893	1.42001	2.6918
185	Ribose	Sugar related	0.0445555	458.836	GC	4.23997	4.07941	5.42602	16.7235	32.7163	48.6294	20.4937	43.7016	60.7744	35.5099	1.2501e-11	6.5243e-11	3.21965e-14	0	0	0	0	0	0	0	-0.00734212	2.08247	2.00582	2.42599	4.06361	5.01678	5.59904	4.33381	5.4494	5.91926	5.12414	0.185603	-0.163057	-0.044573	2.17071	2.06983	2.00686	2.19247	1.63652	2.18847	2.69041	2.21066	2.3769	4.08415
186	Sucrose	Sugar related	0.241366	97.2207	GC	0.0793979	0.0421837	0.0230164	0.00524905	0.00535399	0.00443183	0.0407483	0.1928	0.00474583	0.048171	0.293339	0.0607545	0.0141748	0.00216044	0.00129797	0.00157487	0.035921	0.0160224	0.00176191	0.0713117	-0.297584	-3.73479	-5.15891	-6.28674	-7.67649	-7.98858	-7.89556	-5.57822	-6.19513	-7.80723	-5.0271	-1.32052	-0.488029	0.915797	-4.35076	-3.15928	-3.69434	-7.30528	-3.79258	-4.37888	-5.04015	-4.76506	-9.055	-7.59131
187	Taurine	Taurine and hypotaurine pathway	0.123868	1340.31	HILIC	0.882856	0.851579	0.970964	0.857696	0.839819	1.15136	0.735644	0.909364	1.0403	0.758035	0.96778	0.73692	1	0.894749	0.815197	0.967023	0.196115	0.995523	0.999998	0.335401	-0.0117813	-0.181241	-0.277959	-0.0428213	-0.223697	-0.253373	0.158367	-0.467974	-0.137746	0.0402673	-0.403317	-0.0934555	0.240884	-0.182772	-0.0961204	-0.19218	-0.255424	0.214714	-0.419561	-0.62903	-0.0415639	-0.0801012	-0.00679865	-0.133571
188	2-Oxoglutaric acid	TCA cycle	0.100418	29.0631	GC	1.18784	1.64148	1.65452	2.97119	16.9695	42.8057	7.33114	37.5999	93.1648	132.017	0.999989	0.407267	0.290859	0.00472325	5.23815e-10	2.79776e-14	5.02851e-06	6.1664e-12	0	0	-0.116678	0.00770615	0.618115	0.706759	1.51044	4.0823	5.41556	2.86936	5.22727	6.50002	7.02978	-0.981102	0.22915	0.401918	-0.209898	-0.873362	1.10638	0.926497	-0.163724	1.09157	1.00224	0.418898	0.699141	1.04154
189	Citric acid	TCA cycle	0.0942661	2.33572	GC	0.534505	0.288407	0.457522	2.36106	0.715254	1.04754	0.882231	2.0324	1.21157	1.72336	0.485037	0.0188729	0.269391	0.785155	0.956241	1	0.999989	0.741997	0.998215	0.626958	-0.0204834	-0.920379	-1.83587	-1.12838	0.64397	-0.492838	-0.022952	-0.183823	0.679041	0.274471	0.767909	0.0968819	0.206866	-0.365198	-0.628554	-1.14984	-0.982745	-2.14672	-2.00054	-1.36034	-1.13102	-1.16276	-1.09137	-0.305232
190	Fumaric acid	TCA cycle	0.058462	10.9798	GC	1.213	1.09496	1.21969	3.03997	5.22174	8.21941	5.41386	11.1498	12.6638	7.32746	0.630747	0.979911	0.620899	4.12872e-07	4.6374e-13	0	1.64158e-12	0	0	1.11022e-16	-0.0176796	0.258295	0.12801	0.260902	1.58975	2.35566	3.03762	2.42532	3.47784	3.65477	2.87328	0.234374	0.030553	-0.317966	0.467607	0.395877	-0.088599	0.18777	0.197781	-0.00152222	0.607186	-0.05457	0.23009	1.42969
191	Malic acid	TCA cycle	0.0504147	50.9335	GC	1.34132	1.33371	2.87795	10.6216	23.3615	48.2662	19.7227	47.1042	62.0101	53.0548	0.677178	0.785914	0.000582738	2.11156e-09	9.76996e-15	0	1.38334e-13	1.11022e-16	0	0	-0.0228692	0.419325	0.368417	1.51161	3.36052	4.37218	5.58937	4.29901	5.55058	5.93932	5.7216	0.333714	-0.190722	-0.2116	0.575825	0.334608	0.347543	0.475637	-0.136848	0.766461	1.75368	1.27099	1.51015	3.39288
192	Succinic acid	TCA cycle	0.0558356	35.3353	GC	0.891179	0.734982	0.760223	0.945545	1.07586	1.2107	0.955117	1.30046	0.986551	1.37908	0.994135	0.457985	0.6461	0.999969	1	0.879357	0.999986	0.629919	1	0.438034	-0.0140854	-0.186264	-0.473547	-0.399614	-0.105399	0.0292783	0.273415	-0.097825	0.377569	-0.0625695	0.453819	0.264088	-0.116495	-0.189849	0.0622874	-0.102862	-0.518217	-0.0833269	-0.766337	-0.570978	-0.24958	-0.500183	-0.44908	0.163522
193	3-Indoleacetic acid	Trp pathway	0.0873125	138.901	GC	0.860796	0.806235	0.792198	0.913027	0.906394	1.16772	0.943148	1.03049	1.66608	3.3285	0.802842	0.432427	0.273732	0.992161	0.985633	0.71064	0.999634	0.999982	0.00231434	8.99558e-09	-0.0162332	-0.225058	-0.319836	-0.370844	-0.132043	-0.142821	0.216674	-0.0942621	0.039067	0.723143	1.72942	0.233386	-0.297545	0.0154594	-0.006445	-0.295415	-0.373312	-0.264751	-0.542111	-0.152647	0.00656471	-0.345218	-0.773878	-0.18486
194	5-HIAA	Trp pathway	0.235626	3.28388	GC	0.228733	0.18392	0.257868	0.240318	0.279584	0.444604	0.391637	0.685046	0.770462	0.901034	0.0088602	0.0024618	0.0272819	0.0137719	0.0422176	0.578854	0.31587	0.999999	1	0.995094	-0.452745	-2.1892	-2.4492	-1.95975	-2.10281	-1.8664	-1.173	-1.37365	-0.556933	-0.405101	-0.158398	0.597399	-2.31924	0.36361	-2.51559	-1.61306	-2.43894	-2.35363	-2.64289	-2.35107	-1.80134	-2.02715	-2.05075	-2.63549
195	Anthranilic acid	Trp pathway	0.120622	20.9493	HILIC	1.008	0.811726	1.01155	0.799789	0.661211	0.87261	0.833419	0.702101	0.791658	0.825977	1	0.53362	1	0.423523	0.0261966	0.891252	0.55949	0.0640839	0.391766	0.632178	-0.010747	0.00537142	-0.305947	0.0131671	-0.337312	-0.606443	-0.204241	-0.298972	-0.530168	-0.347048	-0.279822	0.231811	-0.0952301	-0.168822	-0.0811389	-0.0940985	0.191352	-0.220995	-0.219041	-0.477804	0.111656	-0.123443	0.0512891	-0.407726
196	Indole	Trp pathway	0.154718	12.1434	HILIC	0.929653	0.964061	0.819808	0.946805	0.770473	0.876044	0.860073	0.745072	0.999499	1.74335	0.999536	0.999968	0.910335	0.999905	0.899897	0.998602	0.98566	0.773599	1	0.313241	-0.00148486	-0.172276	-0.126994	-0.372001	-0.143438	-0.38062	-0.197077	-0.270773	-0.462591	-0.0158749	0.722434	-0.0657883	-0.0265789	0.0879126	-0.821526	0.126393	0.178304	0.477343	-0.631416	-0.22691	-0.190118	-1.07347	0.147589	-0.016557
197	Indole-3-carboxylic acid	Trp pathway	0.288002	4.14888	HILIC	1.9828	1.73865	2.78304	1.71705	1.39165	2.21595	1.57023	1.91968	3.69279	6.08743	NA	NA	NA	NA	NA	NA	NA	NA	NA	NA	#VALUE!	0.884029	#VALUE!	1.46274	0.774546	0.372259	1.09031	0.619083	0.910363	1.88395	2.59371	0.195801	#VALUE!	-0.226611	1.62514	0.400896	0.626045	1.36835	#VALUE!	-0.159166	1.7001	1.48006	1.20808	0.770159
198	Kynurenic acid	Trp pathway	0.225686	100.775	HILIC	0.836369	1.04419	1.0282	1.11849	1.1233	0.910582	0.911513	0.957495	0.927868	1.20453	0.999782	0.999748	0.999922	0.978014	0.977449	0.999999	1	1	0.999994	0.852097	-0.117669	-0.26078	0.0278384	0.00946189	0.146052	0.147065	-0.192318	-0.148547	-0.0777689	-0.212918	0.261352	-0.0460286	-0.880608	0.573629	-0.138362	-0.36232	-0.281658	0.393234	0.0747417	-0.38446	-0.0108569	-0.343917	0.38316	-0.0804536
199	Serotonin(5-HT)	Trp pathway	0.192369	98.336	GC	0.904548	0.794869	0.765934	0.602375	0.825525	1.12812	0.995326	1.01457	0.998487	0.997144	0.99999	0.98393	0.959202	0.295118	0.962428	0.999982	0.999971	0.999995	1	1	-0.00400756	-0.148403	-0.362314	-0.421351	-0.968417	-0.415411	0.150496	-0.166343	-0.137245	-0.0409597	-0.0227434	0.0899694	-0.155973	0.0539809	-0.0150686	-0.264848	-0.165294	-0.460676	-0.665226	0.0389597	-0.768057	0.00742743	-0.503423	-0.942182
200	Tryptophan	Trp pathway	0.0556777	302428	GC	0.930022	0.936566	1.01504	4.88166	11.1191	17.8508	8.32689	21.7926	28.3022	37.7773	0.993549	0.994822	1	8.65974e-15	0	0	0	0	0	0	-0.00668574	-0.108035	-0.105001	0.0198364	2.28184	3.46155	4.15466	3.0283	4.44519	4.81396	5.23394	0.113901	-0.2037	0.0697426	0.0290269	-0.193957	-0.159175	-0.0837449	-0.328514	0.0972573	0.114314	-0.0525818	-0.0022231	2.16174
201	3,4-Dihydroxyphenylacetic acid	Tyr pathway	0.0770174	2366.07	GC	0.798925	0.609078	0.749481	0.6185	0.592072	0.90749	0.641144	0.667834	0.488931	0.240087	0.831426	0.0945706	0.651136	0.137783	0.0651446	0.997882	0.165269	0.283548	0.00718318	3.20716e-06	-0.0384832	-0.351116	-0.745849	-0.424228	-0.693951	-0.795074	-0.18952	-0.66788	-0.585147	-1.06169	-2.07355	-0.228471	0.420546	-0.307525	-0.0628227	-0.2502	-0.740325	-0.368548	-1.09177	-0.777223	-0.513806	-0.210151	-0.548728	-0.626485
202	4-Hydroxyphenylacetic acid	Tyr pathway	0.0468003	31478.8	GC	0.812777	0.781275	0.881758	0.758797	0.779875	1.05233	1.05738	0.925813	0.986053	0.923051	0.523153	0.253348	0.918716	0.235289	0.292888	0.999999	0.999954	0.996556	1	0.991124	-0.00145967	-0.302061	-0.391374	-0.185074	-0.399394	-0.37524	0.043016	0.0646034	-0.112619	-0.0271202	-0.128293	-0.0283944	0.0876604	-0.0636449	-0.212055	-0.263154	-0.430974	-0.432383	-0.758474	0.0167335	-0.160395	-0.0751386	-0.319689	-0.361807
203	4-Hydroxyphenyllactic acid	Tyr pathway	0.159479	12.7214	GC	0.830148	0.697692	0.815753	2.42602	14.4003	25.4677	3.48837	13.4571	27.3543	46.0797	0.999956	0.755855	0.994232	0.00192601	1.91558e-12	3.21965e-15	7.99087e-05	1.12543e-10	1.11022e-16	0	-0.161938	-0.278774	-0.584755	-0.373676	1.27843	3.84159	4.66185	1.75737	3.74377	4.74888	5.52106	-0.816045	0.754101	-0.42387	-0.0431366	-0.356035	-0.437151	-1.13093	-0.565643	-0.0576954	0.249543	-0.46397	-0.906602	1.28272
204	m-Hydroxyphenylacetic acid	Tyr pathway	0.0834928	667874	HILIC	0.816819	0.68604	0.938642	0.613215	0.541013	0.959003	1.05675	0.735796	0.902071	0.884892	0.665159	0.0747027	0.994068	0.0157872	0.00217828	0.999417	0.99993	0.23343	0.988789	0.961024	-0.00373497	-0.295748	-0.570728	-0.136839	-0.718468	-0.889489	-0.102393	0.0733489	-0.447136	-0.14962	-0.18179	-0.100649	-0.0496765	0.139121	-0.431841	-0.280696	-0.174708	-0.496388	-0.949393	-0.266402	-0.0351603	0.256711	-0.632068	-0.508002
205	Phloretic acid	Tyr pathway	0.0881668	251.854	GC	1.01351	0.705262	0.820626	0.668776	0.693211	0.943908	0.688272	0.802166	0.702684	0.722104	1	0.0874959	0.602178	0.0424162	0.0588509	0.999328	0.0588484	0.532382	0.1046	0.150955	-0.00118656	0.0165219	-0.528342	-0.298254	-0.596742	-0.566452	-0.097235	-0.566333	-0.318181	-0.510683	-0.473027	0.0811783	-0.042824	-0.041914	0.140715	-0.0700406	-0.0211084	-0.310509	-0.913015	-0.361502	-0.044457	-0.338221	-0.512085	-0.344451
206	p-hydroxyphenylpyruvic acid	Tyr pathway	0.223694	3.08191	HILIC	1.03255	1.10248	0.780637	3.82088	4.62115	13.1377	2.49568	12.0208	25.4294	18.0279	NA	NA	NA	NA	NA	NA	NA	NA	NA	NA	-0.0825113	-0.33126	#VALUE!	-0.518745	1.88449	2.14771	3.65939	1.18625	3.58111	4.64473	4.01965	-0.498873	0.582504	-0.331166	0.957795	-0.231452	-1.72012	0.346457	-0.0992405	#VALUE!	0.40318	-0.831918	-1.1275	1.572
207	Tyramine	Tyr pathway	0.0395138	5.27142	GC	1.09398	0.954672	1.32512	1.01369	1.5081	1.80147	1.24459	2.40433	3.28678	14.6487	0.999703	0.999755	0.565642	1	0.218684	0.0173803	0.810094	0.000332382	3.52663e-06	0	-0.00338901	0.10631	-0.110652	0.383868	0.00214686	0.540358	0.847208	0.294664	1.26535	1.68632	3.86074	0.125313	-0.114274	-0.0212059	0.40308	0.149168	-0.233319	0.349086	-0.508744	-0.172297	0.732179	0.161583	0.257841	0.256894
208	Tyrosine	Tyr pathway	0.0522141	325.787	GC	0.887696	0.741744	1.00743	2.37095	4.28985	6.92399	3.17203	6.89225	8.98762	9.85719	0.850703	0.0630374	1	1.07004e-06	2.42029e-14	0	2.81417e-09	0	0	0	-0.00714032	-0.182267	-0.445978	0.00966059	1.24182	2.08936	2.78865	1.63884	2.78479	3.1617	3.29735	-0.0657355	0.188951	-0.144637	-0.000456095	-0.127804	-0.418542	-0.229744	-0.731193	-0.376997	0.0138704	0.0740848	-0.0589735	1.20231
209	Tyrosol	Tyr pathway	0.109112	112.002	GC	1.08552	1.10241	1.02811	1.05215	0.947566	1.01773	1.08506	1.07551	1.36335	2.13257	0.962655	0.9206	0.99993	0.996389	0.999296	0.999991	0.949941	0.970269	0.0479233	6.10952e-06	-0.0219032	0.109827	0.129622	0.035553	0.0708636	-0.0971779	0.0239523	0.116871	0.104822	0.433629	1.08712	0.266651	-0.350646	0.0182856	0.287796	0.137887	-0.0962023	0.129967	-0.089301	0.348201	0.182729	0.0155193	-0.0915892	0.162479
210	alpha-tocotrienol	Ubiquinone pathway	0.124905	1203.17	GC	0.766964	1.10597	0.690997	0.980022	0.89331	0.881524	0.66395	0.706407	0.603385	0.806115	0.781767	0.999965	0.484665	1	0.999309	0.979137	0.313758	0.558716	0.170975	0.737423	-0.0128	-0.404587	0.0961503	-0.541289	-0.041501	-0.166603	-0.257763	-0.633764	-0.506529	-0.744657	-0.42572	-0.226544	-0.0493875	0.237531	-0.121404	-0.355854	-0.736503	-0.028673	0.599819	-0.282695	-0.590103	-0.336537	-0.697227	-0.099786
211	delta-Tocopherol	Ubiquinone pathway	0.16449	228.768	GC	0.742	0.846245	0.947733	0.801609	0.855436	0.782888	0.725811	0.909372	0.792901	0.923239	0.478656	0.966649	0.999926	0.83919	0.97213	0.755395	0.431168	0.999723	0.814626	0.984285	-0.02291	-0.464612	-0.242824	-0.121381	-0.323959	-0.236268	-0.359072	-0.484121	-0.137469	-0.334808	-0.217742	-0.136079	-0.260747	0.328096	-0.142517	-0.349533	-0.901787	-0.227941	-0.158537	-0.341995	-0.130306	0.320064	-0.553901	-0.267157
212	gamma-tocotrienol	Ubiquinone pathway	0.132517	21.7089	GC	0.779862	1.1273	0.908686	1.14371	0.813218	0.868628	0.753581	0.80581	0.657218	0.91543	0.963797	0.999992	0.999998	1	0.992609	0.999911	0.925346	0.992179	0.716088	0.999977	-0.0524499	-0.414572	0.0723558	-0.159886	-0.0263299	-0.335399	-0.215644	-0.466118	-0.337691	-0.623034	-0.193042	-0.47674	-0.136651	0.45604	0.130963	-0.780039	-0.594641	-0.442594	0.795965	-0.136303	-0.110502	0.122365	-0.491521	0.122125
213	4-Pyridoxic acid	Vitamin	0.0297565	4627.68	HILIC	0.924006	0.845082	0.996144	0.989493	0.924685	0.934225	1.0257	0.958385	0.987404	1.14547	0.96078	0.348506	1	1	0.952598	0.975503	0.999996	0.999633	0.999997	0.620959	-0.00174288	-0.116133	-0.254049	-0.012712	-0.0196967	-0.120044	-0.10744	0.0341114	-0.0616612	-0.0363336	0.194035	0.0121311	-0.0949166	0.0775569	-0.0190625	-0.209846	-0.11949	-0.0035193	-0.393576	-0.365051	0.0808026	-0.217948	0.099009	-0.0933701
214	alpha-tocopherol	Vitamin	0.120556	344.755	GC	0.799297	1.09404	0.851469	0.976708	0.818711	0.827869	0.696689	0.735925	0.638262	0.832875	0.935797	0.999931	0.980676	1	0.973911	0.976949	0.522056	0.772623	0.360487	0.85123	-0.0333964	-0.343094	0.0888802	-0.2852	-0.0594669	-0.297648	-0.292406	-0.564777	-0.445673	-0.650491	-0.403395	-0.253597	-0.242953	0.396361	-0.209125	-0.133903	-0.686253	-0.0699731	0.556808	-0.220194	-0.355092	0.222502	-0.723009	-0.0793034
215	Biotin	Vitamin	0.144062	579414	HILIC	0.848187	1.01123	0.843683	1.33637	0.926461	1.15607	0.803693	0.944346	0.868731	1.17533	0.889493	1	0.950662	0.697159	0.999796	0.999001	0.816213	0.999991	0.951053	0.970013	-0.00133446	-0.294582	-0.0307372	-0.251391	0.379337	-0.118729	0.140681	-0.331737	-0.0838406	-0.251087	0.228061	0.0464454	-0.0894399	0.0389911	0.257036	-0.661251	-0.479531	-0.0534878	0.4306	-0.469324	-0.136579	-0.440611	-0.176982	0.459512
216	Pantothenic acid	Vitamin	0.100743	53.2779	GC	2.76855	2.74801	4.51245	5.30361	6.46953	8.1125	5.06437	7.43511	7.09145	8.61331	1.94751e-09	5.00193e-09	2.88658e-15	1.11022e-16	0	0	7.77156e-16	0	0	0	-0.00645747	1.4579	1.43993	2.16317	2.40467	2.69158	3.01678	2.32759	2.89392	2.8134	3.1023	0.181274	-0.132611	-0.0680357	1.70557	1.3728	1.29533	1.65382	1.11255	1.55341	2.36817	1.9366	2.18474	2.51399
217	Pyridoxamine	Vitamin	0.0972698	1650.88	HILIC	1.40714	1.2057	1.2563	1.34611	1.34895	1.31366	1.53194	1.23234	1.24623	1.61864	0.285142	0.861675	0.668652	0.686907	0.476551	0.499963	0.128142	0.75059	0.728798	0.0612496	-0.0302513	0.484971	0.251221	0.327512	0.320916	0.398517	0.389468	0.598055	0.297283	0.305494	0.691253	0.335523	-0.0371811	-0.389095	0.631489	0.276272	0.547152	0.331636	0.490727	-0.0686983	0.334793	0.408646	0.239098	-0.321288
218	Pyridoxine	Vitamin	0.157088	88643.3	HILIC	1.36337	1.367	1.34458	1.56558	1.7362	1.78957	1.10119	1.59508	1.79947	3.16887	0.492115	0.540181	0.535221	0.128165	0.0623745	0.0265965	0.999018	0.12966	0.0366934	2.67729e-05	-0.00951705	0.428006	0.409069	0.411012	0.640649	0.734973	0.838695	0.124328	0.639199	0.800496	1.66297	-0.226719	0.0197773	0.178391	0.3517	0.18885	0.743468	0.861582	0.0240096	0.341615	0.708221	0.22072	0.304095	0.577703
219	Thiamine	Vitamin	0.126504	426.294	HILIC	5.93768	7.18697	7.969	5.94569	7.05665	8.05148	6.1418	6.84682	7.30067	6.17521	2.85327e-14	2.77556e-15	0	1.28564e-13	2.22045e-16	0	3.86358e-14	8.63754e-14	0	1.79856e-14	-0.0111468	2.56237	2.81822	2.97182	2.5681	2.80582	2.9975	2.61313	2.76603	2.85742	2.61882	0.238802	-0.124129	-0.148113	2.65263	2.35194	2.68254	3.05666	2.98353	2.41447	2.93197	2.68253	3.30096	2.46469
220	1,2,3-propanetricarboxylic acid	Others	0.0897796	41.5685	GC	0.588102	0.611083	0.572786	0.968714	1.06821	1.74766	1.59633	1.95562	2.33564	5.55279	0.3241	0.350783	0.270125	0.998871	1	0.220377	0.375951	0.0953672	0.0241918	2.05801e-05	-0.0337065	-0.775494	-0.756098	-0.817986	-0.230905	-0.0671921	0.795692	0.671355	0.965066	1.21109	2.44194	0.391568	-0.318707	-0.173981	-0.894025	-0.889804	-0.542653	-0.966934	-1.04424	-0.257121	-0.602695	-0.760141	-1.09112	-0.174557
221	2-(4-Hydroxyphenyl)propionic acid	Others	0.255474	119.878	HILIC	0.969012	0.780548	1.02821	0.782303	0.880057	1.1302	0.766943	0.93931	0.883801	0.881396	1	0.972592	1	0.960744	0.999298	0.999896	0.913119	1	0.999688	0.999953	-0.0619639	-0.0686318	-0.391656	-0.00897997	-0.412382	-0.260365	0.0965488	-0.468779	-0.130631	-0.241983	-0.207041	-0.659329	0.370952	0.102485	-0.426475	0.0217475	0.198832	-0.181507	-0.848903	-0.144558	-0.553242	0.191689	0.334613	0.119639
222	2-Hydroxyhippuric acid	Others	0.286726	94962.4	HILIC	0.826228	0.828558	0.893064	0.784635	0.633781	0.557997	0.840823	0.831067	0.310457	0.475408	0.999941	0.983717	1	0.997533	0.593358	0.413401	0.999552	0.999901	0.00383668	0.149754	-0.129396	-0.276064	-0.428749	-0.207224	-0.358808	-0.736637	-0.846168	-0.314777	-0.284941	-1.7594	-1.08757	0.655013	-0.831054	-0.212147	-0.215208	-0.295087	-0.317896	0.421761	-0.46908	-1.23893	0.238686	-0.225684	-0.634673	-0.155977
223	2-Hydroxyvaleric acid	Others	0.108272	19.9936	HILIC	1.26819	0.976478	1.21385	1.17161	1.12884	1.52935	1.51428	1.20164	1.37358	1.11515	0.736146	0.999998	0.898936	0.97744	0.991496	0.218847	0.188274	0.921841	0.438614	0.998671	-0.0110425	0.331924	-0.0760272	0.25936	0.194715	0.166355	0.56012	0.582132	0.245451	0.446062	0.127335	-0.000700298	-0.235247	0.20282	0.0865043	0.508511	0.400758	0.268095	-0.566551	0.0703745	0.219298	-0.012964	0.571746	0.575505
224	3,4-Dihydroxybenzoic acid	Others	0.143426	47.4168	HILIC	2.71665	2.79772	3.88773	5.35965	3.91366	5.34567	4.4707	6.10658	10.0196	17.6085	0.00448802	0.00465435	0.00044686	2.14283e-05	0.000164115	5.60776e-06	7.12437e-05	3.21827e-06	5.34837e-09	2.72236e-10	-0.0507524	1.43245	1.4295	1.78925	2.31676	1.93748	2.40829	2.13031	2.60498	3.29269	4.13337	-0.169782	0.45912	-0.441595	1.29224	1.3446	1.66051	1.92326	0.947128	1.4181	2.49815	0.757612	2.11199	1.9439
225	3-Indoxyl sulfate	Others	0.238119	213840	HILIC	0.530475	0.637911	0.504355	0.618298	0.0677939	0.052414	0.308718	0.0663313	#DIV/0!	#DIV/0!	NA	NA	NA	NA	NA	NA	NA	NA	NA	NA	-0.0515707	-0.93207	-0.771593	-1.07631	-0.920755	-3.89682	-4.28228	-1.70929	-3.93883	#VALUE!	#VALUE!	0.469791	-0.417929	-0.206574	-0.620048	-1.09116	-1.085	-0.0151179	-0.826003	-1.47366	-0.578287	-1.80853	-0.842117	-1.00265
226	4-Ethylphenylsulfate	Others	0.266631	31.0958	HILIC	0.498586	0.400372	0.441508	0.661261	0.350748	0.279051	0.213407	0.263994	0.166224	0.235855	0.449344	0.126578	0.286518	0.480805	0.0491154	0.0227027	0.00447207	0.0176712	0.000800114	0.00926341	-0.102838	-1.03946	-1.44494	-1.19876	-1.01273	-1.69662	-1.88738	-2.2684	-1.94675	-2.65621	-2.10156	0.597889	-0.183191	-0.723212	-1.49522	-0.886002	-0.737157	-0.627361	-1.79875	-1.90869	-0.922985	-1.50241	-1.1709	-0.920367
227	Daidzein	Others	0.214653	166117	HILIC	1.93217	1.14836	2.84241	3.4243	1.02099	1.80998	1.74234	2.77218	1.94716	1.67909	0.456231	1	0.165681	0.0903666	1	0.592001	0.721976	0.131783	0.539973	0.735592	-0.119424	0.939671	-0.00895245	1.32038	1.51278	-0.150514	0.815097	0.700583	1.39499	0.861221	0.688365	-0.972975	0.46965	0.145054	0.79297	0.844394	1.18165	0.433344	0.727449	-1.18765	0.367599	1.38268	2.21085	0.767454
228	Enterolactone	Others	0.0753061	17.9071	GC	0.980728	1.1634	1.00855	1.17524	1.1528	0.851959	0.951517	0.871123	0.847625	1.00994	1	0.952977	0.999999	0.892354	0.938092	0.977757	1	0.982967	0.974069	1	-0.0467427	-0.0442722	0.172082	0.0115969	0.210648	0.183446	-0.239479	-0.0750593	-0.23152	-0.244358	-0.00270671	0.247053	-0.584058	0.196776	-0.0126061	0.205059	-0.32527	0.135583	0.635699	-0.255037	0.0498182	0.0358375	-0.050865	0.334983
229	Ferulate	Others	0.0623615	45.1759	GC	1.22463	1.07098	1.23674	3.51453	9.16699	15.7173	4.37917	10.9015	19.0117	27.663	0.991306	1	0.948127	3.0973e-05	1.06367e-10	2.74225e-14	7.03905e-06	1.35864e-10	5.55112e-16	0	-0.00560645	0.194062	0.0198423	0.26052	1.81028	3.17393	3.97278	2.08528	3.44514	4.23914	4.78007	-0.187483	0.0858747	0.0847886	0.919687	-0.0856343	-0.251867	-0.639413	0.156717	0.542223	0.758561	0.0821367	-0.0591387	1.90258
230	Hyocholic acid	Others	0.069074	723.05	HILIC	1.04817	0.850777	1.20466	0.912856	0.869726	1.45799	0.958377	0.934311	1.11305	0.625427	0.999988	0.891908	0.887061	0.998972	0.948691	0.270808	0.99995	0.999957	0.998679	0.0750627	-0.00985135	0.0676301	-0.275512	0.258322	-0.139598	-0.239082	0.51173	-0.100839	-0.0993893	0.124019	-0.704505	-0.251878	0.109277	0.113047	0.100618	0.0359938	0.0662787	0.143231	-0.718921	-0.250847	0.282823	0.0349255	0.457218	-0.0168695
231	Isobutyric acid	Others	0.0816382	147.096	HILIC	0.911947	0.876747	0.990986	0.771051	0.691922	0.837971	0.997204	0.859704	0.850299	0.892426	0.845416	0.589194	1	0.0388598	0.00194861	0.273461	1	0.395118	0.350665	0.736331	-0.00345828	-0.143942	-0.191375	-0.0199913	-0.380624	-0.538675	-0.257041	-0.00842847	-0.228199	-0.237888	-0.165347	0.133437	-0.0448091	-0.0990023	-0.139233	-0.364471	0.0718792	-0.117827	-0.173947	-0.28235	0.177738	-0.124252	-0.11346	-0.326409
232	Ketodeoxycholic acid	Others	0.0888893	104.826	HILIC	1.01144	0.896157	1.12358	1.00677	0.982975	1.57138	0.944958	1.33422	1.88215	1.71988	1	0.949801	0.978982	1	1	0.0678821	0.999379	0.381934	0.00549339	0.0179563	-0.0149232	0.0143007	-0.223685	0.165128	0.00281208	-0.03376	0.631482	-0.126395	0.411754	0.892074	0.773121	-0.296054	0.207769	0.0435149	0.039062	0.0955496	-0.0917094	0.371933	-0.578424	-0.464565	0.230975	0.033168	0.231243	0.139
233	p-Cresol sulfate	Others	0.0519662	4.42059e+06	HILIC	1.69086	1.61562	1.93133	2.09658	1.20742	1.87886	1.46778	1.40656	1.27349	1.22952	0.0460553	0.109517	0.00835641	0.00232659	0.848978	0.00931017	0.237098	0.281312	0.611216	0.754355	-0.0319281	0.725582	0.618776	0.918693	1.05978	0.2562	0.907821	0.512415	0.486724	0.34761	0.295135	0.385052	-0.188571	-0.292265	0.928034	0.966032	0.28268	1.247	0.232179	0.377148	1.3206	0.81241	0.623064	1.03599
234	Phenol sulfate	Others	0.0767705	80.3521	HILIC	1.10289	0.558654	0.819559	0.762146	0.585366	0.90617	0.974839	1.10765	0.997674	1.3912	0.999956	0.217821	0.992913	0.879596	0.322411	0.999781	0.992952	0.999956	1	0.863972	-0.0210395	0.12333	-0.912213	-0.290373	-0.458811	-0.816865	-0.194425	-0.290209	0.123301	-0.0237093	0.429025	0.32003	-0.162976	-0.220173	0.0148308	-0.0808158	0.435974	-0.487274	-1.57668	-0.672686	-0.247584	-0.197435	-0.426101	-0.301496
235	p-Hydroxybenzaldehyde	Others	0.17493	95.7855	HILIC	1.2606	1.49196	2.4144	1.37912	6.57276	24.472	3.56374	17.5091	100.402	207.765	0.545165	0.111955	0.000140543	0.258623	5.02374e-11	0	2.94789e-06	2.22045e-16	0	0	-0.0575811	0.329451	0.563283	1.26988	0.451737	2.64865	4.61259	1.79828	4.11729	6.64199	7.69242	0.093685	0.363851	-0.630279	0.470094	0.185887	0.332372	0.299647	0.79027	0.599932	1.35311	1.27871	1.17783	0.558143
236	Quinolin-2,8-diol	Others	0.151689	7.41637	GC	1.46313	0.735745	1.06364	0.669959	1.27413	1.17254	0.985093	1.31365	1.13703	1.22828	0.430207	0.53066	0.999994	0.159018	0.889679	0.972412	1	0.660069	0.994164	0.923151	-0.00585882	0.486584	-0.454906	0.0734218	-0.665457	0.288576	0.221301	-0.0239825	0.391248	0.173897	0.267396	0.00841368	-0.172229	0.146239	1.06034	0.312665	0.0867437	-0.216107	-0.672777	-0.475833	0.31528	-0.204359	0.109345	-0.00124893
237	Tartronic acid	Others	0.113133	29.9712	GC	0.644076	0.637359	0.600699	4.59481	11.075	19.5186	6.2276	17.3212	25.4177	30.5092	0.105433	0.163574	0.0526128	9.61295e-07	4.0512e-13	2.22045e-16	3.34925e-08	4.36318e-14	0	0	-0.0191381	-0.723696	-0.660972	-0.816596	2.19823	3.4352	4.2858	2.62751	4.11229	4.65599	4.92054	-0.358363	0.138075	0.162874	-0.0580389	-1.26526	-0.847789	-0.887963	-0.647195	-0.447758	-0.387288	-1.52957	-0.532927	2.16302
238	Taurolithocholic acid	Others	0.182056	104417	HILIC	1.37648	1.54762	2.38453	1.36111	1.25003	1.89162	1.79304	1.55091	1.32516	0.426712	0.970832	0.90742	0.165382	0.975506	0.998076	0.497181	0.626678	0.816285	0.998322	0.0202149	-0.00562288	0.429051	0.532341	1.23426	0.416851	0.288175	0.872423	0.772488	0.623515	0.283103	-1.78132	0.145256	-0.166938	0.00481288	0.737094	0.545288	0.0047711	1.23923	-0.00335364	0.361142	1.54819	0.983271	1.17131	0.1506
239	Undecanedioic acid	Others	0.275671	2.58129	GC	1.04798	0.866338	1.04779	1.2477	1.24146	1.05148	1.11623	0.91854	0.943571	0.832235	1	0.967701	0.999996	0.935708	0.913104	0.999983	0.999937	0.999979	1	0.973005	-0.0297171	0.0161155	-0.293625	0.0574861	0.268866	0.287108	0.0713593	0.0869342	-0.132867	-0.086	-0.285902	-0.443294	0.255869	0.0982743	0.0867217	-0.49518	0.456804	-0.0485982	0.187852	-1.02013	-0.154057	0.259983	0.0665317	0.383197
240	Urobilinogen	Others	0.05901	6026.94	HILIC	0.779877	0.790009	0.592422	0.829147	0.503624	0.435468	1.00254	0.636242	0.204058	0.0725464	0.627142	0.636074	0.0322426	0.841864	0.00377583	0.00048935	1	0.085013	9.67758e-10	0	-8.21353e-05	-0.360673	-0.357499	-0.771413	-0.281106	-0.997915	-1.21092	-0.000274542	-0.658909	-2.35225	-3.87601	-0.0119463	-0.00993125	0.0216311	-0.401912	-0.425191	-0.254918	-0.16718	-0.679214	-0.226103	-0.492282	-1.01407	-0.807883	-0.0901849
241	Valeric acid	Others	0.0775175	2.38766e+07	HILIC	1.03009	1.13977	1.2532	0.930761	0.947855	0.946343	1.01613	0.8538	0.973473	1.00624	0.999927	0.494209	0.0611793	0.950925	0.993293	0.990214	1	0.223329	0.999979	1	-0.00273358	0.0399998	0.186706	0.321382	-0.105135	-0.0775089	-0.0816791	0.0142171	-0.25046	-0.0399577	0.0089634	0.0584666	-0.129266	0.0625982	0.078645	0.125656	-0.0843021	0.126929	0.294424	0.138764	0.475197	0.261944	0.227004	-0.0751565
[truncated: 61 more columns]
