# Supplementary material for: Investigation of Storage Conditions and Quality Control Markers for Metabolites and Lipids in Human Feces
Source: Metabolites. 2026 Feb 4;16(2):113. doi: 10.3390/metabo16020113 (PMC12942472; doi:10.3390/metabo16020113)
Supplement: Supplementary file 1 [file metabolites-16-00113-s001.zip › Table S2.xlsx]

## Sheet: Table S2
																																									Log2(Ratio to -80℃ 1m)
										Fold change										Dunnett P-value										Average_Log2(ratio)											－80°C 1m			－20°C 1w			－20°C 2w
index	m/z	rt	polarity	z	metabolite	class	categoly	CV	S/N	－20°C 1w	－20°C 2w	－20°C 1m	4°C 6h	4°C 24h	4°C 48h	RT 2h	RT 6h	RT 24h	RT 48h	－20°C 1w	－20°C 2w	－20°C 1m	4°C 6h	4°C 24h	4°C 48h	RT 2h	RT 6h	RT 24h	RT 48h	－80°C 1m	－20°C 1w	－20°C 2w	－20°C 1m	4°C 6h	4°C 24h	4°C 48h	RT 2h	RT 6h	RT 24h	RT 48h	ST_001	ST_002	ST_003	ST_010	ST_011	ST_012	ST_007	ST_008	ST_009
1	845.649	11.0962	Neg	-1	GlcCh(16:0)	GlcCh	acyl steryl glucoside	0.097906	10000	1.17919	1.01473	0.875707	1.10865	1.2175	0.861814	1.17955	0.894152	0.981902	0.808556	0.999298	1	0.999888	0.999989	0.997155	0.999702	0.999288	0.999976	1	0.994985	-0.154	0.0837922	-0.132904	-0.345481	-0.0051934	0.129926	-0.368551	0.0842348	-0.315408	-0.18035	-0.460581	-0.932382	-0.227073	0.697455	0.128729	0.328007	-0.20536	-1.01601	0.373604	0.243695
2	873.682	11.5273	Neg	-1	GlcSt(16:0)	GlcSt	acyl steryl glucoside	0.14421	10000	1.04737	0.906388	0.796956	0.915999	0.93539	0.85505	1.28358	0.866438	0.878755	0.949022	1	0.999994	0.993542	0.999998	1	0.999646	0.987548	0.999833	0.999933	1	-0.12694	-0.0601697	-0.268739	-0.454368	-0.253522	-0.2233	-0.352859	0.233236	-0.333772	-0.313408	-0.202426	-0.984938	0.0812147	0.522903	0.156982	0.0526455	-0.390137	-1.40846	0.731683	-0.129439
3	899.696	11.7302	Neg	-1	GlcSt(18:1)	GlcSt	acyl steryl glucoside	0.236063	10000	1.04423	1.10007	0.774809	0.977396	0.877604	0.93984	1.43662	0.928978	1.03434	1.1841	1	0.999998	0.992271	1	0.999968	1	0.933605	1	1	0.99969	-0.199465	-0.137027	-0.0618676	-0.567554	-0.232451	-0.387824	-0.288978	0.323214	-0.305749	-0.150755	0.0443251	-1.03083	-0.359117	0.791546	-0.16265	0.285402	-0.533834	-1.00265	0.543942	0.27311
4	897.681	11.1325	Neg	-1	GlcSt(18:2)	GlcSt	acyl steryl glucoside	0.236699	10000	1.0212	1.00844	0.824418	1.23264	0.914632	0.709572	1.2605	0.972479	0.886853	0.920539	1	1	0.993984	0.989508	0.999991	0.83988	0.979568	1	0.999867	0.999995	-0.0921758	-0.0619101	-0.0800576	-0.370728	0.209574	-0.220913	-0.587155	0.241822	-0.132437	-0.265409	-0.211625	-0.821651	0.0950802	0.450043	-0.26438	0.196068	-0.117418	-0.678175	0.159021	0.278982
5	985.808	14.944	Neg	-1	GlcSt(24:0)	GlcSt	acyl steryl glucoside	0.165663	10000	1.38606	1.64942	#NUM!	1.32931	1.74358	#NUM!	1.84735	1.4579	0.969828	1.32218	NA	NA	NA	NA	NA	NA	NA	NA	NA	NA	-0.235377	0.235613	0.48658	#NUM!	0.1753	0.566678	#NUM!	0.650082	0.308513	-0.279576	0.167543	-1.25322	-0.253215	0.8003	0.127875	0.375802	0.203163	-0.89812	2.40798	-0.0501235
6	871.663	11.06	Neg	-1	GlcStg(16:0)	GlcStg	acyl steryl glucoside	0.233165	10000	1.39682	1.03353	0.787968	1.09862	1.08907	1.28131	1.41922	1.40757	0.800089	1.54761	0.940676	1	0.992748	0.999997	0.999999	0.99047	0.924523	0.933164	0.995503	0.799299	-0.0901139	0.392032	-0.0425401	-0.433906	0.0455762	0.0329834	0.267501	0.414986	0.403097	-0.411882	0.539924	-0.845433	0.224486	0.350605	0.734581	0.339782	0.101734	-1.24735	0.579453	0.540282
7	428.37	5.53729	Pos	1	Car(18:0)	Car	acylcarnitine	0.0759445	358.926	1.09216	0.920127	1.02672	0.759754	0.835489	1.1216	0.96357	0.9385	0.974453	0.691217	0.994288	0.99625	1	0.299558	0.738929	0.96769	0.999996	0.999561	1	0.0843252	-0.00862865	0.118554	-0.128724	0.0294178	-0.405025	-0.267936	0.156927	-0.0621675	-0.100199	-0.045964	-0.541417	-0.0556631	-0.172671	0.202448	0.127296	0.125138	0.103228	-0.0876168	-0.278556	-0.0199984
8	456.401	6.09668	Pos	1	Car(20:0)	Car	acylcarnitine	0.0432499	229.651	1.14369	0.961955	0.943692	1.21206	0.958836	1.09174	1.1067	0.985649	1.04016	0.764873	0.987768	1	0.999987	0.903149	0.999999	0.999511	0.99843	1	1	0.654892	-0.0171012	0.176589	-0.0730594	-0.100713	0.260356	-0.0777459	0.109523	0.129165	-0.037955	0.0396974	-0.403808	-0.242162	-0.0904303	0.281289	0.207462	0.506069	-0.183763	-0.389451	0.223244	-0.0529712
9	484.433	6.58666	Pos	1	Car(22:0)	Car	acylcarnitine	0.211106	11.4924	1.05287	1.10104	0.783048	1.31161	0.843992	1.01248	1.04894	1.06789	1.08702	0.767011	1	0.99996	0.953066	0.919051	0.995645	1	1	0.999999	0.999989	0.927746	-0.0285174	0.0458085	0.110351	-0.381345	0.36282	-0.273216	-0.0106211	0.0404128	0.0662421	0.0918632	-0.411198	-0.402181	0.0130647	0.303564	0.0979179	0.0717835	-0.0322759	-0.147216	0.638449	-0.160181
10	482.416	6.14473	Pos	1	Car(22:1)	Car	acylcarnitine	0.106265	4.37018	1.11456	0.970233	1.03006	1.28322	1.13179	1.34861	0.93845	1.07818	1.06346	0.844041	0.99373	1	1	0.609276	0.984522	0.412461	0.999917	0.999641	0.999938	0.907423	-0.00346351	0.153017	-0.0470608	0.0392648	0.3563	0.175147	0.428011	-0.0951118	0.105137	0.0852956	-0.248079	-0.138495	0.0257278	0.102376	0.175157	0.000430784	0.283462	-0.183656	0.389144	-0.34667
11	512.463	7.02346	Pos	1	Car(24:0)	Car	acylcarnitine	0.0765996	10000	0.896814	0.99852	0.727474	1.07906	1.02183	0.826357	1.21062	0.957397	1.0482	1.04349	0.999943	1	0.883369	0.999998	1	0.994412	0.994328	1	1	1	-0.115571	-0.27269	-0.117708	-0.574604	-0.00580087	-0.0844188	-0.390734	0.160176	-0.178381	-0.0476523	-0.054153	-0.504051	-0.517301	0.67464	-0.257513	0.0618476	-0.622406	-0.424128	0.197793	-0.126789
12	444.365	5.1266	Pos	1	Car[O](18:0)	Car[O]	acylcarnitine	0.18577	53.6676	0.959443	0.909578	1.04342	0.953596	0.936993	0.867571	0.996663	0.930996	0.823818	0.666507	0.999999	0.997919	0.999998	0.999995	0.999909	0.96653	1	0.999793	0.841097	0.148165	-0.000688267	-0.0604186	-0.137419	0.0606249	-0.0692388	-0.0945777	-0.205635	-0.00551017	-0.103842	-0.280291	-0.585996	0.0277425	-0.0638383	0.034031	0.170211	0.0792463	-0.430713	-0.178689	-0.0531338	-0.180435
13	476.277	4.37336	Neg	-1	GPNAE(18:2)	GPNAE	anandamide related	0.107234	10000	1.52403	1.563	1.90944	1.13053	0.943159	1.16835	1.21553	1.11124	0.831831	0.653401	0.023972	0.0155021	0.000382948	0.932739	0.999617	0.803643	0.593744	0.971144	0.654097	0.0224628	-0.0137248	0.594169	0.630593	0.919424	0.163276	-0.0981517	0.210753	0.267866	0.13844	-0.279363	-0.627684	-0.265885	0.0019988	0.222712	0.356959	0.533325	0.892223	0.786123	0.472695	0.63296
14	474.26	3.97433	Neg	-1	GPNAE(18:3)	GPNAE	anandamide related	0.26184	5.09342	1.47642	1.54222	1.63874	1.15348	0.964529	1.36046	1.038	1.2788	0.755565	0.846742	0.608274	0.493629	0.352893	0.99825	1	0.820129	1	0.9359	0.878953	0.994487	-0.0597868	0.502321	0.565221	0.652797	0.146212	-0.11189	0.38431	-0.00598122	0.295003	-0.46416	-0.299792	-0.362019	-0.329341	0.511999	-0.0181148	0.820884	0.704193	0.126709	0.482853	1.0861
15	386.326	6.19195	Neg	-1	NAE(18:0)	NAE	anandamide related	0.145366	40.6529	1.15896	0.966262	1.03267	1.07686	0.96507	1.02053	1.14355	1.10867	1.09646	1.08251	0.969031	1	1	0.99982	1	1	0.982843	0.9973	0.99889	0.999677	-0.0108909	0.201942	-0.0604053	0.0354877	0.0959452	-0.0621852	0.0184316	0.18263	0.137945	0.121961	0.103483	-0.18982	-0.0708494	0.227997	0.243622	0.00889354	0.35331	-0.289197	-0.117872	0.225853
16	384.311	5.73665	Neg	-1	NAE(18:1)	NAE	anandamide related	0.201729	83.1337	1.02739	0.748311	0.538282	0.582638	0.453977	0.861483	0.807767	0.901278	0.888712	0.797948	1	0.818689	0.115641	0.210901	0.0268099	0.996099	0.958525	0.999786	0.999378	0.943645	-0.0144262	0.0245534	-0.432717	-0.907991	-0.793754	-1.15374	-0.229532	-0.322414	-0.164383	-0.184639	-0.34006	-0.145967	-0.166937	0.269626	-0.268378	0.0722612	0.269777	-0.980886	-0.431982	0.114718
17	382.295	5.31471	Neg	-1	NAE(18:2)	NAE	anandamide related	0.0678002	10000	1.04216	0.757632	0.890201	0.668797	0.741444	1.04254	1.08361	0.963723	1.04239	0.962988	0.999999	0.575439	0.993968	0.200115	0.49408	0.999999	0.999672	1	0.999999	1	-0.00318739	0.0563954	-0.403618	-0.170985	-0.583546	-0.434779	0.056909	0.112653	-0.0564965	0.0567068	-0.0575981	-0.0113097	-0.116237	0.117984	-0.402304	-0.0467542	0.618244	-0.777686	-0.423266	-0.00990287
18	690.506	7.37216	Neg	-1	NALPE(16:0/16:0)	NALPE	anandamide related	0.0313082	10000	1.43946	1.05643	0.857838	0.960091	1.08323	1.19771	1.2642	1.18838	1.21892	1.02202	0.850908	1	0.999445	1	0.999998	0.997961	0.986533	0.998556	0.995887	1	-0.109616	0.415909	-0.0304178	-0.330838	-0.168373	0.00573024	0.150658	0.228614	0.139385	0.175993	-0.0781964	-0.84187	-0.0465458	0.559568	0.572769	0.681092	-0.00613324	-0.959029	0.572769	0.295006
19	738.508	7.05375	Neg	-1	NALPE(18:2/18:2)	NALPE	anandamide related	0.0809554	10000	1.31607	0.925599	0.992176	1.23065	1.312	1.27345	1.25341	1.15427	0.878245	0.498591	0.859003	0.999986	1	0.966169	0.865763	0.922248	0.94544	0.997225	0.998725	0.0638833	-0.0241778	0.372062	-0.135719	-0.03551	0.275244	0.367591	0.324568	0.301679	0.182801	-0.211483	-1.02825	-0.324722	-0.0635127	0.315701	0.537341	0.325613	0.253232	-0.707892	0.181529	0.119206
20	690.564	6.06527	Pos	1	CAE(18:1)	CAE	bile acid ester	0.095125	10000	1.05204	1.03546	1.05283	1.40354	1.19668	0.994393	0.976446	1.05814	0.890529	0.667196	0.999996	1	0.999995	0.383111	0.924105	1	1	0.999988	0.994999	0.2135	-0.0109313	0.0622585	0.0393368	0.0633404	0.478141	0.248108	-0.0190435	-0.0453198	0.0705961	-0.178197	-0.594748	-0.254793	0.0498564	0.172143	0.0672075	0.221106	-0.101538	0.0688974	0.225226	-0.176113
21	688.547	6.14377	Pos	1	CAE(18:2)	CAE	bile acid ester	0.0286432	122.83	0.999788	1.03583	1.03442	1.40343	1.38615	1.1716	0.97764	1.05765	1.02405	0.856821	1	1	1	0.388348	0.428282	0.962533	1	0.999989	1	0.967606	-0.0214014	-0.0217078	0.0293886	0.0274227	0.467558	0.449685	0.207083	-0.0540263	0.0594618	0.0128812	-0.244336	-0.249803	-0.132728	0.318327	0.0943661	0.305961	-0.46545	-0.0253117	0.231089	-0.117611
22	688.546	6.80897	Pos	1	CAE(18:2)	CAE	bile acid ester	0.0770503	10000	0.881113	0.937106	0.999244	0.901401	0.867103	0.991941	1.26115	1.08774	1.01121	0.693564	0.975078	0.99984	1	0.99332	0.950112	1	0.628874	0.998626	1	0.174162	-0.00603402	-0.188634	-0.0997499	-0.00712441	-0.155793	-0.211759	-0.0177074	0.328708	0.115302	0.0100532	-0.533934	0.0696348	-0.193528	0.105791	-0.0335301	-0.156241	-0.376132	-0.139809	-0.374383	0.214942
23	702.56	7.30166	Pos	1	CAE(19:2)	CAE	bile acid ester	0.0757597	103.737	1.01005	1.00376	1.02043	1.04426	1.02322	1.07785	1.01294	0.983068	0.972093	0.749278	1	1	0.999998	0.998634	0.999995	0.944297	1	1	0.999964	0.0132375	-0.0034233	0.0110011	0.00198451	0.0257571	0.0590568	0.0296969	0.104738	0.0151214	-0.0280604	-0.0442572	-0.41985	0.133482	-0.095811	-0.0479404	0.219199	-0.0504339	-0.135761	0.180171	-0.189161	0.0149437
24	710.53	6.52947	Pos	1	CAE(20:5)	CAE	bile acid ester	0.220661	10000	0.948211	0.869007	0.92715	0.661509	0.725075	0.689019	1.05844	0.637701	0.691274	0.470035	1	0.999945	1	0.882209	0.968359	0.928593	1	0.830369	0.931799	0.322066	-0.0173857	-0.094106	-0.219945	-0.126511	-0.613553	-0.481184	-0.554769	0.0645495	-0.666434	-0.550057	-1.10655	-0.266425	-0.059875	0.274143	0.0838383	0.134384	-0.50054	-1.09783	-0.0178703	0.45586
25	708.573	5.88652	Pos	1	CAE[O](18:0)	CAE[O]	bile acid ester	0.0512304	10000	0.929455	0.792205	0.918127	1.00639	0.856366	1.04461	0.969885	0.99406	0.944593	0.511665	0.999847	0.744171	0.999429	1	0.9602	0.999999	1	1	0.999984	0.00838484	-0.00453827	-0.110082	-0.340593	-0.127773	0.00465077	-0.228238	0.0584274	-0.0486525	-0.0131335	-0.0867731	-0.971267	0.0055089	0.130617	-0.14974	-0.0300304	-0.108418	-0.191796	-0.155877	-0.460175	-0.405727
26	634.537	7.4134	Pos	1	DCAE(15:0)	DCAE	bile acid ester	0.199853	10000	1.2277	1.48233	0.95815	1.66733	1.18783	1.31663	1.16969	1.21885	0.961922	0.847296	0.990339	0.726312	1	0.455153	0.997288	0.941828	0.998692	0.992472	1	0.997981	-0.0281515	0.267811	0.539717	-0.0898278	0.709385	0.220178	0.368701	0.197976	0.257367	-0.0841594	-0.267214	-0.416573	0.0536178	0.2785	0.403715	0.60235	-0.202632	-0.0833831	1.8511	-0.148563
27	648.555	7.65675	Pos	1	DCAE(16:0)	DCAE	bile acid ester	0.059907	10000	1.0014	1.14233	0.956335	1.426	1.31891	1.0758	1.17369	1.07584	1.00152	0.879959	1	0.996584	1	0.539142	0.78095	0.999978	0.987298	0.999978	1	0.997475	-0.0233074	-0.0212942	0.168666	-0.0877194	0.488667	0.376034	0.0820978	0.207748	0.0821554	-0.0211098	-0.2078	-0.276421	-0.120903	0.327401	0.201492	0.255614	-0.520989	-0.207394	0.872293	-0.1589
28	648.553	7.41298	Pos	1	DCAE(16:0)	DCAE	bile acid ester	0.149914	10000	1.07338	1.07184	1.01337	1.4652	1.39281	1.07473	1.12607	1.07163	1.08208	0.941297	0.999992	0.999993	1	0.546908	0.693614	0.999991	0.999257	0.999994	0.999979	0.999998	-0.0250481	0.077115	0.0750454	-0.0058898	0.526049	0.452951	0.0789214	0.146243	0.074765	0.0887557	-0.112327	-0.214416	-0.208765	0.348037	0.269209	0.34507	-0.382934	-0.218917	0.675023	-0.23097
29	660.553	7.47688	Pos	1	DCAE(17:1)	DCAE	bile acid ester	0.100262	61.4846	1.11161	1.13733	1.08569	1.43917	1.3264	1.30978	1.16242	1.12923	1.08281	0.886436	0.99953	0.99774	0.999947	0.534185	0.781558	0.816348	0.992821	0.998551	0.999961	0.998646	-0.02732	0.125325	0.158335	0.091298	0.497917	0.380195	0.36201	0.189811	0.148014	0.0874603	-0.201231	-0.315796	-0.113666	0.347503	0.26394	0.352036	-0.239999	-0.00158662	0.532248	-0.055655
30	660.552	7.66337	Pos	1	DCAE(17:1)	DCAE	bile acid ester	0.111526	45.8395	0.983692	1.22366	1.19554	1.43929	1.28375	1.18333	0.95716	1.06072	1.04355	0.94401	1	0.76679	0.855462	0.183319	0.558642	0.888856	0.999996	0.999936	0.999997	0.999948	-0.00900505	-0.032726	0.282197	0.248662	0.516348	0.351358	0.233845	-0.0721731	0.0760441	0.0525005	-0.092131	0.0523249	0.15263	-0.23197	0.121143	0.250011	-0.469332	0.440633	0.435901	-0.0299433
31	676.586	8.22737	Pos	1	DCAE(18:0)	DCAE	bile acid ester	0.0753443	10000	1.02312	1.23345	0.942877	1.38041	1.24514	1.08581	1.20559	1.03643	1.01925	0.919717	1	0.967788	0.999999	0.75604	0.958397	0.999978	0.984263	1	1	0.999975	-0.0275718	0.00540053	0.275126	-0.112431	0.43752	0.288733	0.0912021	0.242162	0.0240457	-6.3544e-05	-0.14831	-0.370583	-0.0333341	0.321202	0.155421	0.310874	-0.450094	-0.245722	1.15985	-0.0887468
32	676.585	7.93778	Pos	1	DCAE(18:0)	DCAE	bile acid ester	0.129725	10000	1.03968	1.16637	0.962363	1.47607	1.3167	1.10274	1.0307	1.0231	0.936999	0.91231	1	0.998931	1	0.742271	0.943894	0.999979	1	1	1	0.999988	-0.034882	0.021263	0.187144	-0.0902288	0.526882	0.362042	0.106213	0.00874438	-0.00192852	-0.128763	-0.167286	-0.274045	-0.234329	0.403728	0.0940264	0.42645	-0.456688	-0.303189	1.02227	-0.15765
33	674.57	7.73575	Pos	1	DCAE(18:1)	DCAE	bile acid ester	0.0211118	2002.28	1.04247	1.13933	0.868175	1.25804	1.17404	1.01259	1.24468	1.01659	1.0212	0.836615	1	0.999148	0.998378	0.955953	0.99575	1	0.966489	1	1	0.990974	-0.0740074	-0.0140006	0.114172	-0.277949	0.257165	0.157478	-0.0559574	0.241762	-0.0502686	-0.0437351	-0.331372	-0.568126	-0.187097	0.533201	0.0120151	0.257701	-0.311718	-0.580724	0.842537	0.0807041
34	674.567	6.65881	Pos	1	DCAE(18:1)	DCAE	bile acid ester	0.126843	10000	0.982818	1.07472	0.958136	0.909198	0.950223	0.910824	0.985648	1.0305	0.881357	0.755901	1	0.99963	0.999997	0.996593	0.999982	0.997041	1	1	0.9763	0.432823	-0.00719421	-0.0321978	0.0967647	-0.0688921	-0.144528	-0.0808569	-0.14195	-0.0280494	0.0361483	-0.189395	-0.410926	0.0357684	-0.202556	0.145205	0.0178867	0.132446	-0.246926	-0.0657874	0.422099	-0.0660172
35	672.553	7.32095	Pos	1	DCAE(18:2)	DCAE	bile acid ester	0.0807063	1961.95	1.11769	1.07163	0.944791	1.03462	1.08755	0.986454	1.24107	1.04202	1.03179	0.851269	0.996834	0.999938	0.99999	1	0.99967	1	0.839244	1	1	0.96251	-0.0270078	0.133517	0.0727968	-0.108941	0.0220917	0.0940764	-0.0466838	0.284577	0.0323756	0.0181388	-0.259321	-0.248307	-0.191773	0.359057	0.248456	0.230846	-0.0787492	-0.181177	0.267951	0.131616
36	688.583	8.23339	Pos	1	DCAE(19:1)	DCAE	bile acid ester	0.147494	99.8125	1.09624	1.09516	0.998367	1.15515	1.11023	1.04815	0.986386	0.964525	0.913602	0.813828	0.979587	0.98097	1	0.799304	0.955863	0.999882	1	0.999989	0.98168	0.446404	-0.00118428	0.131385	0.129952	-0.00354198	0.20689	0.149681	0.0666677	-0.0209604	-0.0532932	-0.131546	-0.298388	0.048954	0.0310835	-0.0835904	0.28689	0.255782	-0.148516	0.132217	0.338975	-0.0813348
37	684.552	7.35481	Pos	1	DCAE(19:3)	DCAE	bile acid ester	0.151421	10000	0.933859	0.893936	0.910915	0.935448	0.923489	0.897128	0.975882	0.987357	0.948187	0.757537	0.998314	0.952364	0.984262	0.99862	0.994729	0.960275	1	1	0.999788	0.208118	-0.00492354	-0.103648	-0.16668	-0.139535	-0.101194	-0.119758	-0.161538	-0.0401448	-0.0232802	-0.0816803	-0.405536	-0.0091905	0.143095	-0.148676	-0.0148593	-0.0291293	-0.266954	-0.0323197	-0.254978	-0.212743
38	704.614	8.91368	Pos	1	DCAE(20:0)	DCAE	bile acid ester	0.139942	10000	1.01767	1.41741	0.865045	1.43644	1.24985	1.11536	1.252	1.09841	0.912075	0.902621	1	0.844878	0.99946	0.819405	0.986261	0.999954	0.985563	0.999988	0.99999	0.999974	-0.0444943	-0.0192236	0.458761	-0.253646	0.478008	0.277266	0.113013	0.279736	0.0909234	-0.177269	-0.192301	-0.449652	-0.101319	0.417489	0.142947	0.187203	-0.387821	-0.379044	1.68983	0.0654949
39	702.599	8.27138	Pos	1	DCAE(20:1)	DCAE	bile acid ester	0.121238	10000	1.24543	1.24375	0.996923	1.43119	1.45215	1.28587	1.21766	1.14	1.09557	0.954447	0.954593	0.956189	1	0.642487	0.60122	0.907835	0.976031	0.998678	0.999938	1	-0.0234579	0.293189	0.291234	-0.0279036	0.493759	0.514732	0.339287	0.260655	0.165578	0.108222	-0.0907208	-0.188413	-0.219382	0.337421	0.417701	0.509465	-0.0475994	-0.085957	1.04316	-0.0834988
40	698.567	7.49971	Pos	1	DCAE(20:3)	DCAE	bile acid ester	0.0586029	269.86	1.01465	1.08694	0.99429	1.16653	1.19362	0.9941	1.13105	1.00907	0.998568	0.836234	1	0.999457	1	0.957492	0.911523	1	0.989483	1	1	0.907067	-0.0211373	-0.000156784	0.0991385	-0.0293984	0.201089	0.234212	-0.0296742	0.156523	-0.00811198	-0.0232047	-0.279158	-0.366975	0.0805028	0.22306	-0.00682947	0.178749	-0.17239	-0.131876	0.492376	-0.0630844
41	694.536	6.93418	Pos	1	DCAE(20:5)	DCAE	bile acid ester	0.146477	10000	1.0933	1.08989	1.09226	1.3388	1.1977	1.17427	1.19308	1.1337	1.05134	0.987579	0.999419	0.999568	0.999468	0.561338	0.927666	0.961488	0.935348	0.992043	0.999997	1	-0.0293995	0.0992868	0.0947777	0.0979116	0.391542	0.230871	0.202366	0.225296	0.151641	0.0428291	-0.0474316	-0.383039	-0.036399	0.331239	0.168801	0.25375	-0.12469	-0.144061	0.332436	0.0959584
42	732.645	9.69539	Pos	1	DCAE(22:0)	DCAE	bile acid ester	0.199144	10000	1.50558	1.74499	1.15554	1.60916	1.50332	1.23266	1.63951	1.27876	1.27069	1.24706	0.870728	0.615177	0.999907	0.764715	0.872823	0.997982	0.731211	0.99329	0.994441	0.996959	-0.181767	0.408552	0.621449	0.0267956	0.504537	0.406384	0.120012	0.531495	0.172982	0.163842	0.136764	-1.2716	0.216282	0.510013	0.591587	0.514004	0.120067	-0.0142984	1.60475	0.273901
43	724.584	7.63547	Pos	1	DCAE(22:4)	DCAE	bile acid ester	0.0837598	45.5896	1.03506	1.30272	0.976687	1.32287	1.13157	1.19998	1.10169	1.13464	1.03842	0.924811	1	0.731333	1	0.678487	0.99572	0.947566	0.999365	0.994984	1	0.999898	-0.0169412	0.0327674	0.364587	-0.0509724	0.386728	0.161391	0.246065	0.122778	0.1653	0.0374487	-0.129711	-0.327736	0.0807574	0.196155	0.168647	0.181742	-0.252087	0.00800994	1.14977	-0.0640142
44	722.568	7.35096	Pos	1	DCAE(22:5)	DCAE	bile acid ester	0.124843	10000	0.893816	0.980159	0.839805	1.14529	1.1382	1.04994	0.990803	0.97452	1.04621	0.79187	0.997016	1	0.946178	0.988452	0.991607	0.999998	1	1	0.999999	0.795841	-0.0242138	-0.186164	-0.0531268	-0.276088	0.171504	0.162537	0.0460982	-0.0375436	-0.0614501	0.0409565	-0.360878	-0.407125	0.177438	0.157046	-0.116457	0.0690257	-0.511062	-0.385317	0.298009	-0.0720725
45	720.552	7.19253	Pos	1	DCAE(22:6)	DCAE	bile acid ester	0.120844	10000	1.04658	1.07765	0.96451	1.24848	1.1052	1.11611	1.04894	1.09353	1.00724	0.719543	0.999999	0.999899	1	0.83576	0.998832	0.997569	0.999998	0.999532	1	0.460882	-0.00501594	0.0606663	0.10287	-0.0571479	0.315158	0.139286	0.153464	0.0639152	0.123976	0.00538959	-0.479863	-0.0758695	-0.102115	0.162936	0.131423	0.364214	-0.313639	-0.110843	0.515149	-0.0956968
46	760.677	10.5649	Pos	1	DCAE(24:0)	DCAE	bile acid ester	0.19496	10000	1.27485	1.69645	1.04967	1.73303	1.2024	1.45369	1.46416	1.23731	1.32525	1.03849	0.990665	0.607013	1	0.565011	0.998806	0.886976	0.876813	0.99636	0.975501	1	-0.156457	0.193866	0.606065	-0.0865162	0.636839	0.109458	0.383263	0.393617	0.150748	0.249807	-0.101963	-0.967666	-0.191338	0.689634	0.268908	0.307468	0.00522243	-0.288635	1.99246	0.11437
47	466.349	4.23171	Pos	1	DCAE(3:0)	DCAE	bile acid ester	0.0684269	169.06	1.05695	1.03024	1.1434	1.23027	1.1174	0.989689	0.860654	0.919268	0.757887	0.512952	0.999983	1	0.979814	0.81169	0.994355	1	0.960134	0.999335	0.536169	0.00649103	-0.000234082	0.079671	0.0427418	0.19309	0.29874	0.159917	-0.015187	-0.216728	-0.121676	-0.40018	-0.963338	-0.034179	0.0044669	0.0290099	0.0220873	0.172867	0.0440585	0.240604	-0.111819	-0.000559336
48	480.365	4.58901	Pos	1	DCAE(4:0)	DCAE	bile acid ester	0.117923	267.886	0.878868	0.964272	1.149	1.18995	1.32735	0.947573	0.891993	0.986228	0.686966	0.529047	0.997887	1	0.996325	0.98249	0.789267	0.999999	0.999198	1	0.513685	0.0714333	-0.00174803	-0.18803	-0.0542357	0.198626	0.249159	0.406797	-0.0794392	-0.166644	-0.0217551	-0.543437	-0.920281	0.0951771	-0.0716251	-0.0287961	0.218993	0.0584081	-0.841491	0.154353	0.0833297	-0.40039
49	480.366	4.29416	Pos	1	DCAE(4:0)	DCAE	bile acid ester	0.090577	149.82	1.18591	0.949317	1.37158	0.937345	0.957385	0.922984	1.21297	0.984497	0.761431	0.607416	0.921895	0.999991	0.396975	0.999932	0.999998	0.999567	0.86059	1	0.557455	0.0580009	-0.000194968	0.245795	-0.0752324	0.455648	-0.0935436	-0.0630231	-0.115817	0.278345	-0.0227361	-0.39341	-0.719439	0.00168682	0.0278772	-0.0301489	0.263007	0.251253	0.223123	-0.0178593	-0.214574	0.00673549
50	494.381	4.93408	Pos	1	DCAE(5:0)	DCAE	bile acid ester	0.124738	91.3372	0.976373	1.08153	1.14956	1.63734	1.41298	1.03885	0.836466	1.12748	0.870097	0.658199	1	0.999964	0.995691	0.219603	0.58376	1	0.976804	0.99863	0.99575	0.377272	-0.0198869	-0.0543825	0.093184	0.181192	0.691467	0.478857	0.0350945	-0.277509	0.153209	-0.22064	-0.623292	0.0049313	0.262066	-0.326658	0.0538988	-0.00757475	-0.209472	0.141856	0.279886	-0.142189
51	508.396	5.24377	Pos	1	DCAE(6:0)	DCAE	bile acid ester	0.0864439	48.0201	1.00589	1.22954	0.942766	1.99732	1.16373	1.17322	0.836134	1.08397	0.739134	0.540166	1	0.997716	1	0.351171	0.999819	0.999717	0.99927	0.999999	0.968899	0.475497	-0.0161809	-0.00770953	0.281937	-0.101209	0.981882	0.202572	0.214288	-0.274376	0.100145	-0.452273	-0.904706	-0.245036	0.270407	-0.073913	0.281806	0.186182	-0.491116	-0.265013	2.08819	-0.977369
52	664.547	5.97006	Pos	2	DCAE[O](16:0)	DCAE[O]	bile acid ester	0.116223	30.9149	0.976121	0.928485	0.945556	1.22599	0.924663	1.04488	0.90123	0.777751	0.827264	0.555889	1	0.999773	0.999981	0.825036	0.99964	0.999998	0.99655	0.641812	0.870613	0.0189321	-0.000169501	-0.0350376	-0.107219	-0.0809352	0.293781	-0.11317	0.063171	-0.150202	-0.362789	-0.27375	-0.847301	0.0164303	0.0145441	-0.0314829	0.0640198	0.194709	-0.363842	-0.133759	-0.108872	-0.0790268
53	692.581	6.36599	Pos	1	DCAE[O](18:0)	DCAE[O]	bile acid ester	0.132872	10000	0.988427	0.944211	1.06233	1.21936	1.16009	1.08169	0.900241	1.04033	0.846913	0.664456	1	0.999989	0.999983	0.892498	0.977792	0.999823	0.998056	1	0.956767	0.228127	-0.00020728	-0.0170009	-0.0830255	0.0870241	0.285918	0.214035	0.113075	-0.151824	0.0568272	-0.239922	-0.589962	0.0325619	-0.0260662	-0.00711752	0.223339	0.0944969	-0.368838	0.193288	-0.210871	-0.231493
54	690.563	6.46388	Pos	1	DCAE[O](18:1)	DCAE[O]	bile acid ester	0.117134	222.503	0.951149	0.823996	1.02873	1.31725	1.31671	0.998391	0.936349	1.04404	0.890617	0.746781	0.999999	0.93639	1	0.715749	0.717083	1	0.999982	1	0.997811	0.659912	-0.00405885	-0.076315	-0.28335	0.036808	0.393472	0.392874	-0.00638164	-0.0989408	0.0581159	-0.171181	-0.425302	-0.00144395	-0.137994	0.127262	0.185824	0.0277957	-0.442564	-0.0152453	-0.271845	-0.562961
55	704.579	6.36665	Pos	1	DCAE[O](19:1)	DCAE[O]	bile acid ester	0.115049	10000	0.963395	0.794832	1.05513	0.952963	0.998687	1.05795	0.809488	0.840738	0.860798	0.68631	1	0.736154	0.999988	0.999996	1	0.999982	0.804234	0.917822	0.962567	0.232174	-0.0128976	-0.0666979	-0.344175	0.0645262	-0.0824061	-0.0147927	0.0683674	-0.317816	-0.26317	-0.22915	-0.555966	0.249471	-0.0890133	-0.19915	0.0202374	-0.0948239	-0.125507	0.173469	-0.92735	-0.278644
56	768.61	6.30785	Pos	1	DCAE[O](24:4)	DCAE[O]	bile acid ester	0.0823577	10000	1.03387	1.4317	1.10481	1.3616	1.16046	1.11276	1.08527	1.16148	0.98991	0.652385	1	0.717257	0.999932	0.837527	0.998054	0.999875	0.999989	0.997963	1	0.539565	-0.00743472	0.0406212	0.510294	0.136367	0.437869	0.20726	0.146709	0.110613	0.208524	-0.0220651	-0.623639	-0.213142	0.12939	0.0614481	0.287997	0.298851	-0.464985	0.192447	1.53908	-0.20064
57	766.593	3.63464	Pos	1	DCAE[O](24:5)	DCAE[O]	bile acid ester	0.211829	10000	0.800928	1.15118	0.766475	1.8556	1.53511	1.51226	0.893772	1.2947	2.49398	2.19514	0.995204	0.99988	0.983339	0.441856	0.803339	0.829034	0.999984	0.986243	0.104982	0.206376	-4.49186e-05	-0.3203	0.203067	-0.383735	0.891842	0.618294	0.596661	-0.162066	0.372578	1.31841	1.13427	-0.0145333	0.0132866	0.0011119	-0.365831	-0.0156573	-0.579412	-0.312366	1.32148	-0.399915
58	712.551	7.10241	Neg	-1	GDCAE(18:1)	GDCAE	bile acid ester	0.234806	10000	0.936774	1.09956	0.94338	0.895319	1.08909	0.90671	1.07579	1.07992	0.901383	0.835849	0.999998	0.999945	0.999999	0.999791	0.999979	0.999928	0.999995	0.999992	0.999879	0.99084	-0.0802605	-0.174488	0.0566599	-0.164349	-0.239787	0.0428673	-0.221548	0.0251324	0.0306594	-0.230049	-0.338946	-0.499152	-0.316328	0.574698	-0.273665	0.241423	-0.491223	-0.909379	0.987617	0.0917415
59	710.535	6.83938	Neg	-1	GDCAE(18:2)	GDCAE	bile acid ester	0.109753	10000	0.991767	1.0304	1.10088	1.05773	1.19842	0.998265	1.50663	1.10382	1.05375	0.887588	1	1	0.999786	0.999998	0.975149	1	0.401426	0.999729	0.999999	0.998725	-0.0648592	-0.0767858	-0.0216563	0.0737987	0.016116	0.196279	-0.0673647	0.526467	0.0776483	0.0106746	-0.236897	-0.467113	-0.248095	0.52063	-0.00543882	-0.0242719	-0.200647	-0.458998	0.328376	0.0656537
60	730.561	5.97773	Neg	-1	GDCAE[O](18:0)	GDCAE[O]	bile acid ester	0.168276	10000	1.32276	0.947376	0.849007	0.783306	0.741767	0.734592	0.908668	1.03073	0.71565	0.472714	0.875646	1	0.994789	0.935625	0.835385	0.812992	0.999935	1	0.747937	0.0544014	-0.00500496	0.398543	-0.0829955	-0.241156	-0.357356	-0.435967	-0.44999	-0.143179	0.0386557	-0.487679	-1.08597	-0.175247	0.0614005	0.098832	0.308618	0.143699	0.743312	-0.491478	0.236933	0.0055584
61	670.54	7.45693	Neg	-1	GLCAE(16:0)	GLCAE	bile acid ester	0.0719063	10000	0.981863	1.3752	0.830692	1.29752	1.23683	1.07489	1.309	1.00489	1.11601	0.963474	1	0.952373	0.998838	0.986025	0.996666	1	0.982629	1	0.999988	1	-0.123787	-0.150192	0.33585	-0.391401	0.251966	0.182859	-0.0195933	0.264673	-0.116754	0.0345603	-0.177469	-0.62049	-0.440172	0.689302	-0.332406	0.223545	-0.341716	-0.832846	1.6918	0.148595
62	698.572	7.92454	Neg	-1	GLCAE(18:0)	GLCAE	bile acid ester	0.11183	10000	1.11699	1.39105	0.771142	1.33898	1.067	1.06494	1.15339	1.0884	1.04897	1.02755	0.999994	0.962304	0.991796	0.982179	1	1	0.999934	0.999999	1	1	-0.0485932	0.111017	0.427577	-0.423526	0.372542	0.044964	0.0421729	0.157291	0.0736115	0.0203751	-0.00938428	-0.384002	-0.223559	0.461781	0.277062	0.296351	-0.240363	-1.00936	2.05089	0.241196
63	696.555	7.48812	Neg	-1	GLCAE(18:1)	GLCAE	bile acid ester	0.0993479	10000	1.11674	1.08625	0.676688	0.95946	1.02385	0.854133	1.2826	1.00288	1.01605	0.998531	0.999986	0.999999	0.864294	1	1	0.999675	0.989122	1	1	1	-0.187099	-0.0278047	-0.0677394	-0.750537	-0.246804	-0.153093	-0.414567	0.171971	-0.18295	-0.164133	-0.189221	-0.654367	-0.720756	0.813825	-0.0106536	-0.187793	0.115032	-1.13096	0.801725	0.126017
64	694.54	7.20589	Neg	-1	GLCAE(18:2)	GLCAE	bile acid ester	0.167964	10000	0.923711	0.999398	0.656765	0.976161	1.08537	0.895208	1.17782	1.04053	0.97059	0.80898	0.999999	1	0.75761	1	0.999998	0.999972	0.999181	1	1	0.994054	-0.0992815	-0.213768	-0.10015	-0.705833	-0.13409	0.0189104	-0.258986	0.136833	-0.0419609	-0.142348	-0.405106	-0.609752	-0.308303	0.620211	-0.178546	0.103386	-0.566144	-1.12454	0.753293	0.070799
65	714.566	6.29527	Neg	-1	GLCAE[O](18:0)	GLCAE[O]	bile acid ester	0.0755415	10000	1.39873	1.08185	0.761482	0.906904	1.18848	0.798896	1.15921	0.995109	0.94286	0.895292	0.82134	0.999995	0.930872	0.999967	0.996186	0.977041	0.998856	1	1	0.9999	-0.0317456	0.452374	0.0817592	-0.424863	-0.172724	0.217376	-0.355666	0.181401	-0.0388185	-0.116631	-0.191315	-0.243524	-0.239176	0.387464	0.568385	0.599195	0.189543	-0.804021	1.07375	-0.024453
66	736.517	7.04094	Neg	-1	TDCAE(16:0)	TDCAE	bile acid ester	0.0700074	10000	0.966577	1.01946	0.919116	0.968973	1.17617	1.04635	0.820883	1.0959	1.0823	0.826513	1	1	0.999932	1	0.987799	1	0.9589	0.999861	0.999962	0.966537	-0.020138	-0.069181	0.00767309	-0.14182	-0.0656091	0.213955	0.0452219	-0.304889	0.111972	0.093958	-0.295028	-0.368449	0.143596	0.164439	0.0628694	0.167023	-0.437436	-0.173039	0.220666	-0.0246079
67	736.517	6.9153	Neg	-1	TDCAE(16:0)	TDCAE	bile acid ester	0.0804324	10000	0.874657	1.13972	1.21498	1.24806	1.4588	1.0621	1.19242	1.09681	1.2478	0.492053	0.999745	0.999792	0.994995	0.987687	0.795621	1	0.997655	0.999991	0.987762	0.180074	-0.250463	-0.443674	-0.0617793	0.0304725	0.0692283	0.294317	-0.163543	0.00342371	-0.117143	0.0689214	-1.27358	-1.34606	-0.202339	0.797008	-1.20921	0.38469	-0.506502	-0.377415	0.518078	-0.326001
68	764.549	7.41305	Neg	-1	TDCAE(18:0)	TDCAE	bile acid ester	0.0416978	10000	1.00201	0.85754	0.832995	0.901217	1.14025	0.985253	1.15869	1.05707	1.01611	0.898915	1	0.99373	0.979857	0.99971	0.998066	1	0.995386	0.999999	1	0.999644	-0.041831	-0.0389296	-0.263555	-0.305451	-0.191885	0.147518	-0.063265	0.170665	0.0382363	-0.0187798	-0.195574	-0.400763	-0.14495	0.420221	-0.194243	0.283526	-0.206072	-0.367684	0.0466725	-0.469655
69	764.549	7.26619	Neg	-1	TDCAE(18:0)	TDCAE	bile acid ester	0.153953	10000	1.22539	1.10475	1.15927	1.0043	1.16635	0.863884	1.33521	1.14972	1.15503	0.834974	0.988689	0.999964	0.998939	1	0.998538	0.999022	0.911513	0.999335	0.999135	0.99513	-0.139524	0.15372	0.00419071	0.073688	-0.133332	0.082471	-0.350615	0.277544	0.0617574	0.0684105	-0.399721	-1.01469	0.0191778	0.576942	-0.131284	0.368121	0.224322	-0.596106	0.45549	0.153189
70	762.532	7.06968	Neg	-1	TDCAE(18:1)	TDCAE	bile acid ester	0.149867	10000	1.49816	1.3641	1.16901	1.086	1.35309	1.20007	1.40763	1.2559	1.10069	1.06603	0.392654	0.673684	0.988926	0.999931	0.699231	0.970206	0.574135	0.901372	0.999745	0.999993	-0.0354936	0.547694	0.412451	0.189793	0.0835366	0.400768	0.227624	0.457775	0.293233	0.102909	0.056758	-0.491473	0.115884	0.269108	0.644181	0.920119	0.0787822	0.158709	0.811733	0.26691
71	760.517	6.81593	Neg	-1	TDCAE(18:2)	TDCAE	bile acid ester	0.122122	10000	1.03435	0.967277	1.11382	0.951863	1.02193	0.996765	1.18829	1.11644	1.02307	0.889878	1	1	0.996054	0.999995	1	1	0.924035	0.995379	1	0.993031	-0.0183132	0.0304158	-0.0663124	0.137207	-0.0894872	0.0129835	-0.0229881	0.230577	0.140594	0.0145866	-0.186633	-0.320295	0.0221263	0.243229	-0.00575365	0.358778	-0.261777	-0.333166	0.0549568	0.0792719
72	780.544	5.97037	Neg	-1	TDCAE[O](18:0)	TDCAE[O]	bile acid ester	0.130362	10000	1.17205	1.03156	0.929167	1.03298	1.08879	1.02706	1.04792	1.21623	0.84245	0.5139	0.994386	1	0.999991	1	0.999967	1	1	0.977055	0.990375	0.0849523	-0.00561866	0.22341	0.0392076	-0.111609	0.0411942	0.117104	0.0329059	0.0619066	0.276798	-0.252956	-0.966059	-0.168398	0.143476	0.00806553	0.248383	0.222258	0.199588	-0.0697499	0.0344765	0.152896
73	720.523	7.41061	Neg	-1	TLCAE(16:0)	TLCAE	bile acid ester	0.093395	37.2747	0.943254	0.996682	0.769001	0.926651	1.22711	0.847164	1.02611	0.918542	0.895506	0.893308	1	1	0.953325	0.999998	0.990118	0.997869	1	0.999993	0.999929	0.999914	-0.118501	-0.202783	-0.123295	-0.497443	-0.228404	0.17676	-0.357788	-0.0813222	-0.241083	-0.277726	-0.281272	-0.778972	-0.21291	0.636379	-0.280128	0.140422	-0.468644	-0.716824	0.596417	-0.249479
74	748.553	7.85837	Neg	-1	TLCAE(18:0)	TLCAE	bile acid ester	0.11785	10000	1.10838	1.21143	0.895012	1.12959	1.13413	0.993903	1.27848	1.03865	1.05211	0.973998	0.999977	0.995871	0.999956	0.999898	0.999864	1	0.977625	1	1	1	-0.0821901	0.0662647	0.194517	-0.242212	0.0936032	0.0993973	-0.0910135	0.27224	-0.0274865	-0.00890444	-0.1202	-0.722101	-0.0120913	0.487622	0.155883	0.470218	-0.427306	-0.539714	0.982848	0.140417
75	746.537	7.46457	Neg	-1	TLCAE(18:1)	TLCAE	bile acid ester	0.210897	10000	1.25393	1.22667	0.977361	0.912252	1.20762	0.904879	1.25671	1.12789	1.20979	1.22675	0.98318	0.991535	1	0.999989	0.995195	0.999976	0.982113	0.999873	0.99486	0.99153	-0.199123	0.127339	0.0956241	-0.23216	-0.331618	0.0730393	-0.343326	0.130527	-0.0254968	0.0756289	0.0957184	-1.05797	-0.321222	0.781822	-0.106725	0.477667	0.011074	-0.431839	0.513461	0.20525
76	744.523	7.16776	Neg	-1	TLCAE(18:2)	TLCAE	bile acid ester	0.113616	50.5151	1.20836	1.17788	0.986685	0.863383	1.2223	1.10201	1.36888	1.1551	1.152	1.21811	0.996836	0.998979	1	0.999581	0.99511	0.999989	0.921531	0.999641	0.999694	0.995703	-0.131536	0.141514	0.104662	-0.150874	-0.343462	0.158061	0.00860656	0.321456	0.076477	0.0726039	0.153105	-0.8227	-0.237859	0.665951	0.246665	0.453394	-0.275519	-0.571802	0.745771	0.140017
77	764.55	6.28515	Neg	-1	TLCAE[O](18:0)	TLCAE[O]	bile acid ester	0.284116	10000	1.21995	0.945533	0.730866	1.0251	1.08117	1.02622	0.994655	1.09958	0.835132	0.786588	0.986204	1	0.839046	1	0.999994	1	1	0.999963	0.992975	0.956312	-0.0150463	0.271773	-0.0958473	-0.467368	0.0207124	0.0975507	0.0222888	-0.0227789	0.121913	-0.274971	-0.361366	-0.21291	-0.101197	0.268968	0.145687	0.225247	0.444385	-0.318554	-0.11027	0.141282
78	397.331	6.43246	Neg	-1	AAHFA(2:0/22:0)	AAHFA	estolides	0.176823	8.03549	1.13977	1.56095	0.785594	1.34916	1.00659	1.0309	0.946281	1.08983	0.857939	0.351164	0.999996	0.939916	0.999079	0.995154	1	1	1	1	0.999982	0.216085	-0.0684053	0.120342	0.574023	-0.41655	0.363654	-0.0589252	-0.024497	-0.148064	0.0556913	-0.289458	-1.57819	-0.725489	0.266571	0.253702	0.280473	0.399052	-0.3185	-0.46476	2.48667	-0.299837
79	411.346	6.6464	Neg	-1	AAHFA(2:0/23:0)	AAHFA	estolides	0.23598	40.9626	0.942413	1.58858	0.79308	1.45121	1.05567	1.11093	0.908471	0.922271	0.757281	0.54064	1	0.925507	0.999321	0.978323	1	0.999999	1	1	0.997152	0.74988	-0.0868574	-0.172427	0.580881	-0.421319	0.450394	-0.00869188	0.0649043	-0.225346	-0.203595	-0.487957	-0.974118	-0.714841	-0.0696582	0.523927	-0.0353592	0.0692349	-0.551155	-0.772549	2.85629	-0.341102
80	425.362	6.85523	Neg	-1	AAHFA(2:0/24:0)	AAHFA	estolides	0.0970376	190.527	1.08698	1.69376	0.84336	1.84698	1.1807	1.17238	0.97079	0.999425	0.880513	0.600754	1	0.889104	0.999969	0.790943	0.999975	0.999983	1	1	0.999998	0.905362	-0.0914012	0.028921	0.668828	-0.337181	0.79377	0.148244	0.138041	-0.13417	-0.0922309	-0.274985	-0.826555	-0.719123	-0.101537	0.546456	0.0943043	0.435923	-0.443464	-0.657376	3.0039	-0.340038
81	423.346	6.44951	Neg	-1	AAHFA(2:0/24:1)	AAHFA	estolides	0.110631	253.106	1.28204	1.83054	0.865876	1.72057	1.23497	1.39793	1.14891	1.32421	0.988623	0.715873	0.997209	0.663478	0.999972	0.76316	0.999229	0.977791	0.99998	0.993146	1	0.978141	-0.0474295	0.311013	0.824837	-0.255198	0.735456	0.257044	0.435866	0.152838	0.357702	-0.0639371	-0.529653	-0.561312	0.0772772	0.341746	0.534769	0.5804	-0.182129	-0.261313	2.94246	-0.206633
82	439.378	7.01118	Neg	-1	AAHFA(3:0/24:0), AAHFA(2:0/25:0), etc.	AAHFA	estolides	0.11536	25.2231	1.26981	2.08225	0.826925	1.69561	1.1806	1.34463	1.19878	1.17083	0.919039	0.700323	0.999507	0.648538	0.999931	0.898581	0.99998	0.997269	0.999955	0.999987	1	0.989667	-0.139682	0.204934	0.918462	-0.413853	0.622124	0.0998401	0.287532	0.12189	0.0878541	-0.261484	-0.65359	-1.04503	0.0860578	0.539929	0.357393	0.691484	-0.434076	-0.590866	3.17237	0.173881
83	437.361	6.60793	Neg	-1	AAHFA(3:0/24:1)	AAHFA	estolides	0.129354	416.845	1.0407	1.98859	0.941885	1.82207	0.890915	1.42869	0.638066	1.23761	0.745041	0.559871	1	0.798928	1	0.886201	1	0.994925	0.976016	0.999924	0.998834	0.902861	-0.103904	-0.0463509	0.887839	-0.190281	0.761672	-0.270544	0.410786	-0.752128	0.203651	-0.528513	-0.940739	-0.92417	0.295074	0.317384	-0.391512	0.484985	-0.232525	-0.261591	2.99781	-0.0726986
84	453.393	7.15942	Neg	-1	AAHFA(4:0/24:0)	AAHFA	estolides	0.0728275	547.47	1.13881	1.75541	0.832077	1.92643	1.23574	1.3583	1.07034	1.10295	0.804646	0.737288	0.999998	0.880258	0.99996	0.776945	0.999861	0.997142	1	1	0.999825	0.997251	-0.0994409	0.0880841	0.712364	-0.364651	0.846486	0.205931	0.342358	-0.00137049	0.0419211	-0.413015	-0.539141	-0.74252	-0.129058	0.573256	0.222343	0.471075	-0.429166	-0.634366	3.1989	-0.427436
85	819.743	12.6867	Neg	-1	AHAHFA(16:0/18:0/18:0)	AHAHFA	estolides	0.0862341	10000	2.0785	1.73314	1.27056	2.37187	1.30999	1.43096	2.69985	1.3438	1.30446	1.34657	0.648138	0.876073	0.999484	0.470571	0.998634	0.988991	0.322368	0.997248	0.998796	0.997108	-0.578041	0.477498	0.21535	-0.232576	0.667985	-0.188488	-0.0610539	0.854836	-0.15172	-0.194588	-0.148747	-2.64877	0.0797847	0.83486	0.23785	0.611467	0.583178	-1.09775	1.39257	0.351231
86	845.759	12.7779	Neg	-1	AHAHFA(18:1/18:0/18:0)	AHAHFA	estolides	0.116599	10000	0.984713	1.07333	0.796422	1.24745	1.1508	0.621375	1.19307	0.869383	0.741084	0.930992	1	1	0.998922	0.99915	0.999984	0.878185	0.999873	0.999984	0.991524	1	-0.214056	-0.23628	-0.111966	-0.542451	0.104921	-0.0114228	-0.900519	0.0406254	-0.415992	-0.646347	-0.317216	-0.99325	-0.482246	0.83333	-0.300693	0.309056	-0.717202	-1.40275	1.19322	-0.126363
87	509.456	7.86191	Neg	-1	AHFA(14:0/18:0)	AHFA	estolides	0.179347	10000	1.11907	1.01829	0.929587	0.90366	1.15356	0.862486	1.41834	0.909846	0.964954	0.764776	0.999971	1	0.999999	0.999989	0.999765	0.999683	0.891778	0.999994	1	0.974021	-0.0988356	0.0634679	-0.0726942	-0.204174	-0.244983	0.107256	-0.312263	0.405372	-0.235141	-0.150303	-0.485726	-0.548954	-0.376024	0.628472	0.0879228	0.383494	-0.281013	-0.510315	0.301404	-0.00917193
88	537.487	8.53744	Neg	-1	AHFA(16:0/18:0)	AHFA	estolides	0.136674	10000	1.21935	1.33545	0.989732	1.50774	1.16334	1.1337	1.50657	1.21555	1.17315	1.2962	0.992878	0.928194	1	0.696374	0.99909	0.99981	0.698066	0.993637	0.9986	0.960248	-0.0715435	0.214568	0.345786	-0.0864331	0.520848	0.146729	0.1095	0.519728	0.210066	0.158838	0.302743	-0.582842	-0.147061	0.515273	0.298486	0.561578	-0.216358	-0.559517	1.1669	0.42997
89	535.471	7.97218	Neg	-1	AHFA(16:1/18:0), AHFA(18:1/16:0)	AHFA	estolides	0.145358	10000	1.02798	1.52576	0.724631	1.50476	0.858557	1.08151	1.25682	0.991981	1.00256	1.15667	1	0.878654	0.97084	0.895885	0.999901	1	0.997205	1	1	0.999934	-0.0632137	-0.0234013	0.546312	-0.527895	0.526324	-0.283228	0.049829	0.266563	-0.0748287	-0.059518	0.146761	-0.537657	-0.143125	0.49114	0.0181018	0.177354	-0.26566	-0.555751	2.19687	-0.00218756
90	565.518	9.30487	Neg	-1	AHFA(18:0/18:0)	AHFA	estolides	0.167583	10000	0.970758	1.17879	0.874242	1.14279	0.912317	0.781564	1.34923	1.02421	1.05936	1.09589	1	0.998616	0.999737	0.999753	0.999991	0.975599	0.926793	1	1	0.999991	-0.111802	-0.154618	0.125503	-0.305697	0.0807647	-0.244195	-0.467365	0.320333	-0.0772918	-0.0286103	0.0203028	-0.628292	-0.36287	0.655757	-0.192282	0.187306	-0.45888	-0.757319	0.876105	0.257723
91	561.487	8.13821	Neg	-1	AHFA(18:2/18:0)	AHFA	estolides	0.0572221	100.541	1.08031	1.16227	0.951529	1.05746	1.07108	0.916165	1.54314	1.20451	1.31778	1.71086	0.999996	0.998499	1	1	0.999999	0.999986	0.569786	0.99262	0.919901	0.340109	-0.0846323	0.0268144	0.132309	-0.156312	-0.00402682	0.0144376	-0.210953	0.541234	0.183809	0.31348	0.690087	-0.658509	-0.140836	0.545449	-0.138414	0.426237	-0.20738	-0.638839	0.622583	0.413182
92	585.486	8.00027	Neg	-1	AHFA(20:4/18:0)	AHFA	estolides	0.162487	40.7346	1.05303	1.16805	1.34102	1.0242	1.06722	1.02799	1.01134	1.01105	1.19326	1.39722	1	0.999337	0.945	1	1	1	1	1	0.998143	0.893879	-0.112151	-0.0376004	0.111949	0.311184	-0.0776559	-0.01829	-0.072324	-0.0958775	-0.0962899	0.142753	0.37041	-0.966637	0.300951	0.329234	0.125112	-0.071395	-0.166518	-0.65598	1.067	-0.0751727
93	581.513	7.06232	Neg	-1	HAHFA(18:0/18:0)	HAHFA	estolides	0.070885	10000	1.34228	1.16667	1.08914	1.19355	1.0964	1.02162	1.24183	1.14949	1.22349	1.39459	0.652935	0.983405	0.999822	0.961465	0.999663	1	0.889918	0.991573	0.921916	0.523529	-0.044402	0.380289	0.177991	0.0787841	0.210853	0.0883669	-0.0135481	0.268061	0.156591	0.246595	0.435442	-0.513757	0.0110028	0.369548	0.357342	0.556495	0.227029	-0.358118	0.45789	0.434202
94	255.233	5.4034	Neg	-1	FA(16:0)	FA	fatty acid	0.0759649	25.098	0.992368	0.949592	0.858543	1.2432	1.19907	0.963273	1.03588	0.995157	0.931509	0.774017	1	1	0.994625	0.948044	0.982332	1	1	1	0.999992	0.882848	-0.0456495	-0.0567019	-0.12027	-0.265687	0.268414	0.216264	-0.0996328	0.00520529	-0.0526541	-0.148008	-0.415213	-0.480986	-0.0640953	0.408133	-0.160749	0.210408	-0.219765	-0.827246	0.517835	-0.0513984
95	253.218	4.86105	Neg	-1	FA(16:1)	FA	fatty acid	0.108643	113.325	1.01378	1.10074	1.14833	1.28381	1.04585	1.18322	1.08111	1.13543	0.998345	0.706157	1	0.998946	0.984648	0.718295	0.999999	0.950074	0.999813	0.991348	1	0.37055	-0.010128	0.00961717	0.128344	0.189403	0.350307	0.0545449	0.232593	0.102381	0.173115	-0.0125182	-0.512066	-0.195463	-0.0500262	0.215106	-0.0536432	0.104126	-0.0216313	-0.370383	0.663548	0.0918661
96	269.249	5.74542	Neg	-1	FA(17:0)	FA	fatty acid	0.0828709	62.4361	1.04941	0.910337	0.73165	1.26146	1.29659	0.882534	1.12319	0.937341	0.969798	0.805722	1	0.999989	0.908459	0.982936	0.965983	0.999856	0.999924	1	1	0.989459	-0.149034	-0.0794597	-0.284561	-0.59981	0.18606	0.225684	-0.32931	0.0185651	-0.242388	-0.193278	-0.46068	-0.926439	-0.203718	0.683054	-0.0173829	0.19843	-0.419426	-0.792099	0.399115	-0.4607
97	267.233	5.4227	Neg	-1	FA(17:1)	FA	fatty acid	0.149184	93.5458	1.02122	1.5019	0.849096	1.29906	1.27151	0.971784	1.04792	1.48322	1.55579	1.06384	1	0.397493	0.985964	0.827825	0.880345	1	1	0.431113	0.311596	0.999996	-0.00627165	0.0240255	0.580517	-0.242272	0.371192	0.340269	-0.0475633	0.0612586	0.562461	0.63138	0.0830142	-0.0159199	-0.165806	0.162911	-0.180321	0.490901	-0.238504	0.0430448	1.2212	0.477304
98	267.232	5.23393	Neg	-1	FA(17:1)	FA	fatty acid	0.106383	54.4488	1.05776	0.88537	0.92596	1.0346	0.972563	0.896772	1.04247	0.891458	1.04511	0.702077	0.999989	0.99325	0.999823	1	1	0.997004	0.999999	0.995549	0.999999	0.346048	-0.0563337	0.0246721	-0.231981	-0.167312	-0.00726112	-0.09647	-0.21352	0.00367218	-0.222095	0.00731647	-0.566632	-0.361988	-0.305537	0.498524	-0.0241282	0.27522	-0.177075	-0.41898	-0.176892	-0.100071
99	265.217	4.76316	Neg	-1	FA(17:2)	FA	fatty acid	0.170519	20.1647	0.794762	0.93625	1.10633	1.01489	0.927526	0.898273	1.48834	0.848836	1.02946	0.501748	0.968672	0.999999	0.999942	1	0.999996	0.999902	0.648711	0.996812	1	0.123707	-0.0255905	-0.356996	-0.120625	0.120186	-0.00426931	-0.134131	-0.180365	0.548113	-0.262032	0.0162965	-1.02056	0.246279	-0.405819	0.0827684	-0.384303	-0.195697	-0.490986	-0.428139	-0.238488	0.304753
100	265.217	4.32356	Neg	-2	FA(17:2)	FA	fatty acid	0.237803	4.25773	1.12936	1.01507	1.22743	0.922912	0.829095	0.932301	1.33494	0.942514	0.891791	0.58697	0.99521	1	0.889419	0.999832	0.928364	0.999949	0.614309	0.999989	0.996944	0.0754376	-0.00395874	0.171547	0.0176163	0.29168	-0.119694	-0.274349	-0.105091	0.41282	-0.0893726	-0.169181	-0.7726	-0.143086	0.117854	0.0133557	0.256163	0.210005	0.048472	-0.160585	-0.244141	0.457574
101	283.264	6.06338	Neg	-1	FA(18:0)	FA	fatty acid	0.0742078	12.7274	0.980717	1.00026	0.793684	1.1749	1.15387	0.950108	1.11049	0.977207	0.870981	0.778119	1	1	0.94527	0.994441	0.997702	1	0.999821	1	0.998257	0.916383	-0.0478515	-0.0759426	-0.047482	-0.381216	0.184691	0.158631	-0.121688	0.10335	-0.0811152	-0.247138	-0.40979	-0.459044	-0.119916	0.435405	-0.146435	0.195078	-0.276471	-0.751375	0.634905	-0.0259766
102	281.249	5.5748	Neg	-1	FA(18:1)	FA	fatty acid	0.144011	605.043	1.2897	1.32607	1.35517	1.27927	1.45783	1.25345	1.01753	1.33524	1.28493	1.17249	0.593338	0.48066	0.400373	0.627215	0.195913	0.712262	1	0.454268	0.60856	0.934278	-0.0527335	0.3143	0.354421	0.385745	0.302582	0.491093	0.273167	-0.0276588	0.364369	0.308955	0.176846	-0.342702	-0.300202	0.484704	0.257642	0.552042	0.133214	0.208152	0.506882	0.348229
103	279.233	5.12327	Neg	-1	FA(18:2)	FA	fatty acid	0.163913	3431.8	1.63586	1.64955	1.70889	1.4392	1.59052	1.321	1.43092	1.34199	1.55892	1.16955	0.0487367	0.0438894	0.0276407	0.21994	0.0696526	0.49018	0.233494	0.429939	0.0889752	0.937913	-0.0426357	0.667417	0.679436	0.730421	0.482636	0.626867	0.358993	0.474304	0.381743	0.597911	0.183313	-0.130203	-0.417103	0.419399	0.727838	0.880404	0.39401	0.64224	0.87259	0.523477
104	277.217	4.69614	Neg	-1	FA(18:3)	FA	fatty acid	0.112718	548.979	2.26343	3.63181	3.88666	3.45287	2.52436	2.90969	1.81627	2.09706	1.51188	1.16745	0.0613724	0.00145836	0.000793444	0.0022162	0.0270779	0.00884042	0.263961	0.105532	0.64889	0.99848	-0.0727818	1.10573	1.78791	1.88575	1.71502	1.26313	1.46808	0.788199	0.995586	0.523565	0.150573	-0.729684	0.382172	0.129166	1.06921	1.30993	0.938043	1.10101	2.98545	1.27726
105	297.279	6.35923	Neg	-1	FA(19:0)	FA	fatty acid	0.167997	53.8504	0.984376	1.0144	0.731456	1.26576	1.25486	0.942941	1.04748	0.958044	0.876562	0.741112	1	1	0.921403	0.984744	0.988071	1	1	1	0.999828	0.937038	-0.0850973	-0.107815	-0.0644751	-0.536255	0.254907	0.242427	-0.169858	-0.0181786	-0.146934	-0.27517	-0.517335	-0.636397	-0.176528	0.557633	-0.146658	0.287713	-0.464501	-0.812391	0.592504	0.0264614
106	295.263	5.94119	Neg	-1	FA(19:1)	FA	fatty acid	0.203308	10000	1.04825	0.953254	0.926877	1.10337	1.20881	0.944117	0.968186	1.08818	0.993731	0.825028	0.999999	0.999999	0.999947	0.999507	0.949418	0.999996	1	0.999864	1	0.945475	-0.0625726	0.0054155	-0.13164	-0.172122	0.0793458	0.21102	-0.145534	-0.109216	0.0593488	-0.0716455	-0.340058	-0.591327	-0.0530899	0.456699	0.0158227	0.170288	-0.169864	-0.53056	0.31783	-0.182191
107	311.295	6.63446	Neg	-1	FA(20:0)	FA	fatty acid	0.174428	39.2424	1.06063	1.30883	0.84935	1.42578	1.33367	1.02501	1.24124	1.06165	1.01714	0.941032	1	0.986929	0.999716	0.932707	0.979732	1	0.997269	1	1	1	-0.0770661	0.00784976	0.311212	-0.312635	0.434682	0.338332	-0.0414315	0.234718	0.0092418	-0.0525543	-0.16475	-0.617406	-0.141353	0.52756	-0.0355349	0.363704	-0.30462	-0.878559	1.5974	0.214793
108	309.28	6.16084	Neg	-1	FA(20:1)	FA	fatty acid	0.174506	423.512	1.04212	1.02192	0.844528	1.09809	1.15116	0.894287	1.06184	1.12851	1.09208	0.899642	1	1	0.990554	0.999915	0.997496	0.999609	0.999999	0.999249	0.999951	0.999755	-0.08995	-0.0304253	-0.058663	-0.333733	0.0450433	0.113144	-0.25114	-0.00338579	0.0844669	0.0371314	-0.242528	-0.530215	-0.342787	0.603152	-0.0473941	0.234313	-0.278195	-0.62289	0.585766	-0.138865
109	305.248	5.3914	Neg	-1	FA(20:3)	FA	fatty acid	0.0983445	2364.94	0.932864	0.803668	0.706642	0.644504	0.607889	0.689519	0.716946	0.77763	0.723055	0.54563	0.999846	0.754618	0.28009	0.104163	0.0515061	0.218956	0.321231	0.620438	0.347364	0.0126452	-0.00667546	-0.106937	-0.322004	-0.507624	-0.640414	-0.724796	-0.543012	-0.486739	-0.369519	-0.474498	-0.88068	-0.198042	0.133026	0.0449902	-0.305534	-0.215931	0.200654	-0.436708	-0.525628	-0.00367718
110	305.248	5.55814	Neg	-1	FA(20:3_ω9)	FA	fatty acid	0.222114	231.48	0.80064	0.547161	0.516957	0.497395	0.388623	0.595929	0.632975	0.63621	0.537711	0.573246	0.96196	0.169055	0.111524	0.0826613	0.0101405	0.299775	0.427983	0.440239	0.149084	0.232961	-0.00563643	-0.32641	-0.8756	-0.95752	-1.01317	-1.36919	-0.752423	-0.665415	-0.658063	-0.900732	-0.80841	-0.086544	-0.103104	0.172738	-0.865794	-0.22467	0.111235	-1.50919	-1.1056	-0.0120076
111	303.232	5.09019	Neg	-1	FA(20:4)	FA	fatty acid	0.106772	357.6	0.75069	0.775779	0.634986	0.714965	0.745375	0.696724	0.818015	0.749236	0.728824	0.468593	0.287905	0.412324	0.0280102	0.157024	0.264786	0.110788	0.662796	0.281302	0.201028	0.000219061	-0.0399779	-0.453689	-0.40626	-0.695181	-0.524034	-0.463939	-0.561318	-0.329778	-0.456486	-0.496335	-1.13357	0.163296	-0.533068	0.249838	-0.545765	-0.197695	-0.617607	-0.777918	-0.295198	-0.145663
112	301.216	4.67903	Neg	-1	FA(20:5)	FA	fatty acid	0.132926	275.724	0.918334	1.16596	0.948034	0.81352	0.898373	0.924799	1.11201	1.14666	0.939821	0.662589	0.999817	0.983262	0.999997	0.910223	0.998769	0.999914	0.998859	0.992279	0.999989	0.292772	-0.0383654	-0.161274	0.183151	-0.115354	-0.336116	-0.192979	-0.151154	0.114799	0.159077	-0.127908	-0.632179	0.14521	-0.518589	0.258283	-0.115417	0.0420161	-0.410422	-0.277361	0.417423	0.409391
113	325.31	6.89327	Neg	-1	FA(21:0)	FA	fatty acid	0.10567	32.0148	1.02057	1.08259	0.80789	1.33526	1.40562	1.04478	1.24727	1.01028	0.963953	0.937188	1	0.999999	0.996291	0.971132	0.928171	1	0.995204	1	1	1	-0.166035	-0.136655	-0.0515476	-0.473805	0.251088	0.325173	-0.102841	0.152737	-0.15128	-0.219	-0.259625	-0.881558	-0.36621	0.749664	-0.278654	0.313655	-0.444966	-1.11631	0.992361	-0.0306968
114	319.264	5.49368	Neg	-1	FA(21:3)	FA	fatty acid	0.147106	10000	2.26431	3.30665	3.14977	1.79586	2.16419	2.61674	1.6454	2.07207	1.91273	2.2925	0.115917	0.00916064	0.0128871	0.401284	0.151569	0.0463135	0.577012	0.193979	0.296263	0.10747	-0.0238359	1.15524	1.70154	1.63141	0.820836	1.08999	1.36393	0.694604	1.02724	0.911798	1.17308	-0.401276	0.129884	0.199883	1.00622	1.75792	0.70158	1.36176	2.75216	0.990689
115	317.248	5.85435	Neg	-1	FA(21:4)	FA	fatty acid	0.172745	11.6394	1.39531	1.02608	1.05829	1.03434	1.17267	0.971465	1.15323	1.28899	0.830138	1.02891	0.582471	1	0.999997	1	0.985707	1	0.993312	0.828228	0.962548	1	-0.113075	0.367512	-0.0759247	-0.0313372	-0.0643693	0.116719	-0.154841	0.0926016	0.253166	-0.381651	-0.0719509	-0.451087	-0.555372	0.667235	0.0228159	0.405423	0.674298	-0.64603	0.195644	0.222611
116	339.327	7.13683	Neg	-1	FA(22:0)	FA	fatty acid	0.173491	79.2814	1.10135	1.26495	0.93272	1.42137	1.55966	1.01951	1.36038	1.12364	1.18978	1.20546	0.999996	0.993013	1	0.919434	0.778506	1	0.960531	0.999979	0.99931	0.998761	-0.144084	-0.00480483	0.194999	-0.244568	0.363197	0.49715	-0.116213	0.299929	0.024101	0.106609	0.1255	-0.737791	-0.419042	0.724582	0.110013	0.265149	-0.389576	-0.754763	1.11765	0.222112
117	337.31	6.68494	Neg	-1	FA(22:1)	FA	fatty acid	0.113483	145.667	0.853181	0.947859	0.755681	0.80423	1.35083	0.76106	1.09452	1.22561	0.915592	0.705096	0.999262	1	0.959537	0.991825	0.94021	0.965127	0.999995	0.994971	0.999996	0.875641	-0.145874	-0.374949	-0.223129	-0.550024	-0.460193	0.287975	-0.539792	-0.0155787	0.147623	-0.273097	-0.649983	-0.98697	-0.0860442	0.635393	-0.570294	-0.151782	-0.402772	-0.735883	0.731997	-0.6655
118	335.294	6.37192	Neg	-1	FA(22:2)	FA	fatty acid	0.167029	10000	1.11074	1.50598	0.899945	1.70812	1.27434	1.09442	1.13336	0.996935	1.0245	0.857577	0.999998	0.908905	0.999997	0.728209	0.996528	0.999999	0.999987	1	1	0.999919	-0.0788791	0.0726471	0.511823	-0.23097	0.693531	0.270871	0.0512868	0.10173	-0.0833077	-0.0439564	-0.300541	-0.58589	-0.199716	0.54897	0.127838	0.460999	-0.370895	-0.563844	2.34764	-0.248326
119	333.279	5.98659	Neg	-1	FA(22:3)	FA	fatty acid	0.0982664	28.6856	0.957055	0.995964	0.769617	1.30979	0.929322	0.874889	0.971415	1.01534	0.890372	0.736738	0.999999	1	0.724221	0.696255	0.999932	0.991507	1	1	0.996939	0.569352	-0.0250935	-0.0884194	-0.0309276	-0.40288	0.364247	-0.130844	-0.217922	-0.0669333	-0.00312352	-0.192614	-0.465871	-0.311893	-0.0937623	0.330375	-0.157861	0.0407735	-0.14817	-0.349375	0.341882	-0.08529
120	331.264	5.64723	Neg	-1	FA(22:4)	FA	fatty acid	0.13589	5.41334	0.965514	0.821812	0.837077	1.02321	0.830369	0.957954	0.843772	0.879388	0.81492	0.735292	1	0.82842	0.887669	1	0.863184	0.999998	0.909547	0.981152	0.797857	0.389938	-0.00797424	-0.058605	-0.291094	-0.264542	0.0251287	-0.276149	-0.0699462	-0.253049	-0.193402	-0.303245	-0.451585	-0.208736	0.0238137	0.161	-0.192431	0.119348	-0.102732	-0.547002	-0.115307	-0.210971
121	329.248	5.28602	Neg	-1	FA(22:5)	FA	fatty acid	0.133307	11.2511	0.841575	0.689196	0.650207	0.791744	0.628566	0.807086	0.776837	0.797259	0.791302	0.544663	0.903181	0.208566	0.109229	0.683866	0.0728333	0.761737	0.604394	0.712376	0.68145	0.0112583	-0.0163434	-0.265179	-0.553356	-0.637373	-0.353237	-0.686206	-0.325549	-0.380659	-0.343223	-0.354043	-0.892909	-0.0398968	-0.269051	0.259918	-0.37762	-0.28064	-0.137276	-1.06989	-0.489514	-0.100665
122	327.232	4.99957	Neg	-1	FA(22:6)	FA	fatty acid	0.123139	33.3884	0.859924	0.915935	0.738283	0.803953	0.72668	0.76948	0.853427	0.865132	0.784844	0.459562	0.967024	0.999315	0.47966	0.801881	0.424203	0.636956	0.95629	0.974196	0.713562	0.00223357	-0.0296121	-0.247331	-0.156295	-0.467367	-0.344429	-0.490221	-0.407656	-0.258273	-0.23862	-0.379134	-1.15128	0.0138175	-0.410962	0.308308	-0.489932	-0.252631	0.000570214	-0.798816	0.11247	0.217462
123	353.341	7.39311	Neg	-1	FA(23:0)	FA	fatty acid	0.138201	89.0362	1.14095	1.19014	0.875433	1.42446	1.45045	0.926767	1.25848	0.999096	1.11211	1.18169	0.999941	0.99936	0.999936	0.921365	0.899697	1	0.994481	1	0.999992	0.999548	-0.192131	-0.00189822	0.0589966	-0.384063	0.318287	0.344366	-0.301853	0.139547	-0.193436	-0.038831	0.0487244	-0.836248	-0.555166	0.81502	-0.0453935	0.363883	-0.324184	-0.857539	1.03474	-0.000211519
124	351.325	6.92557	Neg	-1	FA(23:1)	FA	fatty acid	0.241186	10000	1.08529	1.07232	0.946588	1.34187	1.5775	0.799429	1.52004	0.973118	0.976796	0.906828	0.999997	0.999999	1	0.931695	0.617984	0.98637	0.702441	1	1	0.999984	-0.141388	-0.0233078	-0.0406572	-0.22058	0.282856	0.51625	-0.464347	0.462725	-0.180701	-0.175259	-0.282487	-0.443282	-0.703897	0.723016	0.219045	-0.0663479	-0.222621	-0.664279	0.619815	-0.0775079
125	367.357	7.67168	Neg	-1	FA(24:0)	FA	fatty acid	0.0983327	136.024	1.18562	1.25038	0.891131	1.42126	1.45412	1.05651	1.40524	1.16673	1.21144	1.13813	0.999653	0.996944	0.999989	0.941769	0.919317	1	0.951239	0.999852	0.999074	0.999969	-0.19034	0.0553052	0.132028	-0.356631	0.316827	0.349811	-0.111029	0.300477	0.0321346	0.0863879	-0.00367741	-1.02152	-0.320755	0.771253	0.0638902	0.381453	-0.279427	-0.814435	1.12934	0.0811759
126	365.341	7.15982	Neg	-1	FA(24:1)	FA	fatty acid	0.125764	537.219	1.04796	1.20896	0.85099	1.20372	1.26612	0.961559	1.19626	0.97029	1.1519	1.01396	1	0.997895	0.999424	0.998243	0.98969	1	0.998655	1	0.999811	1	-0.114127	-0.0465435	0.159642	-0.346912	0.153376	0.22629	-0.170679	0.144406	-0.157639	0.0898878	-0.0941319	-0.688191	-0.304766	0.650576	0.0497003	0.217982	-0.407313	-0.636003	1.04776	0.0671716
127	363.325	6.82365	Neg	-1	FA(24:2)	FA	fatty acid	0.0366607	32.5618	1.05153	1.19365	0.895136	1.27673	1.23875	1.16767	1.12571	1.03532	0.952557	0.96895	1	0.994767	0.999881	0.957725	0.980855	0.998067	0.999788	1	1	1	-0.144794	-0.072298	0.110585	-0.304616	0.207661	0.164095	0.078841	0.02604	-0.0947223	-0.214916	-0.190301	-0.774751	-0.379129	0.719498	-0.214649	0.35467	-0.356915	-0.532241	0.944598	-0.0806034
128	357.279	5.8734	Neg	-1	FA(24:5)	FA	fatty acid	0.125303	3378.99	0.852012	1.09632	0.913374	1.67318	1.27335	0.855814	0.794355	0.900424	0.692106	0.664769	0.999577	0.999997	0.999997	0.620524	0.990086	0.999666	0.992926	0.99999	0.888443	0.825658	-0.0332099	-0.264265	0.0994631	-0.163932	0.70938	0.315417	-0.257841	-0.365354	-0.184534	-0.564145	-0.622284	-0.346103	-0.134824	0.381298	-0.100398	0.0122726	-0.704668	-0.579109	1.32884	-0.45134
129	355.263	5.74463	Neg	-1	FA(24:6)	FA	fatty acid	0.0469784	173.978	0.97609	0.993929	0.808053	1.15941	1.19387	0.933924	0.983245	1.04064	0.81404	0.775417	1	1	0.965076	0.997031	0.989125	0.999996	1	1	0.971711	0.910127	-0.0874144	-0.122328	-0.0961999	-0.394893	0.12598	0.168231	-0.186037	-0.111791	-0.0299391	-0.384243	-0.45437	-0.667649	-0.149075	0.55448	-0.0880322	0.0620014	-0.340952	-0.636465	0.77791	-0.430045
130	381.372	7.97427	Neg	-1	FA(25:0)	FA	fatty acid	0.188605	42.4219	1.13426	1.23585	0.900317	1.50305	1.32305	1.05313	1.42706	1.2223	1.10832	1.18156	0.999979	0.998258	0.999996	0.889754	0.986791	1	0.944174	0.998857	0.999997	0.999754	-0.145246	0.0365074	0.160257	-0.296742	0.442651	0.258624	-0.0705669	0.367805	0.144355	0.00312732	0.0954432	-0.911861	-0.200222	0.676343	-0.0318707	0.50588	-0.364487	-0.981802	1.48806	-0.0254816
131	379.356	7.40636	Neg	-1	FA(25:1)	FA	fatty acid	0.0759524	10000	1.17643	0.996697	0.872698	1.55927	1.56389	0.895007	1.40614	1.33537	1.15219	1.111	0.999756	1	0.999948	0.82244	0.817651	0.999992	0.949287	0.980829	0.999926	0.999995	-0.191451	0.0429677	-0.196223	-0.387896	0.449416	0.453687	-0.351481	0.300286	0.22579	0.0129267	-0.0395875	-1.03527	-0.308526	0.76944	0.176001	0.469548	-0.516646	-1.13472	0.798314	-0.252265
132	395.388	8.31187	Neg	-1	FA(26:0)	FA	fatty acid	0.145978	91.5634	1.20841	1.39047	0.950557	1.49599	1.41449	1.08776	1.38914	1.19321	1.16178	1.19548	0.99876	0.946254	1	0.85779	0.929728	0.999999	0.947083	0.999291	0.999822	0.999228	-0.146603	0.126509	0.328973	-0.219758	0.434498	0.353674	-0.0252461	0.327588	0.108244	0.0697361	0.110982	-0.827883	-0.323373	0.711447	0.158805	0.50495	-0.284229	-0.683771	1.53349	0.137201
133	393.373	7.68139	Neg	-1	FA(26:1)	FA	fatty acid	0.253274	136.557	0.984217	1.35368	0.841103	1.25446	1.07637	0.700712	1.20723	0.891513	0.848456	0.981852	1	0.991702	0.999905	0.999068	1	0.976099	0.999802	0.999998	0.99994	1	-0.0941428	-0.117094	0.342743	-0.343789	0.232921	0.0120341	-0.60725	0.17756	-0.259815	-0.331231	-0.120566	-0.689983	-0.167551	0.575105	-0.0700801	0.381308	-0.66251	-0.975825	1.76556	0.238494
134	385.306	4.3538	Neg	-1	FA(26:5)	FA	fatty acid	0.0795302	62.4036	1.0765	1.02019	1.06048	1.01384	1.48896	1.06595	1.12039	1.39009	1.23275	1.92531	0.999912	1	0.999989	1	0.266631	0.999976	0.996874	0.461384	0.872744	0.0179117	-0.020383	0.0859684	0.00846053	0.0643376	-0.000559394	0.55392	0.0717539	0.143617	0.454797	0.281492	0.924711	-0.369741	0.17882	0.129773	0.121503	0.220458	-0.0840552	-0.420159	0.477932	-0.0323907
135	409.403	8.67898	Neg	-1	FA(27:0)	FA	fatty acid	0.224571	40.0775	1.1961	1.51058	1.07777	1.66734	1.67955	1.15234	1.76111	1.39296	1.35672	1.47758	0.999288	0.85114	1	0.676647	0.662602	0.999902	0.571605	0.948416	0.967861	0.883114	-0.169115	0.0892203	0.42599	-0.0610605	0.568436	0.578963	0.0354559	0.64737	0.309043	0.271013	0.394118	-0.961557	-0.278999	0.733211	0.19019	0.140031	-0.06256	-0.507268	1.6325	0.152735
136	423.419	9.06826	Neg	-1	FA(28:0)	FA	fatty acid	0.0904525	19.2446	1.13389	1.43751	0.918802	1.59352	1.29357	1.05705	1.28717	1.12471	1.22938	1.27587	0.999949	0.896182	0.999999	0.719893	0.98503	1	0.986843	0.999972	0.996837	0.989662	-0.0573965	0.12389	0.466177	-0.179571	0.614822	0.313961	0.0226527	0.306805	0.112156	0.24054	0.294085	-0.551125	-0.0694452	0.448381	0.0832303	0.381078	-0.0926372	-0.486844	1.76754	0.117836
137	479.482	10.8691	Neg	-1	FA(32:0)	FA	fatty acid	0.170228	10000	0.794507	0.892212	0.590295	0.809909	0.955648	0.756382	1.17736	0.495432	0.963453	0.665387	0.999702	1	0.909483	0.999859	1	0.998542	0.999986	0.712235	1	0.978499	-0.0466467	-0.378514	-0.211188	-0.807138	-0.350815	-0.112095	-0.44946	0.18891	-1.05989	-0.100361	-0.634381	-0.342475	-0.255356	0.457891	0.0793795	-0.737479	-0.477443	-0.805816	0.649695	-0.477443
138	477.467	9.91217	Neg	-3	FA(32:1)	FA	fatty acid	0.23864	10000	1.64394	1.17471	0.583455	2.30456	1.06909	1.12995	1.74171	0.983667	0.943867	0.980297	0.929354	0.999986	0.895156	0.525417	1	0.999999	0.880042	1	1	1	-0.311883	0.405276	-0.0795736	-1.08919	0.892607	-0.215493	-0.135625	0.488626	-0.335641	-0.395227	-0.340592	-1.60407	-0.160465	0.828888	-0.00952277	0.941897	0.283454	-0.479743	0.500265	-0.259243
139	271.228	4.54903	Neg	-1	FA[aOH](16:0)	FA[aOH]	fatty acid	0.224494	759.808	1.10251	0.986923	0.951541	1.18695	1.44561	1.08925	1.37316	0.961815	1.07315	1.26168	0.999973	1	1	0.996952	0.766155	0.999992	0.871554	1	0.999999	0.975249	-0.077899	0.0628887	-0.096889	-0.149562	0.169355	0.453782	0.0454405	0.379597	-0.134068	0.0239485	0.257446	-0.208589	-0.573824	0.548716	-0.0552977	0.646463	-0.4025	-0.785719	0.693669	-0.198617
140	299.259	5.22126	Neg	-1	FA[aOH](18:0)	FA[aOH]	fatty acid	0.121111	208.898	0.994197	1.43971	1.01071	1.43133	1.48055	1.2673	1.42105	1.31808	1.05434	0.293991	1	0.74878	1	0.762615	0.680615	0.966392	0.779257	0.922333	1	0.00209628	-0.0916747	-0.10007	0.4341	-0.0763035	0.425685	0.474455	0.250088	0.415282	0.306761	-0.015337	-1.85783	-0.825201	0.112108	0.43807	-0.698097	0.42493	-0.0270442	-0.303872	1.2862	0.319972
141	313.274	5.51521	Neg	-2	FA[aOH](19:0)	FA[aOH]	fatty acid	0.186985	237.852	1.05999	1.13478	1.00107	1.17246	1.29193	0.990385	1.18082	0.888655	0.945649	1.01397	1	0.999839	1	0.998901	0.96836	1	0.998444	0.999911	1	1	-0.0996006	-0.0155488	0.0828082	-0.0980534	0.12994	0.269923	-0.113539	0.14019	-0.269905	-0.180223	-0.0795857	-0.381136	-0.548461	0.630795	-0.116954	0.405752	-0.335444	-0.55419	0.671575	0.13104
142	327.29	5.80193	Neg	-1	FA[aOH](20:0)	FA[aOH]	fatty acid	0.117828	10000	0.962697	1.1347	0.826852	1.4056	1.33933	1.04817	1.11351	1.016	1.01291	0.852351	1	0.999899	0.997088	0.892459	0.950501	1	0.999976	1	1	0.999263	-0.0827532	-0.137599	0.0995566	-0.357052	0.408436	0.338758	-0.0148763	0.0723674	-0.0598465	-0.0642491	-0.313234	-0.571466	-0.24629	0.569497	-0.136111	0.212625	-0.489312	-0.766199	1.06949	-0.00462492
143	355.321	6.30498	Neg	-1	FA[aOH](22:0)	FA[aOH]	fatty acid	0.112504	1822.74	0.953266	1.04848	0.800501	1.33826	1.27563	1.02166	1.042	1.00388	0.942657	0.739303	1	1	0.960768	0.849968	0.935775	1	1	1	0.999999	0.82612	-0.0548853	-0.123935	0.0134209	-0.37591	0.365477	0.296329	-0.0239658	0.00447133	-0.0492951	-0.140081	-0.490647	-0.485758	-0.145383	0.466485	-0.0816399	0.156517	-0.446682	-0.641456	0.812102	-0.130383
144	353.305	5.86642	Neg	-2	FA[aOH](22:1)	FA[aOH]	fatty acid	0.153555	180.645	0.841455	0.911339	0.835041	1.25626	1.32778	0.871402	0.989471	0.915987	0.975533	0.833021	0.995474	0.999974	0.993805	0.970812	0.905369	0.999219	1	0.999985	1	0.993211	-0.0865766	-0.335619	-0.220517	-0.346657	0.242556	0.322438	-0.285166	-0.101847	-0.213178	-0.122314	-0.350152	-0.538482	-0.311895	0.590647	-0.204733	0.168583	-0.970706	-0.745223	0.446127	-0.362455
145	369.336	6.53409	Neg	-1	FA[aOH](23:0)	FA[aOH]	fatty acid	0.12038	5424.31	1.02383	1.07092	0.847355	1.47844	1.44204	1.05026	1.11631	1.01445	0.989161	0.736247	1	0.999998	0.995711	0.636296	0.701246	1	0.999842	1	1	0.844609	-0.0995194	-0.0655442	-0.000670438	-0.338481	0.464561	0.428593	-0.0287759	0.0592243	-0.0788201	-0.115242	-0.541257	-0.648777	-0.261251	0.61147	-0.126342	0.223295	-0.293585	-0.689673	0.761694	-0.0740327
146	383.352	6.75127	Neg	-1	FA[aOH](24:0)	FA[aOH]	fatty acid	0.129806	570.11	1.05153	1.13518	0.885699	1.2718	1.3617	1.08958	1.19261	1.06504	0.94911	0.739606	1	0.9986	0.99901	0.909848	0.746122	0.999949	0.984765	0.999997	0.999999	0.766015	-0.0391354	0.0333614	0.143788	-0.214247	0.307736	0.406278	0.0846307	0.214982	0.0517779	-0.114488	-0.474306	-0.496941	0.05317	0.326365	0.0900176	0.362129	-0.352062	-0.50489	0.830513	0.105741
147	381.336	6.33529	Neg	-1	FA[aOH](24:1)	FA[aOH]	fatty acid	0.131562	440.004	1.05238	1.15953	0.897793	1.2393	1.33815	1.03221	1.30175	1.07879	1.02726	0.87095	1	0.998772	0.999915	0.981983	0.900393	1	0.939552	0.999997	1	0.999297	-0.0715301	0.00212399	0.142005	-0.227076	0.237996	0.348706	-0.0257995	0.308926	0.0378862	-0.0327339	-0.270869	-0.62933	-0.0749681	0.489708	0.0319266	0.295126	-0.320681	-0.559896	0.858367	0.127543
148	397.367	6.95743	Neg	-1	FA[aOH](25:0)	FA[aOH]	fatty acid	0.174497	419.288	0.967319	1.0883	0.738213	1.35916	1.37722	1.02889	1.13976	1.01634	0.978495	0.795779	1	0.999989	0.868146	0.861792	0.834992	1	0.999469	1	1	0.969896	-0.0798341	-0.127771	0.0422403	-0.517725	0.36288	0.381922	-0.0387513	0.108891	-0.0564461	-0.111197	-0.409395	-0.549074	-0.254111	0.563683	-0.132141	0.218069	-0.46924	-0.646768	0.969678	-0.196189
149	395.351	6.5538	Neg	-1	FA[aOH](25:1)	FA[aOH]	fatty acid	0.14605	231.419	0.979252	0.838021	0.87193	1.20757	1.27147	0.84843	1.1152	0.870711	1.02108	0.732189	1	0.998154	0.99977	0.99696	0.983368	0.998958	0.999969	0.999749	1	0.925048	-0.0963521	-0.1266	-0.351294	-0.294067	0.175759	0.25015	-0.333485	0.0609453	-0.296086	-0.0662579	-0.546064	-0.744778	-0.100815	0.556537	-0.220636	0.253721	-0.412884	-1.24872	0.49689	-0.302049
150	411.383	7.15114	Neg	-1	FA[aOH](26:0)	FA[aOH]	fatty acid	0.132484	479.374	0.943976	0.979635	0.809658	1.19729	1.13208	0.858705	1.08164	0.933738	0.992343	0.675262	0.999999	1	0.954503	0.982575	0.998833	0.99443	0.999977	0.999993	1	0.50356	-0.059533	-0.14271	-0.0892162	-0.364148	0.200238	0.119441	-0.279299	0.0536841	-0.158443	-0.0706228	-0.626013	-0.558207	-0.0787483	0.458356	-0.332771	0.205406	-0.300766	-0.801067	0.741892	-0.208473
151	409.367	6.7626	Neg	-1	FA[aOH](26:1)	FA[aOH]	fatty acid	0.206153	130.394	0.960224	0.950009	0.764194	1.26143	1.42716	0.947218	1.1614	0.931	1.09865	0.75232	1	1	0.928492	0.968255	0.760784	1	0.998521	0.999998	0.999972	0.905464	-0.0867961	-0.145353	-0.160783	-0.474785	0.248261	0.426347	-0.165028	0.129066	-0.189942	0.0489379	-0.497379	-0.548134	-0.301974	0.589719	-0.0680997	0.0792822	-0.447242	-0.744635	0.462005	-0.19972
152	271.228	3.26559	Neg	-1	FA[O](16:0)	FA[O]	fatty acid	0.0603047	1369.36	0.920169	0.948305	0.700262	0.872639	0.850203	0.837349	1.08531	0.755979	0.862618	0.641126	0.999936	0.999999	0.54674	0.996253	0.987105	0.977044	0.999944	0.781278	0.993232	0.310655	-0.0134412	-0.133471	-0.0900184	-0.527474	-0.209984	-0.247562	-0.26954	0.104663	-0.417022	-0.226647	-0.65476	-0.0550892	-0.229695	0.244461	-0.0170158	0.144993	-0.528391	-0.565882	0.697973	-0.402146
153	269.212	3.19337	Neg	-1	FA[O](16:1)	FA[O]	fatty acid	0.107474	48.9086	1.40065	1.3524	0.838963	1.37106	1.03475	1.08326	1.33215	1.24523	0.977896	1.21756	0.749148	0.833983	0.991916	0.802275	1	0.999988	0.866247	0.966171	1	0.982654	-0.100858	0.385235	0.334667	-0.354179	0.354431	-0.0515701	0.0145165	0.3129	0.21555	-0.133106	0.183135	-0.860727	0.0828187	0.475334	0.461805	0.390468	0.30343	-0.241356	1.21616	0.0291994
154	285.243	3.7346	Neg	-1	FA[O](17:0)	FA[O]	fatty acid	0.0779317	704.02	1.01563	0.755089	0.647775	0.744474	0.88636	0.763229	0.878432	0.787096	0.833441	0.74694	1	0.647559	0.204078	0.596698	0.995637	0.686192	0.99269	0.792119	0.939609	0.608442	-0.0293947	-0.00702637	-0.434676	-0.65583	-0.4551	-0.20343	-0.419207	-0.216393	-0.374783	-0.292243	-0.450331	-0.295624	-0.160706	0.368146	0.0643283	0.186632	-0.27204	-0.803344	-0.265287	-0.235398
155	297.242	4.63581	Neg	-1	FA[O](18:1)	FA[O]	fatty acid	0.0997608	35.8909	0.952856	1.24408	1.50619	1.18944	2.09285	1.46318	1.97895	1.80111	1.18507	0.979876	1	0.996292	0.847705	0.999393	0.2779	0.889746	0.355815	0.515927	0.999492	1	-0.0886323	-0.158302	0.226447	0.502267	0.161651	0.976839	0.460479	0.896101	0.760258	0.156336	-0.117961	0.264032	-0.841602	0.311674	0.468649	0.721749	-1.6653	0.254107	0.869715	-0.444481
156	295.227	3.77903	Neg	-1	FA[O](18:2)	FA[O]	fatty acid	0.0863016	5.89721	1.41499	1.07479	1.27339	1.05956	1.28989	1.2829	1.05246	1.13455	1.18246	0.651055	0.845701	0.999999	0.976485	1	0.967812	0.971719	1	0.999828	0.998218	0.670615	-0.0718249	0.428963	0.0322354	0.27685	0.0116413	0.295427	0.287586	0.00193783	0.110301	0.169965	-0.690973	0.324176	-0.740878	0.201227	0.694512	0.435974	0.156402	0.305817	-0.0746151	-0.134496
157	521.491	7.62937	Neg	-2	FA[O](34:1)	FA[O]	fatty acid	0.0454692	10000	#NUM!	#NUM!	#NUM!	#NUM!	#NUM!	#NUM!	#NUM!	#NUM!	#NUM!	#NUM!	NA	NA	NA	NA	NA	NA	NA	NA	NA	NA	#NUM!	0.0235295	0.330511	-0.665815	0.121301	0.274083	#NUM!	0.48977	0.032301	0.331383	0.733722	#NUM!	0.614642	0.55466	0.601526	0.302473	-0.833411	-1.5294	1.93265	0.588291
158	297.243	3.65948	Neg	-1	HYA	FA[O]	fatty acid	0.109129	663.533	1.19256	0.765775	0.734579	0.783442	1.01143	0.937112	1.64813	1.10226	1.04489	0.672385	0.896479	0.552508	0.395167	0.646651	1	0.999911	0.0488058	0.997468	0.999998	0.164345	-0.00795127	0.246114	-0.392959	-0.452963	-0.360054	0.00844522	-0.101657	0.712883	0.132511	0.0553961	-0.580593	-0.0243893	-0.1843	0.184835	0.00321255	0.317078	0.418052	-0.42796	-0.34701	-0.403906
159	299.26	4.15203	Neg	-1	HYB	FA[O]	fatty acid	0.0573552	44655	0.904492	0.901077	0.72546	0.773719	0.975223	0.821439	0.978339	0.972171	0.929476	0.866647	0.999236	0.99897	0.549959	0.769207	1	0.92708	1	1	0.99995	0.989062	-0.0283034	-0.173123	-0.178582	-0.491335	-0.398422	-0.0644999	-0.312077	-0.0598965	-0.0690219	-0.133814	-0.234787	-0.220512	-0.232261	0.367862	-0.0201133	0.252764	-0.75202	-0.420292	0.168762	-0.284215
160	769.952	8.0521	Neg	-2	GD3(d41:1)	GD3	ganglioside	0.193816	10000	0.74829	0.947303	0.652429	0.64878	0.727904	0.862701	0.737224	0.83315	1.05746	0.772469	0.976069	1	0.826997	0.817875	0.958946	0.999858	0.967634	0.999155	1	0.988743	-0.134696	-0.553026	-0.212798	-0.750803	-0.758894	-0.592875	-0.347763	-0.574521	-0.398047	-0.0540859	-0.507147	-0.991562	0.0163869	0.571088	-0.323154	-0.512221	-0.823705	-0.299937	-0.109144	-0.229313
161	776.961	8.32314	Neg	-2	GD3(d42:1)	GD3	ganglioside	0.143224	6.39509	0.724187	0.558127	0.507418	0.458254	0.906509	0.989467	0.745987	0.758851	1.11795	0.564283	0.914295	0.403701	0.252932	0.143201	0.999989	1	0.948049	0.962927	0.999965	0.424001	-0.0560603	-0.521625	-0.897395	-1.03481	-1.18184	-0.197667	-0.0713373	-0.478838	-0.454171	0.10479	-0.88157	-0.266096	-0.396465	0.494381	-0.859256	0.0873629	-0.792983	-1.66353	0.321588	-1.35024
162	1235.8	8.50726	Neg	-1	GM3(d18:1/22:0)	GM3	ganglioside	0.193434	10000	0.985553	0.688413	0.799334	0.746997	0.736757	0.853614	0.992233	0.84082	0.674109	0.270377	1	0.927537	0.997289	0.982623	0.976697	0.999842	1	0.999654	0.905027	0.0187209	-0.0793819	-0.100376	-0.618035	-0.402511	-0.500208	-0.52012	-0.307726	-0.0906316	-0.329512	-0.648329	-1.96634	-0.732516	0.040642	0.453729	-0.0190643	0.145281	-0.427344	-1.43365	-0.438171	0.0177156
163	1249.81	8.81286	Neg	-1	GM3(d18:1/23:0)	GM3	ganglioside	0.164077	10000	0.694416	0.555333	0.666164	0.692777	0.607747	0.74763	0.792549	0.626094	0.594517	0.224916	0.924033	0.553822	0.8733	0.921596	0.722238	0.978982	0.995435	0.775401	0.681406	0.00469897	-0.0480218	-0.574149	-0.896597	-0.634072	-0.577558	-0.76648	-0.467625	-0.383449	-0.723572	-0.798233	-2.20056	-0.570475	0.0927635	0.333646	-0.600627	-0.324187	-0.797632	-2.2056	-0.270509	-0.213682
164	1151.7	7.09817	Neg	-1	GM3(d34:1)	GM3	ganglioside	0.203479	10000	0.683647	0.470729	0.601995	0.611063	0.582677	0.869463	0.530974	0.616531	0.583587	0.257374	0.951255	0.421092	0.810606	0.831864	0.761474	0.999977	0.609662	0.843898	0.76392	0.0282837	-0.0840454	-0.632723	-1.17108	-0.816221	-0.794653	-0.863276	-0.28585	-0.997332	-0.781801	-0.861027	-2.04211	-0.686211	0.526904	-0.0928296	-0.444727	-0.989543	-0.463899	-1.95998	-0.758346	-0.794902
165	1179.74	7.48477	Neg	-1	GM3(d36:1)	GM3	ganglioside	0.121156	10000	0.876101	0.72291	0.669035	0.704885	0.765945	0.949382	0.882974	0.762731	0.724386	0.275461	0.99961	0.857236	0.686659	0.806463	0.944746	1	0.999768	0.939912	0.861088	0.0016886	-0.041637	-0.232468	-0.509748	-0.621483	-0.546178	-0.426325	-0.116577	-0.221194	-0.432391	-0.506806	-1.90172	-0.53916	0.132872	0.281376	-0.325281	-0.0040558	-0.368066	-1.16738	-0.198945	-0.162922
166	1263.83	9.13832	Neg	-1	GM3(d42:1)	GM3	ganglioside	0.111989	10000	0.891047	0.75355	0.718751	0.746361	0.67602	0.734659	0.897212	0.7091	0.692846	0.21734	0.999992	0.986646	0.964928	0.983398	0.912541	0.976808	0.999995	0.955868	0.937124	0.00563323	-0.0517123	-0.218139	-0.459937	-0.528148	-0.473766	-0.616573	-0.496565	-0.208192	-0.547651	-0.581106	-2.25369	-0.616552	0.189629	0.271787	-0.532798	0.0628877	-0.184506	-1.13269	-0.143497	-0.103623
167	1261.82	8.50029	Neg	-1	GM3(d42:2)	GM3	ganglioside	0.236875	10000	0.916381	0.640727	0.644948	0.770462	0.716374	0.77949	0.963471	0.646319	0.546109	0.153611	0.999996	0.689962	0.704098	0.973533	0.899468	0.980052	1	0.708597	0.364684	8.23207e-05	-0.0425591	-0.16854	-0.684777	-0.675304	-0.418764	-0.523775	-0.401956	-0.0962466	-0.672241	-0.915299	-2.74521	-0.555014	0.225917	0.201419	-0.121046	-0.121046	-0.263529	-1.51387	-0.263529	-0.276935
168	1251.79	8.34747	Neg	-1	GM3[O](d40:1)	GM3[O]	ganglioside	0.184252	10000	0.823445	0.775501	0.611876	0.754903	0.695355	0.651459	1.02081	0.630783	0.646662	0.307636	0.998992	0.992315	0.749208	0.984811	0.931556	0.851462	1	0.801129	0.840501	0.0352079	-0.0456653	-0.325921	-0.412464	-0.754355	-0.451301	-0.569844	-0.663919	-0.0159553	-0.710449	-0.674582	-1.74637	-0.574508	0.261576	0.175936	-0.26829	0.254264	-0.963736	-0.984347	-0.375367	0.122321
169	1279.82	8.94116	Neg	-1	GM3[O](d42:1)	GM3[O]	ganglioside	0.0293223	10000	0.623038	0.688524	0.685571	0.618475	0.79425	0.665015	0.890886	0.541211	0.317959	#NUM!	NA	NA	NA	NA	NA	NA	NA	NA	NA	NA	-0.188904	-0.871512	-0.727325	-0.733526	-0.882116	-0.521239	-0.777445	-0.355591	-1.07464	-1.84199	#NUM!	-1.23777	0.0423403	0.628716	-1.09559	-0.207179	-1.31177	-1.24293	-0.439273	-0.499772
170	1063.84	14.9162	Neg	-1	AMGDG[e](16:1e/18:1/18:1)	AMGDG[e]	glyceroglycolipid	0.178499	10000	1.28364	1.33911	0.840352	1.43946	1.30273	1.39725	1.99568	1.07608	1.03774	1.01948	0.984859	0.960476	0.99893	0.877691	0.978144	0.918198	0.277438	1	1	1	-0.0513514	0.308894	0.369923	-0.302286	0.474171	0.330191	0.431241	0.945527	0.0544314	0.00209465	-0.0235245	-0.437758	-0.179821	0.463524	-0.0692627	0.603626	0.392317	-0.590609	1.15735	0.543032
171	963.624	8.24004	Neg	-1	DGDG(16:0/17:1)	DGDG	glyceroglycolipid	0.109509	10000	1.15865	1.37901	0.956758	1.12943	1.16483	0.86011	1.51392	1.00224	0.880514	0.636396	0.999855	0.954721	1	0.999973	0.999803	0.999823	0.842948	1	0.99996	0.78042	-0.0920952	0.120352	0.371541	-0.155869	0.0834975	0.128028	-0.309502	0.506191	-0.0888614	-0.275678	-0.744098	-0.71489	-0.113986	0.55259	0.124174	0.588756	-0.351875	-0.582252	1.6708	0.0260776
172	977.641	8.24439	Neg	-1	DGDG(16:0/18:1)	DGDG	glyceroglycolipid	0.192076	10000	1.32546	1.18148	1.25614	1.21712	1.19796	1.13387	1.29431	1.31811	1.2469	1.59334	0.906971	0.99643	0.970382	0.988554	0.993604	0.999625	0.940528	0.915576	0.975788	0.48191	-0.0307457	0.375748	0.209855	0.298253	0.252728	0.229839	0.15051	0.34144	0.367729	0.2876	0.641306	-0.435672	0.0512868	0.292148	0.399757	0.515234	0.212255	-0.73895	0.924364	0.444151
173	737.396	4.77389	Neg	-1	DGMG(18:2)	DGMG	glyceroglycolipid	0.106466	10000	0.925941	0.583521	0.603514	0.416808	0.163317	0.187421	0.338625	0.21257	0.149149	0.0892748	0.999953	0.122968	0.165411	0.00401241	8.94729e-08	2.09967e-07	0.000440123	3.0849e-06	9.52899e-09	3.50159e-10	-0.00381388	-0.114822	-0.780956	-0.732355	-1.26636	-2.61807	-2.41946	-1.56605	-2.23781	-2.74899	-3.48942	0.0415078	-0.149795	0.0968452	-0.555519	-0.122618	0.333671	-0.360703	-1.09997	-0.882195
174	808.533	7.80585	Neg	-1	EPMGDG[e](30:1e)	EPMGDG[e]	glyceroglycolipid	0.0719517	10000	1.01838	1.04809	0.831551	1.29076	1.47085	0.899624	0.992653	0.940149	0.677308	0.517637	1	1	0.994284	0.954123	0.715743	0.999939	1	1	0.706633	0.18128	-0.0789257	-0.0526555	-0.0111679	-0.345048	0.289294	0.477725	-0.231532	-0.0895641	-0.167965	-0.641042	-1.02891	-0.729251	0.0387964	0.453677	0.077188	0.41407	-0.649225	-0.580136	0.418418	0.128214
175	822.549	7.95633	Neg	-1	EPMGDG[e](31:1e)	EPMGDG[e]	glyceroglycolipid	0.110564	14.4304	1.18732	0.990872	0.864806	1.29201	1.29628	0.87502	1.04545	0.761644	0.647684	0.524354	0.999203	1	0.999804	0.98466	0.983304	0.999906	1	0.977352	0.773296	0.36859	-0.149057	0.098658	-0.162286	-0.358608	0.220558	0.225318	-0.341668	-0.0849341	-0.541868	-0.775695	-1.08044	-0.732911	-0.451567	0.737309	0.352122	0.10667	-0.162818	-0.876031	0.448302	-0.0591279
176	836.564	8.37264	Neg	-1	EPMGDG[e](32:1e)	EPMGDG[e]	glyceroglycolipid	0.156584	10000	1.06596	0.870605	0.833214	1.13755	1.31167	0.929858	1.14913	0.820914	0.80218	0.681905	1	0.999685	0.997113	0.999831	0.959101	0.999999	0.999676	0.994842	0.988818	0.792042	-0.114864	-0.0227091	-0.314774	-0.378105	0.0710646	0.276544	-0.219783	0.0856768	-0.399561	-0.432867	-0.667221	-0.493984	-0.523488	0.672878	-0.0500337	0.260069	-0.278163	-1.00297	0.276304	-0.21766
177	834.547	7.88857	Neg	-1	EPMGDG[e](32:2e)	EPMGDG[e]	glyceroglycolipid	0.172079	8.70602	1.0972	0.784163	0.812643	1.59611	1.25903	0.826346	0.950799	0.97039	0.643687	0.486337	0.999982	0.966627	0.987689	0.525937	0.975882	0.993103	1	1	0.590001	0.124705	-0.0771715	0.0566488	-0.427946	-0.376478	0.597393	0.255142	-0.352353	-0.149959	-0.120534	-0.712741	-1.11714	-0.435238	-0.366526	0.570249	0.311808	0.322253	-0.464115	-0.876911	0	-0.406928
178	850.581	8.54706	Neg	-1	EPMGDG[e](33:1e)	EPMGDG[e]	glyceroglycolipid	0.228814	10000	0.94971	1.35342	0.828172	1.51427	1.23868	1.14433	0.903429	0.85008	0.699785	0.565829	1	0.97663	0.999246	0.874165	0.997933	0.999958	0.999997	0.999784	0.939564	0.612379	-0.0688018	-0.143243	0.367804	-0.340799	0.529818	0.240003	0.125699	-0.215318	-0.30313	-0.583819	-0.890363	-0.361708	-0.38855	0.543852	0.18508	0.22768	-0.842488	-0.189569	0.859734	0.433247
179	864.596	9.0323	Neg	-1	EPMGDG[e](34:1e)	EPMGDG[e]	glyceroglycolipid	0.145331	10000	1.13386	1.00941	0.874014	1.08257	1.46353	0.892948	1.5188	0.933677	0.868751	0.635989	0.999839	1	0.999708	0.999998	0.780752	0.999935	0.699145	0.999999	0.999578	0.619746	-0.211227	-0.0299905	-0.197716	-0.405499	-0.0967713	0.338224	-0.374579	0.391708	-0.310231	-0.414212	-0.864152	0.180217	-1.3829	0.569004	0.099989	-0.186934	-0.00302611	-0.770607	0.593252	-0.415793
180	862.579	8.46876	Neg	-1	EPMGDG[e](34:2e)	EPMGDG[e]	glyceroglycolipid	0.0535607	10000	1.00908	0.947735	0.808906	1.15617	1.19986	0.786071	0.985778	0.782089	0.496007	0.352823	1	1	0.988048	0.999309	0.995905	0.973147	1	0.969533	0.159883	0.0143647	-0.110633	-0.097596	-0.188077	-0.416588	0.098715	0.152233	-0.457902	-0.131298	-0.465228	-1.1222	-1.61362	-0.704462	-0.26186	0.634423	0.0627084	0.104302	-0.459799	-0.786186	0.371389	-0.149434
181	876.596	8.87319	Neg	-1	EPMGDG[e](35:2e)	EPMGDG[e]	glyceroglycolipid	0.165068	10000	0.938617	0.794828	0.69227	1.25182	1.29598	0.853645	0.975001	0.75953	0.455653	0.387582	1	0.998626	0.963807	0.998849	0.996497	0.999941	1	0.994592	0.39596	0.215344	-0.178746	-0.270137	-0.510032	-0.709339	0.145285	0.195303	-0.407038	-0.21527	-0.575566	-1.31274	-1.54617	-0.987375	-0.300386	0.751524	-0.492859	0.26157	-0.579122	-0.785572	-0.335649	-0.408873
182	890.611	9.13123	Neg	-1	EPMGDG[e](36:2e)	EPMGDG[e]	glyceroglycolipid	0.138038	10000	1.083	1.21793	0.701572	1.285	0.908088	0.539914	0.941867	0.452991	0.613801	0.501886	1	0.999647	0.973223	0.997551	0.999999	0.670428	1	0.402866	0.858821	0.553655	-0.231295	-0.11626	0.0531401	-0.742631	0.130478	-0.370391	-1.12049	-0.3177	-1.37374	-0.935452	-1.22586	-1.46096	0.173585	0.593488	0.249534	0.67379	-1.2721	-0.581912	0.838601	-0.0972688
183	767.529	7.35953	Neg	-1	GADG(16:0/18:2)	GADG	glyceroglycolipid	0.181112	10000	1.12927	0.903293	0.671416	0.949065	0.921307	0.735611	1.15686	0.87737	1.01944	0.963644	0.999922	0.999984	0.784498	1	0.999998	0.932023	0.999627	0.999851	1	1	-0.116185	0.0592023	-0.262919	-0.690906	-0.191607	-0.234432	-0.559169	0.0940243	-0.304928	-0.0884058	-0.169613	-0.729756	-0.264516	0.645717	0.17415	0.140961	-0.137504	-1.31955	0.428722	0.102072
184	839.527	7.40484	Neg	-1	GPMGDG[e](14:1e/16:0), GPMGDG[e](16:1e/14:0)	GPMGDG[e]	glyceroglycolipid	0.113075	42.7776	0.946246	0.850888	0.794084	1.0619	1.15177	0.725171	0.816912	0.598067	0.503432	0.535189	1	0.99867	0.982528	1	0.999551	0.89008	0.992794	0.479253	0.195027	0.275848	-0.0811183	-0.160832	-0.314077	-0.413756	0.00553463	0.12274	-0.544724	-0.372866	-0.822739	-1.07125	-0.982998	-0.586959	-0.214683	0.558287	-0.0376388	0.198237	-0.643093	-0.844946	0.254814	-0.3521
185	853.543	7.52159	Neg	-1	GPMGDG[e](15:1e/16:0)	GPMGDG[e]	glyceroglycolipid	0.0595907	10000	0.99692	0.933458	0.862217	1.0155	0.94489	0.663231	0.939123	0.653382	0.542371	0.570613	1	0.999995	0.996405	1	0.999999	0.490594	0.999998	0.451332	0.125843	0.18503	-0.0761816	-0.0806322	-0.175525	-0.290058	-0.0539861	-0.157963	-0.668598	-0.166796	-0.690182	-0.958831	-0.885598	-0.533942	-0.247388	0.552785	0.054733	0.103777	-0.400407	-0.70298	-0.00866205	0.185069
186	867.559	7.85127	Neg	-1	GPMGDG[e](16:1e/16:0)	GPMGDG[e]	glyceroglycolipid	0.0190044	10000	0.925292	0.904237	0.786354	1.02121	1.13331	0.73249	0.962956	0.797177	0.6528	0.605025	0.999993	0.999921	0.949225	1	0.999488	0.826674	1	0.963512	0.533123	0.356081	-0.0875084	-0.199528	-0.232736	-0.434258	-0.0572284	0.0930308	-0.536627	-0.141967	-0.414536	-0.702795	-0.812442	-0.665249	-0.153343	0.556067	-0.157818	0.0991948	-0.53996	-0.706371	0.119676	-0.111511
187	895.59	8.39875	Neg	-1	GPMGDG[e](18:1e/16:0)	GPMGDG[e]	glyceroglycolipid	0.225906	7.67449	0.96196	0.973482	0.760361	0.934622	1.07278	0.742807	0.933594	0.731784	0.700889	0.117852	1	1	0.994198	1	1	0.989723	1	0.985717	0.967958	0.000458518	-0.103542	-0.159493	-0.142315	-0.498786	-0.201087	-0.00218087	-0.532483	-0.202674	-0.554052	-0.616285	-3.1885	-0.824394	-0.0241635	0.537932	-0.235535	0.332138	-0.575081	-1.12779	0.468567	0.232274
188	893.574	7.93032	Neg	-1	GPMGDG[e](18:2e/16:0)	GPMGDG[e]	glyceroglycolipid	0.0413061	168.81	0.905715	0.830049	0.83091	1.03877	0.930277	0.671978	0.821787	0.582294	0.495092	0.445036	0.999947	0.991379	0.991693	1	0.999997	0.639264	0.987684	0.311781	0.107292	0.0482089	-0.0475967	-0.190467	-0.316328	-0.314833	0.00727856	-0.151864	-0.621111	-0.33076	-0.827777	-1.06183	-1.2156	-0.480856	-0.0845981	0.422664	-0.163455	0.168047	-0.575994	-0.833377	0.087457	-0.203064
189	865.543	7.48162	Neg	-1	GPMGDG[e](32:2e)	GPMGDG[e]	glyceroglycolipid	0.0756417	10000	0.865052	0.800381	0.783191	0.917617	0.878984	0.678021	0.707943	0.533039	0.49383	0.456271	0.99611	0.939176	0.902804	0.999948	0.998406	0.514806	0.640122	0.092559	0.047667	0.0230366	-0.0368358	-0.245977	-0.358077	-0.3894	-0.160872	-0.222928	-0.597433	-0.535131	-0.944523	-1.05475	-1.16887	-0.402749	-0.0927453	0.384987	-0.293085	0.0126898	-0.457536	-0.838801	0.0877127	-0.323142
190	881.575	7.99354	Neg	-1	GPMGDG[e](33:1e)	GPMGDG[e]	glyceroglycolipid	0.149458	10000	1.05352	1.01703	0.841453	1.09271	1.08342	0.735793	1.00249	0.654186	0.533397	0.402315	1	1	0.999021	0.999997	0.999999	0.948839	1	0.775908	0.37578	0.0844674	-0.0414645	0.0337471	-0.0170981	-0.29051	0.0864414	0.0741218	-0.484093	-0.0378833	-0.653691	-0.948183	-1.35507	-0.500683	0.0247325	0.351557	0.10424	0.431573	-0.434571	-0.470125	0.609695	-0.190864
191	907.591	8.25183	Neg	-1	GPMGDG[e](35:2e)	GPMGDG[e]	glyceroglycolipid	0.0640696	10000	0.97843	0.846438	0.766385	1.00421	1.05575	0.760613	0.944017	0.716228	0.782517	0.760587	1	0.996576	0.931943	1	1	0.92154	1	0.810167	0.956239	0.921582	-0.0341024	-0.0655619	-0.274627	-0.417961	-0.028035	0.0441702	-0.428867	-0.117217	-0.515611	-0.387909	-0.428918	-0.281771	-0.219487	0.398951	-0.280256	0.520379	-0.436808	-0.643259	0.244424	-0.425045
192	921.605	8.48407	Neg	-1	GPMGDG[e](36:2e)	GPMGDG[e]	glyceroglycolipid	0.232135	4.12657	0.905506	1.08247	0.822443	1.08826	1.0607	0.691535	0.941693	0.834363	0.451301	0.518693	0.999998	1	0.999036	0.999999	1	0.930438	1	0.999485	0.26689	0.464984	-0.198805	-0.342009	-0.0844774	-0.480818	-0.0767877	-0.113784	-0.73093	-0.285476	-0.460059	-1.34664	-1.14585	-0.937697	-0.471675	0.812956	-0.335539	0.0107966	-0.701287	-1.25898	0.731265	0.274279
193	745.544	8.52543	Neg	-1	MGDG[p](14:0p/16:0), MGDG[p](16:0p/14:0)	MGDG[p]	glyceroglycolipid	0.285693	6.64526	1.2148	1.02113	0.970973	1.43082	1.54934	1.11212	1.0836	0.955991	0.806043	0.754048	0.998481	1	1	0.918013	0.802117	0.999992	0.999999	1	0.996661	0.978574	-0.114258	0.166458	-0.0840885	-0.156755	0.402582	0.517393	0.0390505	0.00157433	-0.179189	-0.42533	-0.52153	-0.344791	-0.656046	0.658063	0.239219	0.493652	-0.233495	-0.661372	0.576691	-0.167584
194	759.561	8.70458	Neg	-1	MGDG[p](15:0p/16:0), MGDG[p](16:0p/15:0)	MGDG[p]	glyceroglycolipid	0.0661574	10000	1.04245	0.941129	0.877671	0.997358	1.04669	0.639953	0.912314	0.777562	0.586035	0.678575	1	1	0.999498	1	1	0.532164	0.999977	0.948874	0.338522	0.678973	-0.0771264	-0.0171459	-0.164663	-0.265374	-0.0809424	-0.0112891	-0.72109	-0.209524	-0.440096	-0.848067	-0.636545	-0.686267	-0.02877	0.483658	0.140917	0.25742	-0.449774	-0.995571	0.40649	0.0950927
195	773.577	9.2263	Neg	-1	MGDG[p](16:0p/16:0)	MGDG[p]	glyceroglycolipid	0.149064	10000	1.01808	1.07756	0.813309	1.17822	1.24913	1.05783	1.37128	0.86563	0.950069	0.8055	1	0.999999	0.995225	0.999204	0.991926	1	0.931534	0.999725	1	0.993392	-0.0948209	-0.0689737	0.0129521	-0.392946	0.141786	0.226098	-0.0137147	0.360705	-0.302999	-0.168717	-0.406864	-0.577594	-0.31856	0.611692	-0.0207027	0.290499	-0.476717	-0.782203	0.877386	-0.0563266
196	801.609	10.0206	Neg	-1	MGDG[p](18:0p/16:0)	MGDG[p]	glyceroglycolipid	0.117003	10000	1.13741	0.801328	0.740984	1.09366	1.03216	0.666924	1.16411	0.751207	0.823602	0.606866	0.999992	0.999066	0.990888	1	1	0.942082	0.999963	0.993435	0.999687	0.84346	-0.0919756	0.0937794	-0.411511	-0.524461	0.0371879	-0.0463037	-0.676381	0.127258	-0.504694	-0.371956	-0.812526	-0.501745	-0.386597	0.612415	0.0160357	0.599502	-0.3342	-1.92681	0.643715	0.0485568
197	771.559	8.63616	Neg	-1	MGDG[p](18:1p/14:0)	MGDG[p]	glyceroglycolipid	0.107003	10000	1.20419	0.874819	0.766378	1.09809	1.27489	0.879367	1.10681	0.778411	0.610712	0.539784	0.997627	0.99984	0.971775	0.999994	0.984079	0.999887	0.999986	0.980574	0.596062	0.355094	-0.0599816	0.208084	-0.252925	-0.443853	0.0750142	0.290389	-0.245444	0.08642	-0.421377	-0.771418	-0.949527	-0.538676	-0.113504	0.472235	-0.0385712	0.68818	-0.0253556	-0.919694	0.434475	-0.273557
198	799.593	9.3458	Neg	-1	MGDG[p](18:1p/16:0)	MGDG[p]	glyceroglycolipid	0.0735536	10000	1.19558	1.10984	0.923981	1.25661	1.18683	0.852944	1.00738	0.930474	0.777657	0.696105	0.99584	0.999952	0.999996	0.977765	0.996959	0.998279	1	0.999998	0.960469	0.780293	-0.0950139	0.162697	0.0553433	-0.209079	0.234518	0.1521	-0.324491	-0.0844076	-0.198976	-0.457808	-0.617638	-0.732485	-0.1097	0.557143	0.187261	0.441361	-0.140531	-0.686262	0.51556	0.336732
199	827.624	10.134	Neg	-1	MGDG[p](18:1p/18:0)	MGDG[p]	glyceroglycolipid	0.214373	10000	1.10422	0.963598	0.775207	1.16392	0.949939	0.855285	1.22425	0.814541	0.676663	0.609201	0.999972	1	0.960472	0.998927	1	0.998642	0.99077	0.989848	0.726685	0.480845	-0.0989092	0.0441182	-0.152407	-0.466256	0.120087	-0.173002	-0.324432	0.19299	-0.39485	-0.6624	-0.81392	-0.740396	-0.128213	0.571881	-0.192547	0.242326	0.0825764	-1.02419	0.610101	-0.043131
200	813.606	9.82531	Neg	-1	MGDG[p](19:1p/16:0)	MGDG[p]	glyceroglycolipid	0.259905	10000	0.794146	1.07312	0.635249	0.951804	1.138	0.709276	0.898312	0.8544	0.658617	0.527053	0.99863	1	0.89369	1	0.999991	0.976605	0.999998	0.999946	0.929232	0.621898	-0.20575	-0.538274	-0.103938	-0.860355	-0.277013	-0.019254	-0.70133	-0.360461	-0.432766	-0.808239	-1.12973	-1.22631	-0.109779	0.718843	-1.24475	0.116531	-0.486602	-0.832034	0.376854	0.143364
201	555.283	4.77175	Neg	-1	SQMG(16:0)	SQMG	glyceroglycolipid	0.191976	17.1201	1.07032	0.739726	1.1134	0.767893	0.73124	0.83601	0.864447	0.456423	0.407317	0.258701	0.994723	0.0649423	0.912932	0.130556	0.0518309	0.487729	0.703223	2.25337e-06	3.51973e-08	2.78411e-12	-0.000630497	0.0974148	-0.435567	0.154342	-0.381654	-0.452214	-0.259039	-0.210781	-1.13219	-1.29641	-1.95127	-0.0604931	0.0369727	0.0216289	0.186532	0.0653099	0.0404027	-0.213676	-0.691496	-0.40153
202	793.513	7.5054	Neg	-1	Su1MGDG[e](16:1e/16:0)	Su1MGDG[e]	glyceroglycolipid	0.12331	10000	0.999534	0.880444	0.923824	0.936226	1.30205	0.874739	1.14914	1.02538	1.10028	0.982127	1	0.999974	1	1	0.990214	0.99996	0.999943	1	0.999998	1	-0.167545	-0.168218	-0.351243	-0.281856	-0.262616	0.213239	-0.360621	0.033014	-0.131387	-0.0296749	-0.193564	-0.928107	-0.3148	0.740271	-0.0461628	0.150438	-0.60893	-0.685251	0.468131	-0.836609
203	530.474	8.3948	Pos	1	DG(12:0/16:0), DG(14:0/14:0)	DG	glycerolipid	0.153817	11.4329	1.10459	0.926234	0.773334	1.04879	0.798856	0.607166	1.05883	0.625766	0.597309	0.428839	0.999859	0.999986	0.894206	1	0.946486	0.285998	0.999999	0.347896	0.255754	0.0165812	-0.0266974	0.116813	-0.137248	-0.397534	0.0420251	-0.35069	-0.746535	0.055777	-0.703001	-0.770149	-1.24819	-0.389833	0.0172459	0.292495	0.16383	0.623043	-0.436433	-0.442518	0.211885	-0.181111
204	558.506	9.10033	Pos	1	DG(14:0/16:0), DG(15:0/15:0)	DG	glycerolipid	0.123878	10.2702	1.19812	0.999202	0.718594	1.04759	0.72318	0.633432	1.11332	0.60162	0.569771	0.59215	0.989894	1	0.762736	1	0.778768	0.433216	0.99983	0.321034	0.226241	0.290708	-0.0384488	0.22232	-0.0396001	-0.5152	0.0286235	-0.506022	-0.697186	0.116419	-0.771525	-0.849995	-0.794414	-0.477111	0.0181874	0.343577	0.50784	0.608914	-0.449794	-0.455992	0.434761	-0.0975693
205	572.52	9.32862	Pos	1	DG(15:0/16:0)	DG	glycerolipid	0.00290957	29.0035	1.19986	1.32198	0.835283	0.890756	0.848863	0.609922	1.19273	0.812632	0.742883	1.56878	0.998953	0.977489	0.999051	0.999979	0.999561	0.679809	0.9992	0.997113	0.967071	0.764719	-0.0756063	0.187256	0.327089	-0.335269	-0.242504	-0.312002	-0.78891	0.178666	-0.374933	-0.504399	0.574037	-0.277773	-0.505632	0.556587	0.254889	0.15492	0.151959	-0.501897	1.33121	0.151959
206	586.537	9.92788	Pos	1	DG(16:0/16:0)	DG	glycerolipid	0.0236407	67.681	1.1792	1.02794	0.821001	0.960969	0.88736	0.68457	1.28342	0.765836	0.581971	0.537665	0.99806	1	0.992666	1	0.999864	0.759921	0.966411	0.950799	0.393485	0.257455	-0.0565813	0.18123	-0.0168302	-0.341125	-0.114019	-0.22899	-0.60331	0.303409	-0.441474	-0.837561	-0.951801	-0.477326	-0.171263	0.478845	0.278767	0.521432	-0.25651	-0.531572	0.554863	-0.0737816
207	612.554	10.0686	Pos	1	DG(16:0/18:1)	DG	glycerolipid	0.0459759	748.188	1.09702	0.838358	0.568751	0.914736	0.676714	0.417717	1.28039	0.934361	0.634871	0.682921	0.999997	0.999209	0.544125	0.999998	0.867029	0.132957	0.98994	1	0.758631	0.880405	-0.0455622	0.0880275	-0.299924	-0.859693	-0.174135	-0.608943	-1.30496	0.311017	-0.14351	-0.701027	-0.595772	-0.413383	-0.161922	0.438618	0.11964	0.308198	-0.163756	-0.848278	0.414921	-0.466416
208	610.539	9.49295	Pos	1	DG(16:0/18:2)	DG	glycerolipid	0.122058	590.439	0.863177	0.700177	0.379861	1.05618	0.667356	0.386631	1.09623	0.794893	0.505156	0.519592	0.999646	0.871356	0.0476345	1	0.785282	0.0534007	0.999995	0.989228	0.257697	0.297338	-0.0262072	-0.238479	-0.540417	-1.42266	0.0526532	-0.609679	-1.39718	0.106344	-0.357375	-1.01141	-0.970756	-0.403393	0.0599034	0.264868	-0.171374	-0.0484196	-0.495643	-1.11742	0.362306	-0.866138
209	626.569	10.5302	Pos	1	DG(17:0/18:1)	DG	glycerolipid	0.287603	12.7099	1.02726	0.915666	0.6271	0.792636	0.718816	0.46142	1.04613	0.735698	0.50002	0.832205	1	0.999999	0.772866	0.995231	0.953633	0.260812	1	0.969553	0.368809	0.99923	-0.0366193	0.00217857	-0.163726	-0.709851	-0.371888	-0.512924	-1.15247	0.028443	-0.479433	-1.03656	-0.301609	-0.386963	-0.113412	0.390516	-0.00631377	0.301306	-0.288457	-0.60319	0.498975	-0.386963
210	642.6	11.8999	Pos	1	DG(18:0/18:0)	DG	glycerolipid	0.078152	16.1679	1.06918	1.05898	0.913913	1.03193	0.978847	1.25761	1.20841	0.957376	1.17711	0.895228	1	1	0.999995	1	1	0.988305	0.997024	1	0.999075	0.999967	-0.0636953	0.0328157	0.0189857	-0.193566	-0.0183467	-0.0945404	0.26699	0.209413	-0.126538	0.171554	-0.223369	-0.320088	-0.396172	0.525174	0.126263	0.145163	-0.172979	-0.301596	0.17093	0.187623
211	640.585	10.9745	Pos	1	DG(18:0/18:1)	DG	glycerolipid	0.117879	10000	1.13113	0.889168	0.635376	0.922015	0.759863	0.48496	1.3405	0.933128	0.66809	0.872342	0.99999	0.999994	0.864817	1	0.992395	0.431879	0.988133	1	0.922059	0.999976	-0.0720686	0.105695	-0.241541	-0.726386	-0.189207	-0.468258	-1.11613	0.350705	-0.171921	-0.653954	-0.269103	-0.424212	-0.345651	0.553657	0.137371	0.408536	-0.228821	-0.732806	0.452231	-0.444047
212	638.57	10.2053	Pos	1	DG(18:1/18:1)	DG	glycerolipid	0.0906718	1067.89	0.990122	0.732307	0.477889	0.888287	0.655333	0.438427	1.19896	0.900583	0.703464	0.890753	1	0.943772	0.219748	0.999961	0.777611	0.137741	0.99852	0.999987	0.896463	0.999968	-0.0277859	-0.0421071	-0.477266	-1.09304	-0.198688	-0.637485	-1.21738	0.233995	-0.178855	-0.535238	-0.194688	-0.22486	-0.223344	0.364846	0.0781074	0.150868	-0.355296	-1.0946	0.216056	-0.553255
213	636.554	9.6171	Pos	1	DG(18:1/18:2)	DG	glycerolipid	0.111059	181.541	0.891299	0.722675	0.376331	1.02347	0.69042	0.460143	1.19379	0.899462	0.590482	0.733821	0.999982	0.948972	0.0786116	1	0.900059	0.227659	0.999243	0.999992	0.627745	0.961128	-0.0245763	-0.190596	-0.493158	-1.4345	0.00889686	-0.55903	-1.14442	0.230978	-0.177442	-0.784612	-0.471076	-0.356745	-0.0147973	0.297813	-0.107654	-0.0319413	-0.432191	-1.18144	0.487105	-0.785136
214	696.645	12.8785	Pos	1	DG(18:1/22:0)	DG	glycerolipid	0.150853	10000	1.11538	0.854203	0.742535	0.855274	0.703621	0.478935	1.34469	1.09388	0.675326	0.566995	0.999989	0.999706	0.968338	0.999726	0.921337	0.272097	0.969315	0.999998	0.867948	0.545344	-0.0957932	0.0617359	-0.323142	-0.525262	-0.321335	-0.602924	-1.15789	0.331476	0.033665	-0.662138	-0.914385	-0.502803	-0.408131	0.623555	0.413522	0.255486	-0.483801	-0.758939	0.183247	-0.393735
215	724.677	13.8184	Pos	1	DG(18:1/24:0)	DG	glycerolipid	0.159038	10000	1.12754	0.980789	0.748051	0.843226	0.736246	0.47806	1.32979	0.987527	0.718539	0.716549	0.999967	1	0.96872	0.999312	0.957387	0.248676	0.971993	1	0.935445	0.93262	-0.0894338	0.083751	-0.117419	-0.508226	-0.335442	-0.531174	-1.15417	0.321759	-0.107542	-0.566295	-0.570296	-0.496043	-0.377399	0.60514	0.299317	0.265676	-0.31374	-0.494866	0.15828	-0.0156725
216	634.539	9.07595	Pos	1	DG(18:2/18:2)	DG	glycerolipid	0.086302	1403.28	0.720807	0.618003	0.250892	1.10253	0.646958	0.428112	1.04827	0.707196	0.513439	0.473679	0.92985	0.666853	0.00390524	0.999994	0.759116	0.124846	1	0.907014	0.320963	0.215868	-0.0355083	-0.507823	-0.729823	-2.03037	0.10531	-0.663763	-1.25945	0.0325057	-0.535326	-0.997245	-1.11353	-0.502197	0.203219	0.192453	-0.308244	-0.400542	-0.814682	-1.34396	0.342379	-1.18789
217	630.505	8.24513	Pos	1	DG(18:3/18:3)	DG	glycerolipid	0.10641	149.366	0.564928	0.666059	0.213145	2.13804	0.768076	0.606857	1.03082	0.622688	0.50477	0.299319	0.84196	0.972194	0.0355148	0.589188	0.998679	0.913787	1	0.934002	0.696222	0.143139	-0.0357164	-0.859577	-0.621995	-2.26581	1.06057	-0.416395	-0.756288	0.00807261	-0.719135	-1.02202	-1.77596	-0.503748	0.206545	0.190054	-0.607494	-0.552616	-1.41862	-1.66768	1.60571	-1.80402
218	428.334	6.06833	Pos	1	DG(3:0/18:2)	DG	glycerolipid	0.29215	16.3538	7.76217	6.4715	4.3901	0.809488	0.649515	0.743694	0.928139	0.880461	0.793745	0.779575	1.02766e-07	9.46688e-07	3.47259e-05	0.961253	0.432418	0.804556	0.999989	0.998862	0.936828	0.907801	-0.0200046	2.93646	2.6741	2.11425	-0.324924	-0.642569	-0.447224	-0.127592	-0.203674	-0.353257	-0.379244	-0.352335	0.226629	0.0656925	3.23263	2.98359	2.59315	3.11388	2.36185	2.54655
219	444.368	6.62294	Pos	1	DG(4:0/18:1)	DG	glycerolipid	0.249342	3.76433	3.14032	2.0753	1.84604	0.642193	0.334829	0.409011	1.17434	0.580536	0.536421	0.300307	0.0014361	0.0588037	0.147281	0.446749	0.00218908	0.0143153	0.994993	0.240098	0.136745	0.000902822	-0.0637402	1.58717	0.989583	0.820695	-0.702662	-1.64224	-1.35353	0.168113	-0.848283	-0.962304	-1.79923	-0.68845	0.172034	0.325195	1.46344	1.97254	1.32553	1.20279	0.833939	0.932021
220	417.321	6.41138	Neg	-1	MG(18:0)	MG	glycerolipid	0.0577281	3.15217	1.12362	0.865048	0.849255	1.12751	0.824128	0.743244	1.20295	0.860417	1.24781	0.708164	0.997908	0.989753	0.977594	0.997388	0.940592	0.65611	0.953724	0.986896	0.884403	0.495453	-0.0248457	0.143306	-0.233993	-0.260575	0.148289	-0.303905	-0.452938	0.241728	-0.241738	0.294548	-0.52269	-0.0446905	-0.341987	0.31214	-0.117557	0.331421	0.216055	-0.467766	-0.103755	-0.130459
221	415.306	5.89544	Neg	-1	MG(18:1)	MG	glycerolipid	0.127904	10000	1.56508	1.04983	0.71252	1.25401	1.00251	0.927194	1.25654	1.37291	0.96754	0.149396	0.146595	0.999997	0.39583	0.799407	1	0.999854	0.792517	0.468387	1	6.88682e-09	-0.000526146	0.645714	0.0696283	-0.489524	0.326023	0.00309616	-0.109584	0.328928	0.456706	-0.0481324	-2.74331	-0.0557931	0.026017	0.0281976	0.587455	0.876397	0.473289	-0.163521	0.273577	0.0988285
222	413.29	5.4935	Neg	-1	MG(18:2)	MG	glycerolipid	0.0858087	697.566	1.20909	0.809445	0.493153	1.37022	0.798545	0.769536	1.01137	1.01741	0.519939	0.0956549	0.91496	0.860421	0.0087302	0.498588	0.819554	0.691434	1	1	0.0167169	7.66132e-12	-0.0200859	0.25383	-0.325081	-1.03998	0.434317	-0.34464	-0.398024	-0.00378009	0.00481096	-0.96367	-3.4061	-0.358087	0.215066	0.0827625	0.190639	0.454959	0.115893	-0.788416	0.256305	-0.443131
223	473.383	7.37316	Neg	-1	MG(22:0)	MG	glycerolipid	0.220372	71.5329	0.890404	1.00934	0.779815	0.558181	0.506748	0.488915	1.19681	0.638167	0.798684	0.68259	0.999961	1	0.983543	0.434625	0.277259	0.230839	0.998421	0.708457	0.991668	0.839025	-0.0621692	-0.229637	-0.048764	-0.420966	-0.903364	-1.04283	-1.09451	0.197026	-0.710164	-0.386473	-0.613079	-0.247585	-0.451118	0.512196	-0.223916	-0.240012	-0.224983	-1.01654	0.237067	0.633182
224	501.414	7.91937	Neg	-1	MG(24:0)	MG	glycerolipid	0.285126	24.625	1.04653	0.940548	0.701153	0.534954	0.55314	0.459177	1.20175	0.616407	0.662634	0.698744	1	1	0.971816	0.648799	0.702489	0.414234	0.999794	0.859893	0.935299	0.97021	-0.142471	-0.0768588	-0.230897	-0.65467	-1.04498	-0.996755	-1.26535	0.122667	-0.840516	-0.736188	-0.659634	-0.662742	-0.49461	0.72994	-0.333867	0.189871	-0.0865803	-1.33387	0.270346	0.370831
225	375.31	5.81361	Neg	-1	MG[e](16:0e)	MG[e]	glycerolipid	0.138328	6.72935	1.33992	1.7671	1.33214	1.5566	1.27163	1.42544	1.43732	1.34429	1.3013	1.2264	0.938482	0.394251	0.944741	0.663827	0.98045	0.847482	0.832186	0.934805	0.965842	0.993512	-0.0312287	0.390915	0.790152	0.382519	0.607174	0.315447	0.480177	0.492152	0.395612	0.348723	0.263204	-0.466385	0.157265	0.215434	0.349779	0.751815	0.0711519	0.151876	2.05699	0.161587
226	399.309	5.5277	Neg	-1	MG[e](18:2e)	MG[e]	glycerolipid	0.176792	1666.94	1.27639	1.89143	1.53557	1.63984	1.18483	1.50169	1.24572	1.42297	1.2534	1.20991	0.958333	0.185312	0.581888	0.426894	0.996219	0.637867	0.977726	0.77007	0.973619	0.991302	-0.00310662	0.348965	0.91637	0.615666	0.710451	0.241572	0.583476	0.313878	0.505801	0.322736	0.27179	-0.133163	0.0921895	0.0316537	0.491026	0.575175	-0.0193064	0.49381	1.86145	0.393853
227	397.294	5.30571	Neg	-1	MG[e](18:3e)	MG[e]	glycerolipid	0.142412	10000	1.30096	1.73161	1.58132	1.41191	1.45325	1.41403	1.586	1.54401	1.38413	1.23166	0.89463	0.221554	0.397114	0.697495	0.617155	0.693361	0.390025	0.454795	0.751292	0.969644	-0.013582	0.365996	0.778533	0.64755	0.484067	0.525704	0.486233	0.651814	0.613099	0.455393	0.287026	-0.0290277	-0.247585	0.235867	0.61062	0.44257	0.0447984	0.51618	1.59054	0.228878
228	487.435	8.41207	Neg	-1	MG[e](24:0e)	MG[e]	glycerolipid	0.24667	10000	1.25466	1.07345	0.822531	1.27155	1.02605	0.883836	1.07375	1.25507	1.16544	1.17528	0.997486	1	0.999228	0.996138	1	0.999986	1	0.997458	0.999903	0.999845	-0.266135	0.0611578	-0.163877	-0.547993	0.0804535	-0.229039	-0.444285	-0.163472	0.0616346	-0.045262	-0.0331318	-0.776696	-0.945451	0.923743	-0.308773	0.440333	0.051914	-0.848726	0.580398	-0.223304
229	373.295	6.23601	Neg	-1	MG[p](16:0p)	MG[p]	glycerolipid	0.144231	127.321	1.20018	0.953186	0.831533	0.767215	0.981593	1.37657	1.18652	1.67462	2.17237	2.98592	0.982524	1	0.981251	0.867766	1	0.72818	0.988604	0.23851	0.0276282	0.00137029	-0.040076	0.223172	-0.109247	-0.306231	-0.422373	-0.0668795	0.421003	0.206665	0.70376	1.07919	1.5381	-0.235807	-0.312779	0.428357	-0.138727	-0.00884086	0.817082	-0.914147	0.411538	0.174868
230	399.31	6.32951	Neg	-1	MG[p](18:1p)	MG[p]	glycerolipid	0.159521	232.224	1.12367	1.28325	1.43367	1.17181	1.94261	2.12486	1.47994	2.60484	3.75673	3.34107	0.997089	0.77579	0.402369	0.975791	0.0209671	0.00751467	0.314688	0.000665198	5.28285e-06	4.88404e-05	-0.0223601	0.145856	0.337438	0.497356	0.206383	0.935637	1.06501	0.543179	1.35884	1.88712	1.71795	-0.073367	-0.30274	0.309026	-0.0155657	0.0882721	0.364862	-0.324295	0.706953	0.629658
231	397.294	5.49393	Neg	-1	MG[p](18:2p)	MG[p]	glycerolipid	0.0713914	10000	2.46717	3.96999	3.62405	2.2306	2.54033	3.4113	1.78964	2.76041	2.37381	2.36695	0.0351931	0.00081633	0.00163913	0.0735585	0.0283221	0.00276219	0.300101	0.0148861	0.047124	0.0480511	-0.00889356	1.29396	1.98024	1.84871	1.14854	1.33612	1.76143	0.830772	1.45599	1.23831	1.23413	-0.236295	0.131786	0.0778287	1.13392	1.6896	1.05837	1.37869	3.20734	1.35469
232	395.279	5.23941	Neg	-1	MG[p](18:3p)	MG[p]	glycerolipid	0.116666	660.971	3.19513	4.8324	4.26678	2.52971	3.30738	4.12875	2.31042	3.53976	2.73464	2.17021	0.00378653	0.000128991	0.000331474	0.0252863	0.00277469	0.00044699	0.0504358	0.00163142	0.0137101	0.079677	-0.0273813	1.64849	2.24536	2.06576	1.31159	1.69831	2.01832	1.18077	1.79627	1.42397	1.09045	0.191414	-0.435074	0.161516	1.53592	1.90294	1.50662	1.78206	3.0627	1.89131
233	656.579	11.5291	Pos	1	TG(12:0/12:0/12:0)	TG	glycerolipid	0.079663	41.4008	0.928937	1.19507	0.671622	1.47848	0.54939	1.26005	0.785336	0.44371	0.295145	0.497365	1	0.999735	0.92542	0.932006	0.631227	0.997797	0.996912	0.306785	0.0458564	0.465745	-0.0501503	-0.156497	0.206946	-0.624429	0.513962	-0.914249	0.283334	-0.398769	-1.22246	-1.81066	-1.05777	-0.570167	0.0551529	0.364564	0.168413	-0.0620709	-0.575833	-0.229938	0.730604	0.120171
234	712.643	13.4926	Pos	1	TG(12:0/12:0/16:0)	TG	glycerolipid	0.112837	73.8472	1.12815	1.18443	0.747898	1.38225	0.64941	1.18957	0.982169	0.460642	0.430874	0.4524	0.999985	0.999701	0.982252	0.965553	0.852393	0.999629	1	0.288856	0.214582	0.26698	-0.0663446	0.107618	0.17785	-0.485432	0.400674	-0.689142	0.184098	-0.0923015	-1.18463	-1.28101	-1.21067	-0.514159	-0.200337	0.515462	0.202927	0.471782	-0.351854	-0.0620949	0.554156	0.0414884
235	768.703	15.0964	Pos	1	TG(12:0/16:0/16:0)	TG	glycerolipid	0.055326	6.90842	1.21318	1.09465	0.818579	1.17159	0.841331	1.0171	1.09701	0.667433	0.603852	0.553156	0.994033	0.99999	0.992336	0.998679	0.997395	1	0.999987	0.709851	0.479359	0.310102	-0.076243	0.202554	0.0542231	-0.36505	0.152228	-0.325497	-0.0517871	0.0573317	-0.659549	-0.803976	-0.930486	-0.525256	-0.258526	0.555053	0.213982	0.825623	-0.431944	0.0502887	0.0715715	0.0408092
236	796.735	15.6128	Pos	1	TG(14:0/16:0/16:0), TG(14:0/14:0/18:0)	TG	glycerolipid	0.0795819	11.4987	1.26635	0.996344	0.856533	1.0696	1.09232	0.867833	1.3557	0.864129	0.785893	0.740256	0.948325	1	0.996726	0.999998	0.999971	0.99834	0.827908	0.997907	0.942464	0.836029	-0.00605161	0.334626	-0.011336	-0.229471	0.0910152	0.121346	-0.210562	0.432989	-0.216733	-0.353647	-0.439956	-0.178088	0.0150669	0.144866	0.259874	0.72618	0.0178243	-0.120988	0.19689	-0.10991
237	822.75	15.6798	Pos	1	TG(14:0/16:0/18:1), TG(16:0/16:0/16:1)	TG	glycerolipid	0.113804	9.37662	1.23567	0.983001	0.740947	0.996308	0.658835	0.584925	1.08635	0.603558	0.428769	0.583675	0.98441	1	0.890622	1	0.630194	0.360628	0.999993	0.424554	0.0467151	0.356269	-0.0912551	0.214044	-0.115991	-0.523813	-0.0965914	-0.693265	-0.864932	0.02824	-0.81969	-1.31298	-0.868018	-0.575112	-0.298732	0.600079	0.299813	0.610668	-0.268349	-0.438328	0.0625066	0.0278487
238	842.72	14.5985	Pos	1	TG(14:0/18:2/18:3), TG(14:1/18:2/18:2)	TG	glycerolipid	0.0682079	10000	0.694115	0.662925	0.363837	2.49918	0.741404	0.38077	0.937557	0.49211	0.385795	0.408621	0.988484	0.975298	0.316998	0.41985	0.997242	0.363841	1	0.69089	0.377912	0.444773	-0.0425127	-0.569266	-0.635596	-1.50115	1.27894	-0.47418	-1.43552	-0.135535	-1.06546	-1.41661	-1.33368	-0.530287	0.081094	0.321655	-0.618861	0.011577	-1.10051	-1.60632	0.274951	-0.575422
239	824.768	16.0284	Pos	1	TG(16:0/16:0/16:0)	TG	glycerolipid	0.0375811	88.0916	1.2517	1.04731	1.08797	0.958767	1.20272	0.976269	1.64384	1.01186	1.03655	0.74706	0.924077	1	0.999941	1	0.974615	1	0.228505	1	1	0.766098	-0.00252467	0.32136	0.0641596	0.119111	-0.063272	0.263775	-0.0371738	0.714548	0.0144905	0.0492622	-0.423229	-0.123849	0.064838	0.0514367	0.486156	0.442555	0.0353683	-0.147741	-0.154683	0.494904
240	852.799	16.3757	Pos	1	TG(16:0/16:0/18:0)	TG	glycerolipid	0.0712808	197.515	1.32854	1.1216	0.993938	0.954328	1.25173	1.1587	1.57216	1.20574	1.32072	1.03377	0.736153	0.998655	1	1	0.897774	0.991356	0.257752	0.960542	0.754429	1	-0.0074813	0.402357	0.158083	-0.0162536	-0.0749247	0.31644	0.205023	0.645263	0.262435	0.393846	0.0404279	0.0563452	0.13383	-0.212619	0.540602	0.3627	0.303767	0.094739	-0.288615	0.668125
241	850.784	16.0731	Pos	1	TG(16:0/16:0/18:1)	TG	glycerolipid	0.0724254	195.7	1.20579	1.00721	0.782504	0.866284	0.722117	0.552234	1.05485	0.727457	0.449684	0.60997	0.999656	1	0.996987	0.999966	0.978534	0.658646	1	0.981425	0.341533	0.817897	-0.0589223	0.211058	-0.0485513	-0.412752	-0.266011	-0.528617	-0.915571	0.0181186	-0.517989	-1.21194	-0.772112	-0.44414	-0.231806	0.49918	0.13759	0.365958	0.129627	-0.504271	0.307476	0.0511405
242	848.768	15.7853	Pos	1	TG(16:0/16:0/18:2)	TG	glycerolipid	0.0749401	169.882	1.01219	0.819721	0.550357	1.07652	0.685873	0.408827	0.863067	0.613649	0.331806	0.463991	1	0.998865	0.564156	1	0.920659	0.167134	0.99991	0.761083	0.0567565	0.296909	-0.0470969	-0.0296122	-0.333893	-0.908658	0.0592733	-0.591084	-1.33754	-0.259552	-0.751611	-1.63868	-1.15493	-0.50855	-0.0327492	0.400009	0.00679853	0.0977996	-0.193435	-0.912687	0.22793	-0.316922
243	880.831	16.6762	Pos	1	TG(16:0/18:0/18:0)	TG	glycerolipid	0.066799	627.102	1.38425	1.18834	1.05697	0.85665	1.43249	1.39213	1.67622	1.43731	1.67461	1.12119	0.883409	0.997749	1	0.999048	0.821518	0.874037	0.472791	0.814813	0.474795	0.999927	-0.0735374	0.395569	0.175413	0.00639955	-0.296759	0.444987	0.403754	0.671678	0.449829	0.670285	0.0914896	0.157982	0.363207	-0.741802	0.685672	0.204087	0.296949	0.280918	-0.475111	0.720432
244	878.815	16.416	Pos	1	TG(16:0/18:0/18:1)	TG	glycerolipid	0.0333055	554.386	1.18664	0.97084	0.833878	0.808854	0.75936	0.603361	0.993843	0.748814	0.530934	0.682801	0.999886	1	0.999808	0.999294	0.994689	0.82973	1	0.99244	0.632737	0.956277	-0.0734781	0.17341	-0.116173	-0.335571	-0.379527	-0.470623	-0.802385	-0.0823878	-0.490798	-0.986873	-0.62394	-0.453735	-0.322893	0.556194	-0.0858241	0.320754	0.285299	-0.475062	0.181026	-0.0544826
245	876.8	16.1163	Pos	1	TG(16:0/18:1/18:1)	TG	glycerolipid	0.110784	808.199	1.08976	0.845471	0.627305	0.758234	0.634059	0.535751	0.978268	0.65341	0.50626	0.652073	0.999999	0.999572	0.757835	0.982006	0.777143	0.461657	1	0.828354	0.368117	0.825165	-0.0395741	0.0844397	-0.281746	-0.712334	-0.438859	-0.696885	-0.939939	-0.0712731	-0.653513	-1.02162	-0.656469	-0.299544	-0.245973	0.426795	0.0100412	0.177613	0.0656648	-0.741041	0.00497131	-0.109168
246	874.784	15.8366	Pos	1	TG(16:0/18:1/18:2)	TG	glycerolipid	0.0993079	988.142	0.85059	0.657159	0.392388	0.843254	0.61913	0.480155	0.850002	0.676497	0.394195	0.550625	0.999672	0.834287	0.104735	0.999493	0.729255	0.288138	0.99966	0.87794	0.107241	0.505149	-0.0398618	-0.273327	-0.645548	-1.38951	-0.285822	-0.731548	-1.09829	-0.274323	-0.603706	-1.38288	-0.900719	-0.397543	-0.13074	0.408698	-0.287911	-0.169628	-0.362442	-1.21979	-0.17419	-0.542665
247	962.908	17.184	Pos	1	TG(16:0/18:1/24:0), TG(18:0/18:1/22:0)	TG	glycerolipid	0.0335615	100.979	1.21235	0.929985	0.860213	0.635238	0.79146	0.611952	1.00662	0.994158	0.681505	0.557101	0.999519	1	0.999943	0.866284	0.997716	0.814493	1	1	0.940876	0.662219	-0.0396354	0.238169	-0.144356	-0.256869	-0.694267	-0.377047	-0.748146	-0.030121	-0.0480883	-0.592838	-0.883624	-0.360851	-0.176378	0.418323	0.461104	0.174076	0.0793261	-0.441889	-0.370508	0.37933
248	872.768	15.5271	Pos	1	TG(16:0/18:2/18:2)	TG	glycerolipid	0.0902543	1642.57	0.700247	0.559972	0.253978	1.1444	0.666999	0.434076	0.81014	0.561646	0.355657	0.499543	0.917819	0.527033	0.00696897	0.999927	0.852064	0.171303	0.997085	0.532635	0.0572333	0.334099	-0.0436645	-0.557729	-0.880237	-2.02089	0.150921	-0.627907	-1.24765	-0.347422	-0.875932	-1.53511	-1.04498	-0.521563	0.0388045	0.351765	-0.379622	-0.370702	-0.922862	-1.45118	-0.32208	-0.867452
249	870.751	15.2158	Pos	1	TG(16:0/18:2/18:3)	TG	glycerolipid	0.0735389	533.848	0.519636	0.478559	0.231139	2.91502	0.856167	0.41909	0.804229	0.4636	0.316626	0.43388	0.75586	0.64439	0.0579041	0.255002	0.999989	0.467093	0.999775	0.600631	0.193713	0.511426	-0.0695494	-1.01398	-1.13278	-2.18272	1.47395	-0.293586	-1.32422	-0.383871	-1.1786	-1.7287	-1.27418	-0.703478	0.103919	0.390912	-0.738403	-0.750336	-1.55319	-1.99894	-0.140286	-1.25911
250	868.734	14.8507	Pos	1	TG(16:0/18:3/18:3)	TG	glycerolipid	0.147221	10000	0.470885	0.528172	0.190394	3.91819	0.773403	0.52721	0.790787	0.45189	0.311141	0.361396	0.658058	0.804232	0.032526	0.103755	0.99933	0.802114	0.999685	0.603134	0.209771	0.336834	-0.0778553	-1.16441	-0.998774	-2.47079	1.89233	-0.448564	-1.0014	-0.416495	-1.22381	-1.76222	-1.5462	-0.762347	0.145174	0.383607	-0.851395	-0.979878	-1.66195	-2.29956	0.824047	-1.52081
251	818.72	14.7533	Pos	1	TG(16:1/16:1/16:1)	TG	glycerolipid	0.076171	10.7224	0.716471	0.739258	0.697312	0.554601	0.484571	0.491496	0.826931	0.411894	0.430279	0.468047	0.919468	0.95212	0.883165	0.440957	0.234736	0.252168	0.997855	0.095443	0.123002	0.195693	-0.0715037	-0.552523	-0.507354	-0.591627	-0.921981	-1.11672	-1.09625	-0.345665	-1.35116	-1.28816	-1.16678	-0.570668	-0.164098	0.520255	-0.305933	-0.438673	-0.912962	-1.07841	-0.0952614	-0.348388
252	894.845	16.8065	Pos	1	TG(17:0/18:0/18:0), TG(17:0/17:0/19:0)	TG	glycerolipid	0.0130282	50.8315	1.43602	0.996676	1.07854	0.781293	1.34793	1.16162	1.69565	1.40304	1.70001	1.2768	0.875678	1	0.999999	0.985041	0.952531	0.999661	0.549951	0.908665	0.54467	0.986006	-0.0618532	0.460223	-0.0666568	0.0472332	-0.417917	0.368895	0.154281	0.699989	0.426704	0.703688	0.290681	0.111443	0.364581	-0.661584	0.628095	0.264779	0.487794	0.274553	-1.19702	0.722492
253	892.828	16.5677	Pos	1	TG(17:0/18:0/18:1)	TG	glycerolipid	0.086961	31.3784	1.25277	1.00338	0.839876	0.828149	0.798424	0.680105	1.15052	0.785966	0.619067	0.897112	0.997878	1	0.999735	0.999494	0.997896	0.929736	0.999961	0.996485	0.811803	0.999996	-0.055918	0.269201	-0.051046	-0.30767	-0.327955	-0.38069	-0.612088	0.146368	-0.40338	-0.747751	-0.212557	-0.352874	-0.312142	0.497262	0.368424	0.30037	0.138808	-0.507019	0.0475346	0.306346
254	890.812	16.294	Pos	1	TG(17:0/18:1/18:1)	TG	glycerolipid	0.127744	84.0285	1.01352	0.762609	0.569473	0.718685	0.560185	0.493924	0.927886	0.605467	0.430045	0.564073	1	0.995698	0.756244	0.983091	0.731072	0.531837	1	0.84303	0.338933	0.741786	-0.0662045	-0.0468354	-0.457189	-0.878504	-0.542773	-0.90223	-1.08384	-0.174185	-0.790084	-1.28365	-0.89225	-0.452423	-0.274993	0.528803	-0.0710845	0.143589	-0.213011	-1.02358	-0.187473	-0.16052
255	908.863	16.937	Pos	1	TG(18:0/18:0/18:0)	TG	glycerolipid	0.0761153	537.86	1.44926	0.781468	1.05847	0.547121	1.39673	1.52748	1.67925	1.56842	2.14216	1.30888	0.978202	0.998844	1	0.762951	0.988986	0.952382	0.869984	0.93402	0.531122	0.997705	-0.165998	0.369317	-0.52174	-0.0840116	-1.03607	0.316059	0.445158	0.581815	0.483312	0.933071	0.222335	0.149496	0.536838	-1.18433	0.614328	0.179317	0.314305	0.18215	-2.37385	0.62648
256	906.846	16.7123	Pos	1	TG(18:0/18:0/18:1)	TG	glycerolipid	0.104423	810.096	1.21722	0.922034	0.775717	0.761078	0.783417	0.583972	0.989735	0.742995	0.619555	0.751688	0.999878	1	0.998948	0.998141	0.999238	0.872571	1	0.996455	0.926855	0.997385	-0.0529786	0.230606	-0.170087	-0.419377	-0.446862	-0.405126	-0.829008	-0.067865	-0.481555	-0.743675	-0.464774	-0.428249	-0.205114	0.474428	-0.0732655	0.458634	0.30645	-0.470652	0.0424587	-0.0820676
257	936.89	17.1632	Pos	1	TG(18:0/18:0/20:0), TG(16:0/20:0/20:0)	TG	glycerolipid	0.0855015	16.9944	1.22711	0.775904	0.984817	0.607478	1.41387	1.33011	1.54024	1.34969	1.84779	1.23559	0.998456	0.99235	1	0.735261	0.946508	0.983145	0.845528	0.976864	0.523649	0.998008	-0.10035	0.194919	-0.466399	-0.122422	-0.819445	0.399297	0.311193	0.522803	0.332276	0.785449	0.204854	0.218391	0.378353	-0.897793	0.373361	-0.0418353	0.253232	0.128125	-2.07752	0.550202
258	904.831	16.453	Pos	1	TG(18:0/18:1/18:1)	TG	glycerolipid	0.141252	1380.14	1.09153	0.842415	0.652411	0.683235	0.627573	0.499483	0.931951	0.716282	0.555923	0.695197	1	0.999876	0.917108	0.954716	0.875228	0.526577	1	0.979376	0.699747	0.965361	-0.0448442	0.0815057	-0.292241	-0.660992	-0.594391	-0.71699	-1.04634	-0.146518	-0.526245	-0.891888	-0.569351	-0.240815	-0.34293	0.449212	-0.0920015	0.325966	0.010553	-0.7949	-0.109245	0.0274212
259	934.876	16.9634	Pos	1	TG(18:0/18:1/20:0), TG(16:0/18:1/22:0)	TG	glycerolipid	0.0859049	150.654	1.2871	1.05698	0.893223	0.735613	0.766907	0.639789	1.01004	0.918355	0.654002	0.700275	0.998549	1	0.999999	0.993669	0.997853	0.934934	1	1	0.950393	0.982646	-0.0629578	0.301164	0.0169935	-0.225866	-0.505939	-0.445835	-0.70729	-0.0485384	-0.185835	-0.675591	-0.576964	-0.406332	-0.304119	0.521577	0.38769	0.387189	0.128614	-0.422707	0.11989	0.353797
260	1032.98	17.6505	Pos	1	TG(18:0/18:1/27:0)	TG	glycerolipid	0.10637	10000	1.03439	0.833939	0.777187	0.630235	0.95126	0.838947	0.94831	0.933869	0.920333	0.826385	1	0.956436	0.795956	0.200014	0.999999	0.964028	0.999998	0.999976	0.999866	0.94306	-0.00441758	0.0443676	-0.266404	-0.368085	-0.670455	-0.0765054	-0.257766	-0.0809875	-0.103125	-0.12419	-0.279531	0.0790716	-0.165614	0.0732892	-0.0475089	0.4307	-0.250088	-0.460448	-0.83143	0.492666
261	902.815	16.1669	Pos	1	TG(18:1/18:1/18:1)	TG	glycerolipid	0.0475492	1783.94	0.833437	0.60625	0.408199	0.761628	0.589307	0.571725	0.971042	0.717471	0.553141	0.630647	0.998911	0.662967	0.113696	0.980141	0.606573	0.547098	1	0.937152	0.484145	0.740336	-0.0364828	-0.299338	-0.758498	-1.32914	-0.429325	-0.799392	-0.843089	-0.0788777	-0.515491	-0.890763	-0.701577	-0.13497	-0.370294	0.395816	-0.240837	-0.162045	-0.495134	-1.26049	-0.670711	-0.344296
262	900.799	15.8937	Pos	1	TG(18:1/18:1/18:2)	TG	glycerolipid	0.120925	1627.49	0.759316	0.542082	0.313551	0.775529	0.550268	0.485686	0.895268	0.705755	0.416502	0.591655	0.978436	0.445747	0.0231495	0.987149	0.472877	0.275995	0.999985	0.918775	0.125768	0.612608	-0.039398	-0.436625	-0.922816	-1.71263	-0.406144	-0.90119	-1.0813	-0.199006	-0.542159	-1.303	-0.796571	-0.324279	-0.217475	0.42356	-0.322017	-0.312735	-0.675122	-1.49602	-0.59667	-0.675762
263	960.893	16.9909	Pos	1	TG(18:1/18:1/22:0), TG(16:0/18:2/24:0)	TG	glycerolipid	0.0981434	356.234	1.03778	0.753435	0.654063	0.596606	0.567679	0.454729	0.924366	0.944456	0.715371	0.416453	1	0.994931	0.935063	0.83804	0.76939	0.433937	1	1	0.983872	0.322659	-0.110065	-0.0565696	-0.518511	-0.722563	-0.855214	-0.926917	-1.24699	-0.223529	-0.19251	-0.593301	-1.37384	-0.650727	-0.325802	0.646334	0.271956	-0.151214	-0.290451	-1.05008	-0.594583	0.0891273
264	988.925	17.2083	Pos	1	TG(18:1/18:1/24:0)	TG	glycerolipid	0.127665	241.069	1.07342	0.766001	0.649969	0.581363	0.615427	0.511287	0.9574	0.975975	0.779136	0.491119	1	0.996693	0.929092	0.801643	0.874467	0.606006	1	1	0.997999	0.543458	-0.0684018	0.0338068	-0.452984	-0.689958	-0.85089	-0.768743	-1.0362	-0.131208	-0.103486	-0.428455	-1.09426	-0.486801	-0.249931	0.531526	0.343923	-0.168292	-0.0742103	-0.899025	-0.672851	0.212922
265	1016.95	17.4044	Pos	1	TG(18:1/18:1/26:0), TG(18:0/18:2/26:0)	TG	glycerolipid	0.111218	91.6456	1.0689	0.833831	0.714657	0.626899	0.694322	0.616989	0.999876	1.01101	0.824479	0.53602	1	0.999083	0.939371	0.745374	0.907975	0.715224	1	1	0.998517	0.447918	-0.0488419	0.0472878	-0.311014	-0.53352	-0.722537	-0.575165	-0.745525	-0.0490211	-0.03305	-0.327287	-0.948482	-0.441759	-0.153053	0.448286	0.337043	-0.144432	-0.0507473	-0.551172	-0.825536	0.443665
266	898.784	15.5859	Pos	1	TG(18:1/18:2/18:2)	TG	glycerolipid	0.0636738	1226.78	0.713094	0.566906	0.249561	0.980107	0.642958	0.522512	0.83858	0.644363	0.375737	0.571055	0.937454	0.551472	0.0062714	1	0.791842	0.405426	0.999295	0.795624	0.0789558	0.565385	-0.0436969	-0.531533	-0.862515	-2.04623	-0.0726852	-0.6809	-0.98016	-0.297677	-0.677751	-1.4559	-0.851995	-0.437622	-0.111223	0.417754	-0.456293	-0.323484	-0.814822	-1.56107	-0.172974	-0.853504
267	930.845	16.5221	Pos	1	TG(18:1/18:2/20:0), TG(18:1/18:1/20:1)	TG	glycerolipid	0.0288489	338.231	0.863365	0.662513	0.39338	0.649154	0.573727	0.484484	0.895984	0.730568	0.523388	0.511224	0.999946	0.906734	0.176616	0.883127	0.694338	0.413297	0.999996	0.979389	0.535945	0.496984	-0.0669391	-0.278897	-0.660919	-1.41294	-0.690306	-0.868502	-1.11242	-0.225394	-0.519849	-1.00099	-1.03491	-0.44322	-0.290621	0.533024	-0.187315	-0.254205	-0.395171	-1.31892	-0.312018	-0.351818
268	928.828	16.2774	Pos	1	TG(18:1/18:2/20:1), TG(18:2/18:2/20:0)	TG	glycerolipid	0.0726982	394.238	0.768588	0.58359	0.281134	0.879509	0.635544	0.444959	0.895936	0.732695	0.412242	0.496948	0.991471	0.682866	0.0240858	0.999976	0.827518	0.258279	0.999994	0.974585	0.182694	0.405158	-0.0615156	-0.441232	-0.838489	-1.89219	-0.246746	-0.715452	-1.22977	-0.220049	-0.510231	-1.33995	-1.07035	-0.511901	-0.165098	0.492453	-0.0933162	-0.395794	-0.834587	-1.72128	-0.12644	-0.667749
269	958.877	16.8033	Pos	1	TG(18:1/18:2/22:0)	TG	glycerolipid	0.0819503	10000	0.939294	0.640089	0.557297	0.615558	0.572097	0.366312	0.939811	1.05332	0.423956	0.367652	1	0.870581	0.653409	0.816415	0.69831	0.132447	1	1	0.252944	0.134643	-0.0974142	-0.187766	-0.74107	-0.940895	-0.797448	-0.903083	-1.54627	-0.186971	-0.022465	-1.33543	-1.541	-0.591419	-0.31851	0.617687	0.379445	-0.338152	-0.60459	-1.28613	-0.697707	-0.239372
270	986.908	17.0416	Pos	1	TG(18:1/18:2/24:0)	TG	glycerolipid	0.0876091	10000	0.97613	0.712385	0.606928	0.552295	0.625552	0.433729	0.998175	1.01864	0.503213	0.406246	1	0.963563	0.773975	0.610653	0.821629	0.253624	1	1	0.452793	0.190004	-0.0946001	-0.129454	-0.583871	-0.815002	-0.95109	-0.771398	-1.29974	-0.0972353	-0.0679582	-1.08536	-1.39418	-0.611737	-0.2757	0.603637	0.248641	-0.241519	-0.395485	-1.07548	-0.66577	-0.0103669
271	1000.92	17.1458	Pos	1	TG(18:1/18:2/25:0)	TG	glycerolipid	0.0694951	10000	0.954921	0.769765	0.516901	0.747007	0.739888	0.551378	1.06828	0.803524	0.543827	0.622417	1	0.947652	0.18074	0.908491	0.893269	0.267362	0.999999	0.981902	0.246373	0.503989	-0.0512186	-0.117765	-0.428729	-1.00326	-0.472024	-0.485839	-0.910106	0.0440727	-0.366806	-0.929998	-0.735265	-0.484597	-0.114073	0.445014	-0.116455	-0.0063652	-0.230476	-0.662232	-0.332901	-0.291055
272	1014.94	17.253	Pos	1	TG(18:1/18:2/26:0), TG(18:1/22:1/22:1)	TG	glycerolipid	0.0826956	10000	1.04522	0.776305	0.65373	0.597191	0.750542	0.50388	1.03372	1.17734	0.543562	0.486581	1	0.982188	0.762347	0.57468	0.961796	0.27453	1	0.999298	0.392391	0.229646	-0.0500977	0.0137155	-0.415402	-0.663332	-0.793834	-0.464093	-1.03895	-0.00225535	0.185427	-0.929582	-1.08935	-0.432189	-0.176509	0.458405	0.48725	-0.222763	-0.22334	-0.798814	-0.606706	0.159315
273	896.769	15.2382	Pos	1	TG(18:2/18:2/18:2), TG(18:1/18:2/18:3)	TG	glycerolipid	0.0892649	1264.99	0.561738	0.52434	0.191007	1.20792	0.610444	0.464812	0.77375	0.484551	0.317703	0.496193	0.557606	0.434298	0.00134422	0.998953	0.715387	0.260539	0.989729	0.313778	0.0340256	0.347224	-0.0458318	-0.877861	-0.977257	-2.43413	0.226693	-0.757902	-1.15111	-0.415892	-1.09111	-1.70008	-1.05686	-0.531587	0.0293302	0.364761	-0.65653	-0.683377	-1.29368	-1.646	-0.2397	-1.04607
274	894.753	14.8837	Pos	1	TG(18:2/18:2/18:3)	TG	glycerolipid	0.117254	649	0.419829	0.399228	0.145902	2.64761	0.744576	0.398319	0.714165	0.382605	0.253034	0.387812	0.510626	0.448747	0.0106132	0.385735	0.998026	0.446165	0.994681	0.399856	0.101856	0.414914	-0.0743715	-1.3265	-1.39909	-2.8513	1.33032	-0.499881	-1.40238	-0.560043	-1.46044	-2.05697	-1.44094	-0.759435	0.232645	0.303676	-0.947217	-1.02156	-2.01071	-2.39128	-0.0556924	-1.75029
275	926.812	15.9825	Pos	1	TG(18:2/18:2/20:1)	TG	glycerolipid	0.0435441	10000	0.660357	0.504162	0.247812	0.829127	0.665029	0.398715	0.875577	0.722133	0.345184	0.492996	0.847791	0.366174	0.00696168	0.998979	0.858459	0.119229	0.999945	0.953468	0.0535795	0.332912	-0.0885603	-0.687243	-1.0766	-2.10124	-0.358895	-0.677071	-1.41513	-0.280254	-0.558223	-1.62312	-1.10891	-0.684513	-0.132752	0.551584	-0.220146	-0.58926	-1.25232	-1.77222	-0.618648	-0.838927
276	956.861	16.6086	Pos	1	TG(18:2/18:2/22:0)	TG	glycerolipid	0.0503299	10000	0.807609	0.574879	0.423319	0.795197	0.571411	0.343683	0.894875	0.956473	0.318351	0.3472	0.998919	0.719788	0.264733	0.998125	0.709761	0.105096	0.999997	1	0.0724392	0.110241	-0.100542	-0.408813	-0.899212	-1.34072	-0.431158	-0.907942	-1.64139	-0.260784	-0.164746	-1.75185	-1.6267	-0.551373	-0.383507	0.633252	0.159735	-0.519961	-0.866213	-1.58382	-0.705286	-0.408525
277	984.892	16.8683	Pos	1	TG(18:2/18:2/24:0)	TG	glycerolipid	0.0558604	10000	0.883889	0.646392	0.463636	0.71365	0.667296	0.409512	0.948086	0.951665	0.388845	0.382617	0.99998	0.839207	0.287625	0.95386	0.884149	0.162062	1	1	0.12515	0.115199	-0.078365	-0.256428	-0.707883	-1.1873	-0.565076	-0.661967	-1.36639	-0.155275	-0.149839	-1.4411	-1.46439	-0.542647	-0.251879	0.559431	0.198338	-0.306832	-0.660789	-1.30284	-0.636187	-0.184618
278	1012.92	17.0891	Pos	1	TG(18:2/18:2/26:0), TG(18:2/22:1/22:1)	TG	glycerolipid	0.0761848	10000	0.946189	0.688431	0.53608	0.65013	1.2445	0.486512	0.964854	0.887739	0.447956	0.433269	1	0.906779	0.470514	0.825252	0.996674	0.317602	1	0.99998	0.21757	0.185017	-0.0438233	-0.123622	-0.58244	-0.943304	-0.665022	0.271747	-1.08328	-0.0954412	-0.215616	-1.20239	-1.25049	-0.377181	-0.192645	0.438356	0.310548	-0.119454	-0.561961	-1.06679	-0.510286	-0.170247
279	892.735	14.4442	Pos	1	TG(18:2/18:3/18:3)	TG	glycerolipid	0.166708	10000	0.377479	0.425683	0.130483	3.45845	0.711779	0.435944	0.728326	0.348888	0.268274	0.309871	0.450169	0.592889	0.010964	0.21144	0.996322	0.622684	0.997838	0.366667	0.166161	0.261285	-0.106636	-1.51217	-1.33879	-3.0447	1.68349	-0.597134	-1.30442	-0.563979	-1.6258	-2.00485	-1.7969	-0.919736	0.174882	0.424946	-1.02994	-1.4506	-2.05597	-2.60973	0.657065	-2.0637
280	1073.01	17.7531	Pos	1	TG(18:2/24:0/24:0), TG(18:1/18:1/30:0)	TG	glycerolipid	0.252575	10000	#NUM!	#NUM!	#NUM!	#NUM!	#NUM!	#NUM!	#NUM!	#NUM!	#NUM!	#NUM!	NA	NA	NA	NA	NA	NA	NA	NA	NA	NA	#NUM!	0.706745	0.990729	#NUM!	#NUM!	0.534893	#NUM!	1.04827	0.471082	0.749969	#NUM!	#NUM!	0.961006	0.0749621	1.02857	0.565597	0.526069	1.1375	1.47854	0.356144
281	890.719	13.9102	Pos	1	TG(18:3/18:3/18:3)	TG	glycerolipid	0.171518	10000	0.400682	0.453464	0.107085	2.19071	0.593155	0.55161	0.822092	0.426346	0.31325	0.321516	0.496446	0.650988	0.00394409	0.659516	0.93467	0.877253	0.999955	0.57257	0.250802	0.271586	-0.117118	-1.43659	-1.25806	-3.3403	1.01428	-0.870636	-0.975398	-0.399746	-1.34702	-1.79173	-1.75416	-0.846178	-0.101054	0.595877	-0.913162	-1.37367	-2.02294	-2.61873	1.19482	-2.35027
282	964.734	15.1277	Pos	1	TG(20:4/20:5/20:5)	TG	glycerolipid	0.131674	10000	1.05769	0.944179	1.07856	0.96032	1.05258	0.971809	1.09404	0.905414	0.894935	0.87341	1	1	0.999998	1	1	1	0.999989	0.999972	0.999925	0.999585	-0.0737648	0.00715231	-0.156633	0.035338	-0.132178	0.000163521	-0.11502	0.0558969	-0.217115	-0.233911	-0.269034	-0.50139	-0.270164	0.550259	0.0790716	0.123466	-0.18108	-0.517661	0.114695	-0.0669328
283	962.719	14.7365	Pos	1	TG(20:5/20:5/20:5), TG(20:4/20:5/20:6)	TG	glycerolipid	0.0636283	10000	1.01248	0.835431	0.942802	1.03382	1.08127	0.818968	0.90776	0.830737	0.912371	0.807165	1	0.99645	1	1	0.999997	0.992402	0.999981	0.995534	0.999988	0.987739	-0.0474796	-0.0295856	-0.306887	-0.132453	0.000499031	0.0652536	-0.335601	-0.187098	-0.315016	-0.179787	-0.356544	-0.429922	-0.156948	0.444431	0.216122	0.0948019	-0.399681	-0.431196	-0.141226	-0.348238
284	960.705	14.0157	Pos	1	TG(20:5/20:5/20:6), TG(20:4/20:6/20:6)	TG	glycerolipid	0.0733546	10000	0.94723	0.855835	0.930826	1.03375	0.972432	0.858512	0.994306	0.815346	0.778932	0.712109	1	0.999417	0.999999	1	1	0.999507	1	0.995168	0.980814	0.895315	-0.0839768	-0.16219	-0.308573	-0.187394	-0.0360947	-0.124308	-0.304067	-0.0922145	-0.378492	-0.444407	-0.573807	-0.484565	-0.356273	0.588908	0.123824	-0.0129876	-0.597407	-0.370132	-0.233388	-0.322197
285	958.687	13.1874	Pos	1	TG(20:5/20:6/20:6)	TG	glycerolipid	0.0550846	10000	0.878699	0.763039	0.843078	0.980846	1.00727	0.888534	0.796389	0.814742	0.778445	0.783585	0.99975	0.949238	0.997608	1	1	0.999885	0.981759	0.990946	0.967223	0.972072	-0.0565225	-0.243082	-0.446693	-0.302784	-0.084424	-0.0460764	-0.227024	-0.384977	-0.352107	-0.417855	-0.408362	-0.445465	-0.211768	0.487665	0.180757	-0.154095	-0.755907	-0.678574	-0.147827	-0.513677
286	684.61	12.5051	Pos	1	TG(38:0)	TG	glycerolipid	0.171559	10000	1.05705	1.26319	0.72757	1.52893	0.6074	1.35805	0.920795	0.499059	0.42761	0.481158	1	0.996947	0.974598	0.881495	0.772387	0.980016	1	0.436039	0.235357	0.380981	-0.0631731	0.0168739	0.273896	-0.522014	0.549346	-0.782454	0.378366	-0.182221	-1.06589	-1.28881	-1.11859	-0.569134	-0.0955073	0.475122	0.272841	0.136103	-0.358322	0.0519356	0.627125	0.142629
287	740.672	14.4151	Pos	1	TG(42:0)	TG	glycerolipid	0.0744267	14.8849	1.14566	1.10648	0.710357	1.24566	0.699487	0.909917	0.945034	0.509373	0.446199	0.500968	0.999899	0.999993	0.922828	0.995073	0.904191	0.999996	1	0.334271	0.174937	0.309725	-0.0634253	0.132754	0.082558	-0.55681	0.253482	-0.579057	-0.199619	-0.144988	-1.03663	-1.22767	-1.06063	-0.458373	-0.248121	0.516218	0.0912343	0.730237	-0.423208	-0.0909602	0.241447	0.0971874
288	738.658	13.6971	Pos	1	TG(42:1)	TG	glycerolipid	0.268888	10000	0.962128	0.692245	0.449439	0.848898	0.421548	0.59905	0.838395	0.364001	0.410599	0.637849	1	0.950534	0.321111	0.99987	0.247953	0.775111	0.999755	0.129088	0.221634	0.866596	-0.0536525	-0.109352	-0.584298	-1.20745	-0.28999	-1.29988	-0.792905	-0.307951	-1.51164	-1.33785	-0.702366	-0.47664	-0.147372	0.463054	-0.109344	0.621604	-0.840317	-0.800991	-0.415966	-0.535937
289	764.672	13.9	Pos	1	TG(44:2)	TG	glycerolipid	0.111897	4.10227	0.812755	0.649406	0.311462	0.967735	0.517349	0.547036	1.0168	0.560318	0.364102	0.609028	0.998513	0.856988	0.0420701	1	0.465696	0.562233	1	0.605312	0.0974415	0.755149	-0.0817982	-0.380907	-0.704607	-1.76467	-0.129115	-1.03259	-0.95209	-0.0577664	-0.91748	-1.53938	-0.797218	-0.583093	-0.224639	0.562337	-0.391289	0.396587	-1.14802	-1.03791	-0.479304	-0.596608
290	794.719	15.207	Pos	1	TG(46:1)	TG	glycerolipid	0.140256	3.5019	1.07392	0.932093	0.674442	1.0024	0.621341	0.719296	1.10985	0.594061	0.553855	0.592266	0.999997	0.999997	0.627934	1	0.423881	0.791716	0.999901	0.329236	0.212496	0.32323	-0.0696967	0.033188	-0.171151	-0.63793	-0.0662452	-0.75624	-0.545039	0.0806675	-0.821014	-0.922116	-0.82538	-0.428853	-0.32515	0.544913	-0.108743	0.66211	-0.453802	-0.397396	0.0914132	-0.20747
291	792.703	14.7323	Pos	1	TG(46:2)	TG	glycerolipid	0.120126	5.80036	1.20439	0.819442	0.667242	0.946807	0.799051	0.682045	1.09596	0.822809	0.544523	0.881735	0.982395	0.973048	0.504848	0.999999	0.946455	0.565519	0.999931	0.976247	0.128732	0.99898	-0.0778376	0.190465	-0.365123	-0.661555	-0.156696	-0.401478	-0.629899	0.0543547	-0.359209	-0.954772	-0.25942	-0.557569	-0.229323	0.553379	0.0198364	0.729572	-0.178014	-0.841558	0.0513146	-0.305126
292	810.75	15.8202	Pos	1	TG(47:0)	TG	glycerolipid	0.0749481	2.65165	0.963025	0.883627	1.03879	0.902508	0.99052	0.897635	1.06974	0.94404	0.977183	0.877637	1	0.996497	1	0.999191	1	0.998773	0.999979	0.999995	1	0.994817	-0.0491262	-0.103481	-0.227617	0.0057724	-0.197114	-0.0628688	-0.204925	0.0481397	-0.132206	-0.0824257	-0.23743	-0.272888	-0.343628	0.469138	-0.245112	0.043095	-0.108427	-0.359003	-0.252006	-0.0718408
293	820.735	15.3001	Pos	1	TG(48:2)	TG	glycerolipid	0.0355068	5.40895	0.915327	0.690749	0.537987	1.20531	0.489615	0.463828	0.936895	0.546893	0.373494	0.535301	0.999993	0.802304	0.285687	0.996	0.166578	0.119005	1	0.31161	0.0270667	0.277747	-0.111032	-0.238673	-0.644797	-1.00539	0.158372	-1.14131	-1.21937	-0.205072	-0.981702	-1.53187	-1.01261	-0.61942	-0.3686	0.654925	-0.14655	0.0921813	-0.661651	-1.07327	-0.395929	-0.465195
294	838.782	16.2125	Pos	1	TG(49:0)	TG	glycerolipid	0.134525	9.51734	1.29061	1.62899	1.23353	1.28776	1.28013	1.17651	1.88128	1.1369	1.57293	1.0383	0.965446	0.525462	0.99	0.967216	0.971512	0.998484	0.256757	0.999784	0.605436	1	-0.023256	0.344792	0.680723	0.279538	0.341604	0.333033	0.211252	0.888456	0.161855	0.630196	0.0309739	-0.138262	0.330535	-0.262041	0.758516	0.0811245	0.194736	0.166812	0.44526	1.4301
295	846.752	15.4081	Pos	1	TG(50:3)	TG	glycerolipid	0.0671576	38.0275	0.799266	0.582444	0.396296	1.01112	0.520343	0.381321	0.866294	0.540194	0.330271	0.45713	0.998111	0.72041	0.182873	1	0.52675	0.153292	0.999956	0.590304	0.0763868	0.332644	-0.0701001	-0.393352	-0.849908	-1.40545	-0.054152	-1.01256	-1.46102	-0.277172	-0.958552	-1.66838	-1.19942	-0.536097	-0.20022	0.526017	-0.529899	-0.116924	-0.533233	-1.48632	-0.406696	-0.656713
296	844.733	15.0042	Pos	1	TG(50:4)	TG	glycerolipid	0.158287	49.0451	0.644307	0.519993	0.317258	1.16162	0.596484	0.367523	0.78258	0.511502	0.345913	0.511762	0.842823	0.469422	0.0453611	0.999899	0.714685	0.100004	0.99455	0.442295	0.0727585	0.443003	-0.0501046	-0.684285	-0.993541	-1.70637	0.16603	-0.795548	-1.4942	-0.403795	-1.01729	-1.58162	-1.01656	-0.43872	-0.168047	0.456453	-0.570441	-0.571317	-0.911098	-1.63995	-0.5974	-0.743269
297	866.812	16.5308	Pos	1	TG(51:0)	TG	glycerolipid	0.0279458	53.0487	1.26275	1.01163	0.975733	0.929532	1.18175	0.962253	1.41069	1.16445	1.28783	0.983647	0.955509	1	1	0.999996	0.994884	1	0.743065	0.99743	0.93127	1	-0.00755036	0.329021	0.00913326	-0.0429917	-0.112973	0.233377	-0.0630626	0.488851	0.212099	0.357396	-0.0313372	0.0396894	0.146466	-0.208806	0.34036	0.0526087	0.594093	0.253622	-0.781717	0.555495
298	864.797	16.2588	Pos	1	TG(51:1)	TG	glycerolipid	0.0631936	23.6516	1.18556	1.07849	0.902547	0.783052	0.755282	0.752813	1.02116	0.735779	0.626728	0.726885	0.999511	1	0.999995	0.992054	0.98008	0.978583	1	0.96571	0.754707	0.957209	-0.0659103	0.179658	0.0431086	-0.213836	-0.41873	-0.470824	-0.475547	-0.0356998	-0.508566	-0.74	-0.526112	-0.53142	-0.17393	0.507619	0.0453089	0.499399	-0.00573354	-0.456089	0.280739	0.304676
299	862.78	15.9576	Pos	1	TG(51:2)	TG	glycerolipid	0.12765	18.0686	0.978648	1.02849	0.572936	0.768183	0.607934	0.504903	0.980672	0.640019	0.447251	0.608804	1	1	0.584675	0.986818	0.698762	0.363697	1	0.79311	0.209593	0.701495	-0.0461038	-0.0772411	-0.00557992	-0.849657	-0.426582	-0.764117	-1.03202	-0.0742612	-0.689918	-1.20695	-0.762053	-0.296857	-0.298889	0.457435	0.168257	-0.0904166	-0.309564	-0.644113	0.295428	0.331946
300	860.767	15.6386	Pos	1	TG(51:3)	TG	glycerolipid	0.144922	4.28086	0.706401	0.57823	0.363247	1.05526	0.609599	0.537226	0.838851	0.624748	0.410942	0.585194	0.960961	0.703691	0.1194	1	0.791283	0.575999	0.99973	0.82862	0.210495	0.724195	-0.0828609	-0.584301	-0.873144	-1.54384	-0.00525995	-0.796928	-0.979259	-0.336374	-0.761515	-1.36585	-0.855873	-0.550774	-0.272726	0.574918	-0.76091	-0.355562	-0.636432	-1.34383	-0.497504	-0.778098
301	858.75	15.3071	Pos	1	TG(51:4)	TG	glycerolipid	0.147721	10000	0.661832	0.429589	0.229132	1.01456	0.61599	0.350557	0.722238	0.424819	0.333546	0.430496	0.887671	0.22613	0.00755714	1	0.782293	0.0843146	0.967862	0.215128	0.0649442	0.228113	-0.0112	-0.606663	-1.23017	-2.13695	0.00965828	-0.71022	-1.52348	-0.480653	-1.24628	-1.59524	-1.22713	-0.254618	0.18093	0.0400871	-0.40572	-0.0577964	-1.35647	-1.7492	-0.433569	-1.50775
302	856.734	14.9219	Pos	1	TG(51:5)	TG	glycerolipid	0.0693676	10000	0.631604	0.565745	0.403608	1.56953	0.773343	0.420456	0.840165	0.601466	0.404106	0.488006	0.762334	0.550897	0.119264	0.778151	0.988194	0.147945	0.999371	0.669426	0.119882	0.305172	-0.0565283	-0.719437	-0.878305	-1.3655	0.593807	-0.427348	-1.3065	-0.307784	-0.789972	-1.36372	-1.09156	-0.582897	-0.0027585	0.416071	-0.494827	-0.498716	-1.16477	-1.0462	-0.386387	-1.20232
303	888.797	16.0135	Pos	1	TG(53:3)	TG	glycerolipid	0.134168	193.296	0.802109	0.617501	0.373656	0.842076	0.566735	0.455583	0.825198	0.616206	0.428158	0.605047	0.998771	0.841359	0.165947	0.999847	0.710583	0.368255	0.999602	0.838427	0.291482	0.812749	-0.072549	-0.390678	-0.768035	-1.49277	-0.320526	-0.891803	-1.20676	-0.349737	-0.771064	-1.29633	-0.79743	-0.512867	-0.247736	0.542956	-0.405952	-0.267785	-0.498299	-1.4975	-0.266881	-0.539721
304	916.827	16.3306	Pos	1	TG(55:3)	TG	glycerolipid	0.140457	38.4075	0.8148	0.604152	0.38663	0.694592	0.522691	0.481273	0.86843	0.627251	0.486195	0.551065	0.999385	0.818939	0.201578	0.962684	0.588475	0.458375	0.999976	0.868789	0.473436	0.675606	-0.0678839	-0.363365	-0.794899	-1.43886	-0.593647	-1.00385	-1.12296	-0.271402	-0.74077	-1.10828	-0.92759	-0.445589	-0.294441	0.536379	-0.299664	-0.204221	-0.586211	-1.20422	-0.664265	-0.516213
305	932.862	16.7489	Pos	1	TG(56:2)	TG	glycerolipid	0.0926936	497.502	1.04115	0.795657	0.572823	0.707746	0.587387	0.494777	0.948615	0.796883	0.582924	0.584672	1	0.99904	0.784543	0.980597	0.819346	0.5604	1	0.999089	0.809057	0.813189	-0.0817675	-0.023592	-0.411549	-0.885607	-0.580463	-0.849384	-1.09692	-0.157873	-0.409327	-0.860388	-0.856069	-0.551636	-0.264247	0.57058	0.167864	0.0271298	-0.26577	-0.967176	-0.289766	0.0222957
306	924.798	15.71	Pos	1	TG(56:6)	TG	glycerolipid	0.110184	10000	0.516307	0.455879	0.220933	1.40491	0.795065	0.389242	0.77531	0.468302	0.282113	0.397428	0.604808	0.417637	0.0169966	0.980071	0.998833	0.235905	0.997373	0.455421	0.0575991	0.255562	-0.0526332	-1.00633	-1.18591	-2.23095	0.437841	-0.383488	-1.41389	-0.419788	-1.14712	-1.87829	-1.38387	-0.534173	-0.0490482	0.425321	-0.858483	-0.719054	-1.44146	-2.19908	-0.123904	-1.23474
307	948.89	17.0825	Pos	1	TG(57:1)	TG	glycerolipid	0.0999392	6.27745	1.21966	1.09405	0.835728	0.758278	0.995289	0.788671	1.11228	0.959985	0.808681	1.04167	0.976945	0.999953	0.988011	0.866282	1	0.935902	0.999791	1	0.965504	1	-0.0324377	0.254044	0.0972411	-0.291332	-0.431639	-0.0392502	-0.374942	0.121088	-0.0913537	-0.338795	0.0264599	-0.436419	0.0230131	0.316092	0.317281	0.357708	0.0871434	-0.254079	0.304149	0.241653
308	964.922	17.3682	Pos	1	TG(58:0)	TG	glycerolipid	0.0937984	11.3174	1.43487	1.10641	1.22671	0.723044	1.65285	1.56972	1.70887	1.7068	2.03068	1.30162	0.901045	0.999993	0.997187	0.942542	0.652032	0.753644	0.585221	0.587657	0.289219	0.983153	-0.0969102	0.424009	0.0489752	0.197887	-0.564755	0.628049	0.553594	0.676135	0.674382	0.925051	0.283394	0.207873	0.379582	-0.878185	0.702223	0.119255	0.450548	0.431412	-1.04811	0.763623
309	954.844	16.3257	Pos	1	TG(58:5)	TG	glycerolipid	0.151835	10000	0.556808	0.335669	0.13232	0.966426	0.80397	0.174495	0.89308	0.61811	0.203717	0.331671	0.948261	0.475443	0.032889	1	0.999971	0.0815018	1	0.984054	0.130902	0.463398	-0.110611	-0.955361	-1.6855	-3.02851	-0.159881	-0.425398	-2.62935	-0.27375	-0.804677	-2.40597	-1.70279	0.00439239	-0.873344	0.537118	-0.111187	-0.486983	-2.26791	-3.18463	-0.531982	-1.33989
310	976.921	17.2886	Pos	1	TG(59:1)	TG	glycerolipid	0.0769641	11.3125	1.11705	0.999332	0.953851	0.906725	0.894723	0.835757	1.17858	0.980487	0.85817	0.82136	0.999904	1	1	0.999968	0.9999	0.995156	0.997489	1	0.998561	0.990697	-0.0267428	0.132948	-0.0277063	-0.0949063	-0.168006	-0.18723	-0.285588	0.210303	-0.0551728	-0.247407	-0.310657	-0.269494	-0.165471	0.354737	0.30257	0.0605014	0.0357733	-0.366075	-0.0642635	0.347219
311	974.906	17.1065	Pos	1	TG(59:2)	TG	glycerolipid	0.0494863	44.2633	1.02751	0.782049	0.697921	0.793164	0.754561	0.602258	0.998881	0.897869	0.730064	0.620979	1	0.989802	0.905661	0.993244	0.975338	0.649086	1	0.999989	0.952871	0.709644	-0.0470036	-0.00785415	-0.401674	-0.565867	-0.381312	-0.453294	-0.778549	-0.048619	-0.202427	-0.500909	-0.734387	-0.477701	-0.0835366	0.420226	0.213757	-0.0272758	-0.210044	-0.914059	-0.363716	0.0727546
312	992.952	17.5547	Pos	1	TG(60:0)	TG	glycerolipid	0.0670556	10000	1.62037	0.912123	1.25663	0.83314	1.642	1.48925	1.79092	1.60534	1.86658	1.22943	0.705809	0.999998	0.994257	0.998965	0.679808	0.856096	0.510423	0.723689	0.435398	0.997282	-0.105851	0.590468	-0.238551	0.223703	-0.36922	0.609605	0.468731	0.734847	0.577028	0.794547	0.192134	0.271378	0.343954	-0.932886	0.73855	0.178706	0.854149	0.397091	-1.77987	0.667131
313	990.939	17.3884	Pos	1	TG(60:1)	TG	glycerolipid	0.040406	72.838	1.13059	0.916986	0.893052	0.717698	0.920693	0.781994	1.04739	0.990352	0.800314	0.693782	0.999985	0.999999	0.999993	0.964476	1	0.995036	1	1	0.997632	0.939027	-0.0255684	0.151511	-0.150597	-0.188752	-0.504119	-0.144777	-0.380339	0.0412359	-0.0395547	-0.346931	-0.553014	-0.242092	-0.184745	0.350132	0.300379	0.0511439	0.10301	-0.383206	-0.434708	0.366123
314	982.876	16.6331	Pos	1	TG(60:5)	TG	glycerolipid	0.262598	10000	0.679029	0.476482	0.252228	1.01089	0.986718	0.272873	0.968665	0.672528	0.319732	0.358803	0.993301	0.773234	0.167488	1	1	0.212846	1	0.992038	0.333205	0.445991	-0.0844447	-0.642899	-1.15395	-2.07164	-0.0688166	-0.103736	-1.95814	-0.130375	-0.656777	-1.72951	-1.56318	-0.0414853	-0.718267	0.506418	0.00301746	0.210025	-2.14174	-2.16031	-0.263639	-1.0379
315	1004.95	17.4788	Pos	1	TG(61:1)	TG	glycerolipid	0.11215	10000	1.02232	0.852405	0.781701	0.665675	0.917075	0.778277	1.06611	0.84188	0.775821	0.699294	1	0.997072	0.949242	0.60975	0.999984	0.944158	0.999999	0.994892	0.940326	0.735748	-0.0159973	0.0158451	-0.246386	-0.371308	-0.603108	-0.140886	-0.377641	0.0763654	-0.26431	-0.382202	-0.532025	-0.31561	0.197152	0.0704663	0.005916	-0.0906325	0.132252	-0.479511	-0.565425	0.305778
316	1002.94	17.3106	Pos	1	TG(61:2)	TG	glycerolipid	0.157111	28.7088	0.930687	0.710862	0.603292	0.605562	0.652161	0.611339	0.901487	0.725098	0.689438	0.545514	0.999999	0.887362	0.557758	0.56584	0.726344	0.586325	0.999982	0.915214	0.836547	0.36115	-0.0213589	-0.124991	-0.513717	-0.75043	-0.745011	-0.63806	-0.731314	-0.17098	-0.48511	-0.557867	-0.895671	-0.305488	-0.0558209	0.297232	0.0084346	-0.138227	-0.245181	-0.673772	-0.739275	-0.128106
317	1018.97	17.5703	Pos	1	TG(62:1)	TG	glycerolipid	0.0741109	10000	1.0992	0.903342	0.807647	0.62382	0.940476	0.904352	1.0621	0.952759	0.823962	0.700768	0.99999	0.99998	0.991005	0.59729	1	0.999982	1	1	0.995542	0.845301	-0.00770338	0.128746	-0.154359	-0.315906	-0.688501	-0.0962399	-0.152746	0.0792161	-0.0775195	-0.287054	-0.520695	-0.221196	0.105375	0.0927104	0.373962	-0.229592	0.241867	-0.352573	-0.510703	0.400199
318	1010.91	16.868	Pos	1	TG(62:5)	TG	glycerolipid	0.218936	10000	0.783976	0.43545	0.130044	0.424592	0.584223	0.1124	0.840721	0.564668	0.19275	0.244667	0.999955	0.799941	0.0458489	0.776465	0.977763	0.0288282	0.999998	0.967705	0.146541	0.272429	-0.0661778	-0.417297	-1.2656	-3.0091	-1.30203	-0.841587	-3.21947	-0.316479	-0.890703	-2.44137	-2.09728	0.0051372	-0.643159	0.439489	-0.0373619	0.814932	-2.02946	-2.73868	-0.310821	-0.747295
319	1030.97	17.4936	Pos	1	TG(63:2)	TG	glycerolipid	0.157513	10000	0.863202	0.798452	0.778126	0.715219	0.810103	0.764365	0.977297	0.757218	0.811635	0.682247	0.993726	0.916525	0.861951	0.618627	0.940638	0.81679	1	0.790915	0.943489	0.476354	-0.00937835	-0.221608	-0.334101	-0.371303	-0.492922	-0.313201	-0.397044	-0.0425096	-0.410597	-0.310475	-0.561013	0.169925	-0.229823	0.0317626	-0.0852258	-0.273945	-0.305654	-0.444991	-0.703995	0.146682
320	1047	17.7339	Pos	1	TG(64:1)	TG	glycerolipid	0.27567	10000	1.25042	1.02232	0.813842	0.729165	1.37022	0.885901	1.00892	1.33887	0.889164	1.03984	0.989171	1	0.993859	0.916905	0.917991	0.999916	1	0.944763	0.999936	1	-0.0398666	0.282544	-0.00801769	-0.337046	-0.495549	0.414541	-0.214649	-0.0270559	0.381151	-0.209346	0.0165012	0.360217	-0.00353169	-0.476285	0.670557	-0.0357121	0.212786	0.0587526	-0.805592	0.722787
321	1044.98	17.5893	Pos	1	TG(64:2)	TG	glycerolipid	0.0952957	10000	1.08289	0.867846	0.790569	0.669035	1.04316	0.651311	0.992178	1.02011	0.91818	0.612588	0.999976	0.996965	0.923821	0.48936	1	0.418926	1	1	0.999956	0.281971	-0.000690042	0.11419	-0.205179	-0.339727	-0.580537	0.0602686	-0.619271	-0.0120188	0.0280378	-0.123841	-0.707701	-0.0637138	0.0254386	0.036205	0.288923	-0.0608427	0.11449	-0.34177	-0.78733	0.513565
322	1042.97	17.435	Pos	1	TG(64:3)	TG	glycerolipid	0.146205	10000	1.03509	0.831224	0.627577	0.620283	1.05178	0.549214	1.23336	0.935506	0.597477	0.693997	1	0.989554	0.430237	0.403507	1	0.18903	0.976256	0.999998	0.324705	0.687884	-0.0093049	0.0404571	-0.275996	-0.68144	-0.698307	0.0635285	-0.873866	0.293294	-0.105485	-0.752349	-0.536303	-0.148523	-0.0972972	0.217905	0.270854	-0.0285064	-0.120976	-0.461786	-0.578704	0.212502
323	1181.04	16.9052	Pos	1	TG[sn3_AHFA](18:1/18:2/36:2), TG[sn3_AHFA](18:2/18:2/36:1)	TG[sn3_AHFA]	glycerolipid	0.267018	10000	1.13305	0.868288	#NUM!	1.02373	1.15841	0.719182	1.15724	0.990563	0.699886	0.617527	NA	NA	NA	NA	NA	NA	NA	NA	NA	NA	-0.0133616	0.166854	-0.217116	#NUM!	0.0204697	0.198788	-0.488932	0.19733	-0.0270404	-0.528169	-0.708787	-0.184425	-0.113341	0.257681	0.434146	0.462343	-0.395929	-0.65391	-0.120294	0.122857
324	892.792	14.7185	Pos	1	TG[sn3+O](16:0/18:1/18:1), TG[sn3+O](16:0/18:2/18:0)	TG[sn3+O]	glycerolipid	0.215609	10000	1.03201	0.712254	0.50093	0.5795	0.535357	0.410403	0.869096	0.571341	0.297094	0.566907	1	0.98261	0.577928	0.799932	0.681679	0.307752	0.999986	0.779733	0.0819198	0.76857	-0.0476052	-0.00214733	-0.537142	-1.04492	-0.834725	-0.949033	-1.33249	-0.250018	-0.855182	-1.79861	-0.86642	-0.235636	-0.366822	0.459642	-0.166258	0.110594	0.0492218	-0.908814	-0.262849	-0.439763
325	920.823	14.0737	Pos	1	TG[sn3+O](18:1/18:1/18:0)	TG[sn3+O]	glycerolipid	0.147658	10000	1.02626	0.604678	0.439959	0.658431	0.47388	0.537284	1.06333	0.798667	0.538896	1.71673	1	0.927398	0.550523	0.974397	0.650216	0.812407	1	0.99975	0.81593	0.896954	-0.135715	-0.0983142	-0.861476	-1.32027	-0.73861	-1.21312	-1.03196	-0.0471216	-0.460049	-1.02763	0.643947	-0.527023	-0.598855	0.718734	0.0161197	0.0161197	-0.327182	-1.44685	-0.433913	-0.703661
326	918.808	14.8035	Pos	1	TG[sn3+O](18:1/18:1/18:1), TG[sn3+O](18:1/18:2/18:0)	TG[sn3+O]	glycerolipid	0.168841	61.8353	0.754259	0.546787	0.296907	0.530195	0.398652	0.384647	0.797001	0.457405	0.302751	0.514256	0.995821	0.733758	0.0917799	0.687547	0.29734	0.261298	0.999231	0.466713	0.0997791	0.640796	-0.0928376	-0.499705	-0.963788	-1.84475	-1.00824	-1.41964	-1.47123	-0.420185	-1.22129	-1.81663	-1.05228	-0.0715417	-0.744535	0.537564	-0.544772	-0.341486	-0.612856	-1.46513	-0.78534	-0.640894
327	912.761	13.1955	Pos	1	TG[sn3+O](18:2/18:2/18:2), TG[sn3+O](18:2/18:3/18:1)	TG[sn3+O]	glycerolipid	0.108553	10000	0.771379	0.549388	0.260657	0.900413	0.573091	0.427444	0.766829	0.520726	0.330326	0.599419	0.989796	0.530463	0.0111862	0.999995	0.608942	0.184179	0.988128	0.436861	0.0465157	0.693544	-0.024545	-0.399033	-0.888648	-1.96432	-0.175887	-0.827709	-1.25074	-0.407569	-0.965948	-1.62258	-0.762909	-0.383151	0.0422872	0.267229	-0.18585	-0.0855909	-0.925659	-1.05272	-0.668026	-0.945199
328	920.823	15.2854	Pos	1	TG[sn3+O](54:2)	TG[sn3+O]	glycerolipid	0.253752	10000	0.974479	0.758118	0.456316	0.496667	0.496769	0.398291	0.80298	0.490096	0.314705	0.599637	1	0.998627	0.601104	0.714959	0.715174	0.427763	0.9998	0.697153	0.206066	0.921866	-0.0703752	-0.107673	-0.46988	-1.20227	-1.08002	-1.07973	-1.39848	-0.38694	-1.09924	-1.7383	-0.808214	-0.258751	-0.491135	0.53876	-0.138568	0.196672	-0.381122	-0.718298	-0.246486	-0.444856
329	916.792	14.3546	Pos	1	TG[sn3+O](54:4)	TG[sn3+O]	glycerolipid	0.0838527	10000	0.800833	0.5715	0.285519	0.623186	0.466104	0.443949	0.793835	0.524114	0.295484	0.548276	0.998398	0.699749	0.0387305	0.836649	0.371509	0.308512	0.997836	0.552125	0.0464485	0.628795	-0.0848839	-0.405311	-0.892058	-1.89322	-0.767149	-1.18616	-1.25642	-0.417972	-1.01693	-1.84373	-0.95191	-0.19181	-0.624298	0.561456	-0.460843	-0.243135	-0.511955	-1.3289	-0.611922	-0.735354
330	1277.93	14.0797	Neg	-1	CL[e/e](30:1/31:1)	CL[e/e]	glycerophospholipids	0.263169	10000	1.01766	1.45826	0.891497	1.20801	1.12021	1.11262	1.15112	0.810785	0.390088	0.166832	1	0.920076	0.99999	0.99924	0.999991	0.999995	0.999939	0.998247	0.132038	0.00097965	-0.212228	-0.186972	0.332021	-0.377926	0.0604063	-0.0484612	-0.0582612	-0.00918777	-0.514836	-1.57036	-2.79576	-1.39541	0.208207	0.550518	-0.904422	0.584963	-0.241457	-0.123735	0.735977	0.383823
331	1317.96	14.7538	Neg	-1	CL[e/e](30:1/34:2)	CL[e/e]	glycerophospholipids	0.156687	10000	1.22975	1.23426	1.05028	1.24849	1.31311	0.840567	1.29684	0.69513	0.43279	0.175649	0.997983	0.997694	1	0.996556	0.985414	0.999505	0.989342	0.921801	0.19141	0.000948999	-0.362678	-0.0643124	-0.0590283	-0.291906	-0.0424969	0.03031	-0.613243	0.0123227	-0.887322	-1.57094	-2.87191	-2.00648	0.507114	0.411336	-0.478328	0.31433	-0.0289389	-0.696863	0.328751	0.191027
332	1305.96	14.7719	Neg	-1	CL[e/e](31:1/32:1)	CL[e/e]	glycerophospholipids	0.112395	10000	1.06165	0.96965	0.891751	1.29669	1.17586	1.11472	1.05298	0.860469	0.71374	0.212198	1	1	0.999893	0.953781	0.99809	0.999933	1	0.998945	0.836688	0.000242979	-0.104951	-0.0186359	-0.149415	-0.270238	0.269882	0.128768	0.0517365	-0.030466	-0.321755	-0.59148	-2.34147	-0.859889	0.0336969	0.51134	-0.0774045	0.225465	-0.203968	-1.06234	0.533824	0.0802673
333	1331.97	14.914	Neg	-1	CL[e/e](31:1/34:2)	CL[e/e]	glycerophospholipids	0.210122	10000	1.14558	0.941094	0.829675	1.04723	0.821493	0.62207	0.802384	0.488488	0.153563	0.157249	0.999027	0.999999	0.989552	1	0.985245	0.421045	0.970039	0.0851094	1.88264e-06	9.87027e-06	-0.0888878	0.107186	-0.176478	-0.358269	-0.0223062	-0.372568	-0.773738	-0.406522	-1.12249	-2.79198	-2.75776	-0.810697	0.111817	0.432217	0.255947	0.453026	-0.387416	-0.759929	0.232067	-0.00157199
334	1333.99	14.996	Neg	-1	CL[e/e](32:1/33:1)	CL[e/e]	glycerophospholipids	0.127407	10000	1.17955	0.849343	0.798592	1.12747	0.977782	0.741416	0.966999	0.505624	0.43714	0.171075	0.994098	0.994564	0.95689	0.99951	1	0.828544	1	0.0889372	0.0266858	1.05333e-05	-0.0861052	0.15213	-0.321686	-0.410575	0.0869869	-0.118521	-0.51775	-0.134519	-1.06997	-1.27994	-2.63341	-0.756324	0.0154073	0.482601	0.00426675	0.594014	-0.14189	-1.05276	-0.0594279	0.147134
335	1345.99	15.2516	Neg	-1	CL[e/e](32:1/34:2)	CL[e/e]	glycerophospholipids	0.18623	10000	1.15199	0.867195	0.719387	0.943994	0.998392	0.875737	1.01309	0.577334	0.321234	0.1583	0.994146	0.993853	0.606291	0.999997	1	0.996342	1	0.12255	0.000265413	6.38159e-07	-0.0629893	0.141139	-0.268561	-0.538148	-0.14614	-0.0653116	-0.25442	-0.0442303	-0.855512	-1.70129	-2.72226	-0.572342	-0.0887117	0.472086	-0.158162	0.611854	-0.0302756	-0.688867	-0.0240132	-0.0928022
336	1343.97	15.368	Neg	-1	CL[e/e](33:2/33:2)	CL[e/e]	glycerophospholipids	0.182217	10000	1.17522	1.30354	0.806589	1.18858	1.06085	0.961872	1.3549	1.04057	0.732956	0.189171	0.999246	0.97314	0.993254	0.998702	1	1	0.941553	1	0.934193	0.000393246	-0.0759838	0.156944	0.306452	-0.386078	0.173251	0.00923691	-0.132067	0.362201	-0.0186098	-0.524186	-2.47822	-0.770579	0.274294	0.268334	0.100221	0.547488	-0.176878	-0.189712	0.841589	0.26748
337	1374.02	15.6226	Neg	-1	CL[e/e](34:1/34:2), CL[e/e](32:1/36:2)	CL[e/e]	glycerophospholipids	0.233282	10000	0.934562	0.745915	0.625043	0.872053	0.73336	0.730649	0.848123	0.55075	0.284584	#NUM!	NA	NA	NA	NA	NA	NA	NA	NA	NA	NA	-0.0432293	-0.140866	-0.466146	-0.721202	-0.240742	-0.490636	-0.49598	-0.280884	-0.90376	-1.8563	#NUM!	-0.490125	-0.02031	0.380747	-0.458845	-0.0859979	0.122244	-0.782709	-0.162673	-0.453055
338	1372.01	15.3119	Neg	-1	CL[e/e](34:2/34:2)	CL[e/e]	glycerophospholipids	0.112835	10000	1.1221	0.859149	0.672118	1.03585	0.787299	0.683571	0.752966	0.473702	0.228702	0.0713748	0.996761	0.978239	0.276626	1	0.788379	0.318617	0.631288	0.00637672	3.50832e-07	7.59393e-14	-0.0573058	0.108896	-0.276325	-0.63052	-0.00648793	-0.402323	-0.606144	-0.46665	-1.13526	-2.18576	-3.86575	-0.612143	0.0504593	0.389767	0.2617	0.175306	-0.110318	-0.528238	-0.249658	-0.0510787
339	1400.04	15.7067	Neg	-1	CL[e/e](35:2/35:2)	CL[e/e]	glycerophospholipids	0.154511	10000	0.979673	0.825769	0.649837	0.891797	0.742983	0.449663	0.727768	0.328538	0.27741	#NUM!	NA	NA	NA	NA	NA	NA	NA	NA	NA	NA	-0.0252139	-0.0548413	-0.301404	-0.647065	-0.190426	-0.453813	-1.1783	-0.483663	-1.63108	-1.87512	#NUM!	-0.393434	0.0547578	0.263034	-0.198317	-0.0401796	0.0739727	-0.474862	-0.467898	0.0385476
340	403.263	5.92768	Neg	-1	cyLPA[p](18:0p)	cyLPA[p]	glycerophospholipids	0.202455	20.1267	0.985553	1.00872	0.901441	1.25893	1.68447	1.55255	1.33767	2.05182	2.84203	1.22375	1	1	0.999982	0.988116	0.526103	0.701921	0.950207	0.203891	0.0264067	0.995276	-0.0305086	-0.0515029	-0.0179888	-0.180204	0.301694	0.721784	0.604129	0.389219	1.00639	1.47641	0.260797	-0.134983	-0.325145	0.368602	-0.355532	-0.114051	0.315074	-0.899622	0.801897	0.0437588
341	875.504	6.754	Neg	-1	DLCL(16:0/16:0)	DLCL	glycerophospholipids	0.126693	10000	0.8579	0.917467	0.809548	0.856076	0.84875	1.04732	1.24944	0.976935	1.11182	1.0182	0.995355	0.99996	0.961753	0.994875	0.99246	1	0.948638	1	0.999755	1	-0.0291325	-0.250251	-0.153405	-0.333944	-0.253322	-0.265721	0.037564	0.292154	-0.0627977	0.123785	-0.0031133	-0.418638	0.0395307	0.291709	-0.0195123	-0.0282053	-0.703035	-0.864659	0.0771761	0.327268
342	903.535	7.0999	Neg	-1	DLCL(16:0/18:0)	DLCL	glycerophospholipids	0.168587	10000	0.997409	0.985647	1.00181	0.991388	1.07391	1.056	1.17375	1.07725	1.86412	1.2671	1	1	1	1	0.999998	1	0.997527	0.999997	0.202704	0.964958	-0.0581993	-0.0619417	-0.079056	-0.0555875	-0.0706773	0.0446756	0.0204138	0.17293	0.0491536	0.840295	0.283329	-0.480223	0.486288	-0.180663	0.492084	-0.0951298	-0.582779	-0.291919	-0.133291	0.188042
343	901.519	6.81871	Neg	-1	DLCL(16:0/18:1)	DLCL	glycerophospholipids	0.108105	10000	0.985389	0.972637	0.730987	0.923307	1.12297	1.0559	1.15526	1.09643	1.05286	1.02824	1	1	0.679236	0.999955	0.998912	0.999999	0.994244	0.999842	0.999999	1	-0.068518	-0.0897534	-0.108545	-0.520601	-0.183636	0.0987992	0.00995117	0.139705	0.0642923	0.00579904	-0.0283359	-0.513942	-0.21705	0.525439	0.182768	-0.0179266	-0.434101	-0.459815	0.270277	-0.136097
344	899.503	6.57516	Neg	-1	DLCL(16:0/18:2)	DLCL	glycerophospholipids	0.0844216	10000	0.793082	0.66245	0.709459	0.693933	0.774795	0.900378	1.16659	0.730569	0.793355	0.393348	0.977654	0.678295	0.830942	0.784842	0.960363	0.999955	0.998804	0.884824	0.977894	0.0308406	-0.0380531	-0.37251	-0.632171	-0.533261	-0.565185	-0.406166	-0.18945	0.184245	-0.49096	-0.372014	-1.38417	-0.475649	0.0209552	0.340535	-0.422062	-0.0467654	-0.648703	-1.21649	-0.354115	-0.325902
345	871.473	6.18363	Neg	-1	DLCL(16:1/16:1), DLCL(14:0/18:2)	DLCL	glycerophospholipids	0.152424	10000	0.736091	0.711933	0.826425	0.817453	0.784382	1.23719	0.770354	0.804683	0.861935	0.255322	0.873893	0.806493	0.99176	0.987971	0.961467	0.982774	0.942653	0.980322	0.998726	0.000686179	-0.0867275	-0.528771	-0.576914	-0.361772	-0.37752	-0.437099	0.220342	-0.463134	-0.400236	-0.301076	-2.05634	-0.583694	0.581696	-0.258184	-0.0930369	-0.596795	-0.896481	-0.920986	-0.435118	-0.374637
346	927.535	6.89215	Neg	-1	DLCL(18:1/18:1)	DLCL	glycerophospholipids	0.0514501	120.206	0.921073	0.94793	0.739059	1.04988	1.16395	1.22144	1.29015	1.2254	1.03466	0.962976	0.999902	0.999998	0.656204	0.999999	0.987679	0.935881	0.807377	0.930277	1	1	-0.0420715	-0.160683	-0.119219	-0.478311	0.0281567	0.176954	0.246512	0.325464	0.251178	0.00708273	-0.0964995	-0.372614	-0.183235	0.429634	-0.141802	0.0241344	-0.364383	-0.680762	0.420443	-0.0973387
347	923.504	6.43234	Neg	-1	DLCL(18:2/18:2)	DLCL	glycerophospholipids	0.13009	10000	0.745171	0.600574	0.679543	0.807057	0.799344	0.76985	1.02725	0.52374	0.267205	0.0948973	0.83273	0.293689	0.588273	0.965224	0.955251	0.900178	1	0.110652	0.000239699	7.89761e-08	-0.00902049	-0.433378	-0.744606	-0.566384	-0.318278	-0.332131	-0.386371	0.0297649	-0.942098	-1.913	-3.40651	-0.224125	0.168508	0.0285553	-0.677915	0.171236	-0.793455	-1.0105	-0.798168	-0.425145
348	857.495	6.60261	Neg	-1	DLCL[e](14:1e/18:1), DLCL[e](18:2e/16:0)	DLCL[e]	glycerophospholipids	0.137168	10000	1.15244	1.039	0.800161	2.31388	2.35851	2.61288	1.98828	2.7131	3.20765	2.90893	0.998616	1	0.967496	0.0320284	0.0273113	0.0114933	0.10524	0.00824049	0.00188367	0.00458151	-0.0120923	0.192605	0.0431057	-0.33373	1.19822	1.22578	1.37355	0.979432	1.42785	1.66943	1.5284	-0.277445	0.154456	0.0867116	-0.0807878	0.256637	0.401966	-1.1283	1.00098	0.256637
349	871.51	6.72389	Neg	-1	DLCL[e](15:1e/18:1), DLCL[e](18:2e/15:0)	DLCL[e]	glycerophospholipids	0.212296	10000	1.07612	1.15092	0.864643	1.71547	2.05633	2.18943	2.0177	2.95437	2.7795	2.18624	1	0.999815	0.999751	0.534095	0.236371	0.169479	0.25996	0.0272706	0.0407046	0.170718	-0.0499147	0.0559207	0.15287	-0.259738	0.728688	0.990155	1.08064	0.962794	1.51294	1.42491	1.07853	-0.42987	-0.177964	0.45809	-0.179891	0.259056	0.0885975	-0.871917	1.66499	-0.334468
350	845.494	6.65301	Neg	-1	DLCL[e](16:1e/15:0), DLCL[e](15:1e/16:0)	DLCL[e]	glycerophospholipids	0.243373	10000	1.12046	1.79084	1.00748	1.11764	1.48673	2.10046	1.86653	2.69251	4.41369	3.56131	0.999989	0.564717	1	0.999991	0.886665	0.306955	0.489897	0.0913045	0.00488155	0.0183462	-0.0148022	0.149286	0.825834	-0.00405129	0.145658	0.557337	1.0559	0.885558	1.41415	2.12718	1.8176	-0.291544	0.0348624	0.212275	0.00271183	0.198148	0.246999	-0.316679	2.58191	0.212275
351	859.509	6.89845	Neg	-1	DLCL[e](16:1e/16:0)	DLCL[e]	glycerophospholipids	0.0655802	10000	0.930375	1.01177	0.901177	0.919588	1.29771	1.5433	1.36719	1.59312	2.11535	1.90884	0.999984	1	0.999608	0.99994	0.843769	0.35054	0.696485	0.280527	0.0237853	0.0627318	-0.00198051	-0.106097	0.0149027	-0.152099	-0.12292	0.373986	0.624034	0.449229	0.66987	1.07892	0.930712	-0.0143236	-0.0875948	0.0959769	0.0245994	0.159742	-0.502632	-0.825683	0.713013	0.157377
352	554.344	5.08764	Neg	-1	LPC(16:0)	LPC	glycerophospholipids	0.158248	489.498	0.95206	0.907153	0.891327	0.915814	0.538067	0.447357	0.701717	0.420109	0.158606	0.081379	0.999938	0.985998	0.960923	0.993061	0.000913997	2.91647e-05	0.0897983	1.35426e-05	5.77316e-15	0	-0.0139126	-0.0847887	-0.154495	-0.179886	-0.140787	-0.908054	-1.17441	-0.524951	-1.26508	-2.6704	-3.63311	-0.249643	0.239313	-0.0314076	-0.399366	0.0867356	0.0582637	-0.548591	0.167201	-0.0820961
353	580.36	5.22451	Neg	-1	LPC(18:1)	LPC	glycerophospholipids	0.119799	10000	0.79283	0.856221	0.571232	0.954066	0.503603	0.300672	0.497318	0.356401	0.12452	0.0700353	0.961257	0.997434	0.263334	1	0.112071	0.00153804	0.102107	0.00673893	2.44241e-07	1.7809e-08	-0.0362555	-0.371173	-0.2602	-0.844107	-0.104095	-1.0259	-1.76999	-1.04402	-1.52468	-3.0418	-3.87203	-0.464813	0.331225	0.0248221	-0.714472	-0.0745902	-0.324456	-0.681223	0.138189	-0.237565
354	578.345	4.80521	Neg	-1	LPC(18:2)	LPC	glycerophospholipids	0.0501389	10000	1.00732	0.747199	0.641106	1.10978	0.671231	0.196288	2.3085	0.258	0.175716	0.0479849	1	0.991632	0.899573	0.999999	0.942008	0.00753524	0.327122	0.0317533	0.0041259	7.89923e-06	-0.00218705	0.00832928	-0.422623	-0.643553	0.148091	-0.577306	-2.35115	1.20477	-1.95674	-2.51087	-4.38346	0.0945409	-0.100109	-0.000992753	-0.17203	0.43524	-0.238222	-0.430001	-0.206749	-0.631118
355	576.329	4.42133	Neg	-1	LPC(18:3)	LPC	glycerophospholipids	0.162492	10000	0.744562	0.66382	0.56622	0.94962	0.259936	0.4469	0.541194	0.33144	0.24573	0.292748	0.979106	0.876946	0.605832	1	0.012773	0.243852	0.523522	0.0531166	0.00919511	0.0261358	-0.0748691	-0.500406	-0.666004	-0.895434	-0.149447	-2.01864	-1.23685	-0.960651	-1.66805	-2.09972	-1.84714	-0.604243	0.52256	-0.142924	-0.517714	-0.374366	-0.609137	-0.909169	-0.545593	-0.543249
356	538.35	5.34458	Neg	-1	LPC[p](16:0p)	LPC[p]	glycerophospholipids	0.119892	15.326	1.15105	1.21081	1.12303	0.918525	0.806528	0.782716	0.900381	0.706623	0.347839	0.133541	0.961222	0.826224	0.988355	0.998838	0.732927	0.604996	0.994221	0.242241	8.64124e-06	7.87836e-12	-0.00195825	0.200993	0.274016	0.165439	-0.124568	-0.312162	-0.355398	-0.153351	-0.502946	-1.52547	-2.90661	-0.0249657	-0.0800004	0.0990914	0.0200886	0.0567025	0.526188	-0.0949193	0.409912	0.507057
357	424.246	4.46762	Neg	-1	LPE(14:0)	LPE	glycerophospholipids	0.0983244	10000	0.836782	0.820968	0.675582	0.915056	0.478059	0.407134	0.489801	0.272501	0.130921	0.0868866	0.496128	0.385655	0.0101207	0.969563	4.31738e-06	3.60374e-08	1.66321e-05	6.17213e-11	0	0	-0.000313451	-0.257389	-0.284916	-0.566111	-0.128381	-1.06505	-1.29674	-1.03005	-1.87598	-2.93355	-3.52504	-0.041087	0.0307556	0.00939108	-0.272953	-0.279302	-0.219913	-0.532499	-0.117771	-0.204478
358	438.262	4.83549	Neg	-1	LPE(15:0)	LPE	glycerophospholipids	0.0868036	10000	0.940941	0.976649	0.82027	0.987787	0.566039	0.502414	0.596579	0.33934	0.117771	0.0548686	0.990923	0.999997	0.202444	1	1.35272e-05	2.19847e-07	8.14336e-05	5.45607e-11	0	0	-0.000112312	-0.0879368	-0.0342008	-0.285942	-0.0178401	-0.821139	-0.993164	-0.745326	-1.55931	-3.08606	-4.18799	-0.00897593	-0.0163187	0.0249577	0.0352924	-0.198003	-0.101099	-0.333504	0.15885	0.072052
359	452.276	5.17178	Neg	-1	LPE(16:0)	LPE	glycerophospholipids	0.0863371	11048.4	0.956089	0.975638	0.867799	0.929417	0.675526	0.553406	0.753736	0.375687	0.18495	0.0852647	0.999927	1	0.81866	0.995993	0.0239464	0.000479423	0.159217	3.57742e-07	2.22045e-15	0	-0.00170018	-0.0664838	-0.0372817	-0.206267	-0.107303	-0.567617	-0.855289	-0.409568	-1.4141	-2.43649	-3.55361	-0.10126	0.0514919	0.0446677	0.0128865	-0.105087	-0.107251	-0.219496	0.0978866	0.00976438
360	450.261	4.69019	Neg	-1	LPE(16:1)	LPE	glycerophospholipids	0.0825653	98.6469	0.902063	0.634334	0.35638	0.505256	0.183873	0.106442	0.340418	0.137518	0.0453043	0.0185682	0.998542	0.158195	0.000171229	0.0130564	3.13342e-08	4.73199e-12	0.000126835	3.62489e-09	0	0	-0.00902514	-0.157725	-0.665712	-1.49754	-0.993938	-2.45224	-3.24088	-1.56365	-2.87133	-4.47323	-5.76005	-0.0156504	-0.203198	0.191773	-0.208295	-0.0973317	-0.167547	-0.475421	-1.06005	-0.461659
361	466.292	5.4849	Neg	-1	LPE(17:0)	LPE	glycerophospholipids	0.163587	244.439	1.05831	1.18235	0.923823	1.21959	0.756748	0.631757	0.866014	0.399894	0.155563	0.0367832	1	0.99723	0.999996	0.990532	0.927033	0.539372	0.999163	0.0293923	8.74809e-06	1.46253e-10	-0.0871652	-0.00539621	0.154495	-0.201477	0.199237	-0.48928	-0.749723	-0.294703	-1.40948	-2.7716	-4.85198	-0.557316	-0.293451	0.589272	0.279501	-0.35303	0.0573405	-0.0971316	0.395923	0.164695
362	480.308	5.77587	Neg	-1	LPE(18:0)	LPE	glycerophospholipids	0.139689	151.238	0.986478	1.01807	0.830277	0.976007	0.848662	0.558581	1.12731	0.591426	0.277185	0.139551	1	1	0.949328	1	0.975572	0.0630391	0.997216	0.110653	1.6311e-05	3.91801e-08	-0.010336	-0.0299777	0.0155012	-0.278671	-0.0453732	-0.247075	-0.850498	0.16255	-0.768068	-1.86141	-2.85147	-0.167446	-0.0907304	0.227168	-0.000394254	0.223248	-0.312787	-0.33555	0.432272	-0.0502179
363	478.292	5.30277	Neg	-1	LPE(18:1)	LPE	glycerophospholipids	0.114983	1293.58	0.864136	0.814493	0.472134	0.744892	0.346345	0.205298	0.50278	0.205564	0.0924855	0.0453805	0.500897	0.171149	5.12914e-08	0.0211416	3.06222e-12	0	2.13029e-06	0	0	0	-0.0102203	-0.220891	-0.306246	-1.09295	-0.435117	-1.53994	-2.29443	-1.00222	-2.29256	-3.44485	-4.472	0.0584119	-0.248847	0.159775	-0.208541	-0.179879	-0.274253	-0.524211	-0.282841	-0.111687
364	476.276	4.88664	Neg	-1	LPE(18:2)	LPE	glycerophospholipids	0.106275	10000	0.999771	0.802399	0.560245	0.923506	0.633418	0.179298	1.26333	0.294021	0.200087	0.0470143	1	0.996342	0.543562	1	0.775893	0.000834721	0.994325	0.0199439	0.00169926	6.4033e-07	-0.00079065	-0.00112096	-0.318399	-0.836661	-0.115597	-0.659561	-2.48036	0.336439	-1.7668	-2.32209	-4.41155	0.0275161	0.0384178	-0.0683058	-0.205993	0.251638	-0.049007	-0.242861	-0.226309	-0.486028
365	422.266	5.12411	Neg	-1	LPE[p](15:0p)	LPE[p]	glycerophospholipids	0.190863	2052.6	1.14694	1.33473	0.893407	0.927546	0.673985	0.644751	1.21538	0.676939	0.136302	0.060281	0.999941	0.980167	0.99999	1	0.889866	0.825821	0.998828	0.895399	0.000178438	3.61946e-06	-0.0680727	0.129717	0.348476	-0.230683	-0.176582	-0.637285	-0.701259	0.213331	-0.630974	-2.94319	-4.12022	0.323022	-0.717317	0.190076	0.0937199	0.0636173	0.231814	0.315137	-0.0574676	0.78776
366	422.266	4.99666	Neg	-1	LPE[p](15:0p)	LPE[p]	glycerophospholipids	0.167795	10000	1.0315	0.90182	1.01357	0.943014	0.837161	0.693432	0.860844	0.484274	0.160077	0.0466787	1	0.99209	1	0.999916	0.835644	0.153713	0.92473	0.000831498	8.58646e-13	0	-0.0253325	0.019412	-0.174422	-0.00589147	-0.109981	-0.281755	-0.553505	-0.241509	-1.07144	-2.66849	-4.44642	-0.280321	-0.13807	0.342393	-0.155859	0.118129	0.095966	-0.463876	-0.0135285	-0.0458605
367	436.281	5.44554	Neg	-1	LPE[p](16:0p)	LPE[p]	glycerophospholipids	0.153758	269.068	1.09109	0.997729	0.933573	0.871015	0.83863	0.642155	1.00165	0.707087	0.239134	0.183386	0.999719	1	0.999965	0.990093	0.95498	0.203544	1	0.442959	1.15176e-06	4.7235e-07	-0.00819255	0.11758	-0.0114725	-0.107358	-0.207423	-0.262086	-0.647199	-0.00580885	-0.508232	-2.0723	-2.45524	-0.115997	-0.115327	0.206747	-0.015737	0.0134449	0.355033	-0.355373	-0.122348	0.443303
368	434.266	4.97738	Neg	-1	LPE[p](16:1p)	LPE[p]	glycerophospholipids	0.10856	222.904	1.11266	0.820893	0.764352	0.656081	0.413012	0.222122	0.673458	0.318396	0.101508	0.0284821	0.992722	0.792051	0.488704	0.0964396	0.000118077	2.31284e-09	0.132561	3.53964e-06	1.33227e-15	0	-0.00383566	0.150179	-0.288569	-0.391527	-0.61189	-1.27958	-2.17441	-0.574176	-1.65494	-3.30417	-5.13764	-0.143505	0.0200095	0.111989	0.0782493	0.198104	0.174184	-0.363672	-0.350394	-0.15164
369	450.297	5.74776	Neg	-1	LPE[p](17:0p)	LPE[p]	glycerophospholipids	0.0625947	511.155	0.932263	0.866047	0.917664	0.868994	0.89418	0.763555	0.991547	0.636092	0.2933	0.129422	0.999998	0.999082	0.99999	0.999245	0.99989	0.934538	1	0.542835	0.00217276	6.33408e-06	-0.057981	-0.159172	-0.265464	-0.181943	-0.260562	-0.219344	-0.447176	-0.0702285	-0.710673	-1.82753	-3.00782	-0.657799	0.199735	0.284121	-0.342233	0.117622	-0.252906	-0.566493	0.00663269	-0.23653
370	448.281	5.26838	Neg	-1	LPE[p](17:1p)	LPE[p]	glycerophospholipids	0.175818	203.047	1.01794	1.05505	0.878824	0.793808	0.451072	0.25891	0.94229	0.29276	0.0492342	0.0243798	1	1	0.999989	0.99831	0.360841	0.0287954	1	0.0539443	1.42225e-06	2.68511e-07	-0.00629536	0.0193592	0.0710207	-0.192649	-0.339433	-1.15487	-1.95577	-0.0920526	-1.7785	-4.35049	-5.36446	0.124757	0.0501444	-0.193787	-0.409317	0.0670445	0.40035	-0.174251	-0.193418	0.580731
371	464.313	6.02405	Neg	-1	LPE[p](18:0p)	LPE[p]	glycerophospholipids	0.131546	34.0609	1.06269	0.898235	0.78218	0.870309	1.04545	0.823488	1.00289	0.770144	0.613207	0.592436	0.999997	0.999475	0.876605	0.996009	1	0.963127	1	0.839512	0.232152	0.177274	-0.0223015	0.0654234	-0.177136	-0.37673	-0.222702	0.0418193	-0.302482	-0.018135	-0.399102	-0.727855	-0.777571	-0.358677	0.0287277	0.263044	0.0636994	0.327483	-0.194912	-0.31838	0.134686	-0.347714
372	463.28	5.28104	Neg	-1	LPEt(18:1)	LPEt	glycerophospholipids	0.134627	41.155	#NUM!	#NUM!	#NUM!	#NUM!	#NUM!	#NUM!	#NUM!	#NUM!	#NUM!	#NUM!	NA	NA	NA	NA	NA	NA	NA	NA	NA	NA	#NUM!	3.82641	4.04242	4.8833	3.08731	4.9613	3.76749	4.37955	4.37549	2.18506	#NUM!	-0.576867	1.22007	#NUM!	3.55508	3.85012	4.07403	3.78144	4.08596	4.25984
373	469.255	4.4391	Neg	-1	LPG(15:0)	LPG	glycerophospholipids	0.10382	21.6621	1.05571	1.05634	0.889715	1.1472	0.780303	0.515394	0.625475	0.439567	0.199557	0.100104	0.999999	0.999999	0.999255	0.997343	0.893873	0.067932	0.31024	0.0156487	3.53597e-06	2.77802e-08	-0.00154788	0.0766718	0.0775272	-0.170133	0.19657	-0.359441	-0.957801	-0.678524	-1.18739	-2.32667	-3.32197	0.0450879	-0.0965898	0.0468583	-0.0788808	0.548195	-0.239299	-0.0901666	0.529174	-0.206426
374	483.271	4.88966	Neg	-2	LPG(16:0)	LPG	glycerophospholipids	0.0975299	10000	1.0535	0.884544	0.957571	0.899248	0.741618	0.62139	0.691828	0.43109	0.273596	0.188921	0.999637	0.885472	0.999926	0.944166	0.102681	0.00341769	0.0288583	2.42126e-06	6.93312e-12	3.9968e-15	-0.0038924	0.0713024	-0.180887	-0.0664415	-0.157102	-0.435144	-0.690321	-0.535407	-1.21783	-1.87377	-2.40804	0.0238381	-0.145966	0.11045	0.0436437	0.197348	-0.027085	-0.253597	0.0682853	-0.35735
375	511.302	5.49024	Neg	-1	LPG(18:0)	LPG	glycerophospholipids	0.159017	10000	0.860434	1.10175	0.849991	1.03552	0.826863	0.579816	0.55789	0.478868	0.200993	0.0951814	0.985645	0.999469	0.976368	1	0.941653	0.0893482	0.0606881	0.0116575	1.83795e-07	1.44959e-10	-0.00174438	-0.218607	0.138051	-0.236225	0.0486108	-0.276023	-0.788077	-0.843693	-1.06405	-2.31653	-3.39492	0.0802357	0.00762282	-0.0930916	-0.203761	0.0785197	-0.53058	-0.190009	0.663802	-0.0596404
376	509.287	5.02126	Neg	-1	LPG(18:1)	LPG	glycerophospholipids	0.14601	1164.62	0.986301	0.861726	0.702671	0.720271	0.408611	0.282145	0.385902	0.25443	0.128678	0.0634888	1	0.999438	0.850895	0.891989	0.0588246	0.00407694	0.0397662	0.00184571	6.73762e-06	2.44953e-07	-0.0010047	-0.0209045	-0.215704	-0.510083	-0.474394	-1.2922	-1.8265	-1.3747	-1.97567	-2.95917	-3.97836	0.0193533	0.0525839	-0.0749514	-0.00800345	0.0852609	-0.139971	-0.230021	-0.0861728	-0.330918
377	507.27	4.6151	Neg	-1	LPG(18:2)	LPG	glycerophospholipids	0.170697	10000	0.891241	0.811925	0.729863	0.733949	0.34929	0.268966	0.387671	0.330247	0.184252	0.379059	0.999876	0.987206	0.871972	0.88189	0.0104006	0.00125744	0.0237999	0.00666098	4.5131e-05	0.0200661	-0.00947892	-0.175591	-0.310061	-0.463781	-0.455728	-1.52698	-1.90398	-1.37657	-1.60786	-2.44973	-1.40898	0.22153	-0.123203	-0.126763	-0.275104	-0.0487668	-0.202902	-0.478402	0.0693559	-0.521137
378	523.303	5.38104	Neg	-1	LPG(19:1)	LPG	glycerophospholipids	0.174845	234.833	0.933253	0.767907	0.797794	1.03757	1.17878	0.617734	0.614735	0.536965	0.31273	1.13895	0.999997	0.90325	0.957103	1	0.99448	0.367317	0.35665	0.144273	0.00133493	0.999088	-0.0757491	-0.175409	-0.456746	-0.40166	-0.0225453	0.161545	-0.77069	-0.777713	-0.97285	-1.75276	0.111953	-0.30055	-0.486946	0.560248	-0.645534	0.0978954	0.0214104	-0.637257	-0.4691	-0.26388
379	439.245	4.49054	Neg	-1	LPG[p](14:0p)	LPG[p]	glycerophospholipids	0.294303	10000	1.20823	1.18505	1.45511	1.23282	1.36566	0.746978	0.807511	0.674394	0.388136	0.152854	0.999113	0.999637	0.915124	0.998025	0.969051	0.979359	0.997671	0.892665	0.118214	0.000481242	-0.0496112	0.223287	0.19534	0.491519	0.252351	0.399989	-0.470473	-0.358057	-0.617948	-1.41498	-2.75939	0.291634	0.157301	-0.597769	0.239787	0.572172	-0.142098	0.23718	0.809758	-0.460919
380	453.26	4.70324	Neg	-1	LPG[p](15:0p)	LPG[p]	glycerophospholipids	0.138426	290.606	1.22366	1.29822	1.17456	1.03029	1.00036	0.753406	0.850156	0.841136	0.353399	0.288203	0.879046	0.681761	0.962267	1	1	0.598957	0.960315	0.943475	0.000101211	1.66079e-05	-0.00289746	0.288302	0.373632	0.229227	0.0401591	-0.00237886	-0.411397	-0.237098	-0.252487	-1.50353	-1.79774	0.125191	-0.0748472	-0.0590365	0.293606	0.507023	0.064278	0.135513	0.844654	0.14073
381	467.276	5.13424	Neg	-1	LPG[p](16:0p)	LPG[p]	glycerophospholipids	0.106067	2397.5	1.21182	1.24059	1.21892	1.08027	1.17812	0.795278	0.95552	0.785629	0.442232	0.361591	0.897742	0.830806	0.882559	0.999817	0.954887	0.786066	0.999999	0.742602	0.0017324	0.00016095	-0.0123564	0.264815	0.298666	0.273252	0.099031	0.224127	-0.342826	-0.077999	-0.360436	-1.18948	-1.47992	-0.247476	-0.00552093	0.215928	0.269107	0.309401	0.215937	0.0765655	0.783985	0.0354488
382	495.308	5.70488	Neg	-1	LPG[p](18:0p)	LPG[p]	glycerophospholipids	0.148743	1351.1	0.956532	0.946065	0.832135	1.12175	0.860211	0.655177	0.885079	0.61163	0.43482	0.248451	0.999995	0.999959	0.829765	0.986262	0.931959	0.0853236	0.979651	0.0339475	0.000197951	2.37181e-07	-0.0293764	-0.0934911	-0.109365	-0.294487	0.136373	-0.246614	-0.639419	-0.205498	-0.738645	-1.23089	-2.03834	-0.217486	-0.244553	0.373909	0.058014	0.188776	-0.527263	-0.338487	0.257946	-0.247553
383	493.292	5.24893	Neg	-1	LPG[p](18:1p)	LPG[p]	glycerophospholipids	0.145584	677.267	0.976636	0.891199	0.931991	0.815791	0.648081	0.34786	0.529475	0.362498	0.150587	0.0779709	1	0.974068	0.999257	0.659261	0.0410028	6.41003e-07	0.00161374	3.71946e-06	2.32037e-14	0	-0.000142557	-0.0342498	-0.166323	-0.101754	-0.293871	-0.625896	-1.52357	-0.917507	-1.4641	-2.73148	-3.68106	-0.014214	0.0284912	-0.0147049	-0.0340519	0.189041	-0.257739	-0.221131	0.0186767	-0.296515
384	491.276	4.86572	Neg	-1	LPG[p](18:2p)	LPG[p]	glycerophospholipids	0.188541	30.2806	0.824419	0.730373	0.748708	0.621873	0.340598	0.200476	0.308325	0.211244	0.0876159	0.0810386	0.926863	0.55226	0.639084	0.152842	0.000148158	8.78326e-08	6.81228e-05	8.0402e-07	3.45168e-13	2.97928e-12	-0.0128288	-0.291379	-0.466124	-0.430354	-0.698136	-1.56669	-2.33133	-1.71031	-2.25585	-3.52549	-3.63808	0.212327	-0.259735	0.00892194	0.0435512	-0.156259	-0.761428	-0.380612	-0.361323	-0.656436
385	507.308	5.5846	Neg	-1	LPG[p](19:1p)	LPG[p]	glycerophospholipids	0.185778	1412.96	1.02139	0.772143	1.0185	1.11419	0.968251	0.630305	0.894594	0.535619	0.0167181	0.0331579	1	0.999912	1	1	1	0.991064	1	0.942562	2.59913e-05	0.000431084	-0.0296752	0.000862693	-0.402735	-0.00323283	0.126314	-0.0762228	-0.695552	-0.19037	-0.930395	-5.93212	-4.94418	-0.392889	0.326486	-0.0226225	-0.0660778	0.304857	-0.236192	-0.674345	-0.49287	-0.040989
386	557.271	4.41878	Neg	-1	LPI(15:0)	LPI	glycerophospholipids	0.104557	10000	0.967359	1.2518	1.02028	1.08313	0.843712	0.860629	1.62906	0.837774	0.325716	0.16215	1	0.821971	1	0.999808	0.952849	0.977327	0.1085	0.941142	4.11451e-05	4.1206e-08	-0.00365288	-0.0515302	0.320347	0.0253191	0.111559	-0.24883	-0.22019	0.700391	-0.259021	-1.62197	-2.62825	-0.0662422	-0.0847386	0.140022	0.0448335	-0.0535137	-0.14591	-0.203187	0.684244	0.479983
387	571.287	4.76244	Neg	-1	LPI(16:0)	LPI	glycerophospholipids	0.0361653	10000	0.925831	1.14363	0.826983	1.92117	0.823227	0.73328	1.21314	0.707042	0.271632	0.172609	0.999992	0.99893	0.986177	0.120809	0.983863	0.814713	0.984572	0.723504	0.000400707	1.36239e-05	-0.0313905	-0.14257	0.162234	-0.305461	0.910597	-0.312028	-0.478954	0.247351	-0.531523	-1.91166	-2.56581	-0.456987	0.101105	0.26171	-0.261253	0.243884	-0.41034	-0.534145	0.965654	0.0551922
388	599.319	5.3634	Neg	-1	LPI(18:0)	LPI	glycerophospholipids	0.150616	10000	1.04827	0.75889	0.695571	1.16387	0.897949	0.741681	1.07543	0.745313	0.601206	0.483281	1	0.884079	0.673824	0.997071	0.999821	0.836336	0.999995	0.847049	0.31622	0.0657459	-0.0154906	0.0525159	-0.413528	-0.539222	0.20344	-0.170785	-0.44662	0.0894275	-0.439573	-0.74956	-1.06456	-0.224337	-0.0925135	0.270379	0.110373	-0.107362	0.154536	-1.0226	0.0718947	-0.289873
389	482.251	4.4238	Neg	-1	LPS(15:0)	LPS	glycerophospholipids	0.130478	10000	0.996862	1.45831	1.27521	1.19309	1.22536	1.10855	1.76598	0.974645	0.321886	0.0448683	1	0.589186	0.921868	0.98816	0.970938	0.99982	0.179585	1	0.00114603	3.90632e-12	-0.0644394	-0.0689733	0.479855	0.286294	0.190261	0.228762	0.0842357	0.756033	-0.101491	-1.69982	-4.5426	-0.663741	0.0746062	0.395816	-1.20582	0.532355	0.466542	0.273657	0.43269	0.73322
390	496.266	4.76453	Neg	-1	LPS(16:0)	LPS	glycerophospholipids	0.0148296	10000	1.12623	1.11591	1.0995	1.20051	1.38936	1.06452	2.266	0.841878	0.514073	0.0832485	0.999952	0.999977	0.999994	0.998203	0.918438	1	0.131519	0.998878	0.297775	3.75036e-06	-0.0077255	0.163777	0.150494	0.129121	0.255922	0.466699	0.082472	1.17242	-0.256043	-0.967681	-3.59416	-0.18252	-0.0223055	0.181649	0.102878	0.361967	0.0264873	-0.149918	0.0717304	0.52967
391	494.25	4.28488	Neg	-1	LPS(16:1)	LPS	glycerophospholipids	0.246426	10000	1.62778	1.23356	0.993154	1.1229	0.640001	0.485169	0.808384	0.352178	0.123077	0.10867	0.0373721	0.728154	1	0.985965	0.0650348	0.00120423	0.715987	1.13929e-05	2.44249e-14	1.9873e-14	-0.000952886	0.701956	0.301879	-0.0108632	0.166276	-0.644807	-1.04439	-0.30784	-1.50658	-3.02332	-3.20293	0.0318352	-0.0752573	0.0405635	0.409531	0.982862	0.713474	0.293256	0.349425	0.262956
392	524.298	5.37015	Neg	-1	LPS(18:0)	LPS	glycerophospholipids	0.110116	723.122	1.04693	0.918544	0.846614	1.2785	1.39036	1.08325	1.23064	0.956267	0.550518	0.353435	0.999999	0.999657	0.956499	0.746278	0.444346	0.999795	0.868746	0.999999	0.0316834	0.000160984	-0.0375803	0.0285894	-0.160159	-0.277804	0.316869	0.437877	0.0777911	0.261828	-0.102095	-0.898718	-1.53806	-0.349965	-0.17139	0.408614	0.051488	0.380251	-0.345971	-0.487101	0.0379112	-0.0312879
393	520.266	4.49256	Neg	-1	LPS(18:2)	LPS	glycerophospholipids	0.205836	10000	1.29909	1.12464	0.87441	1.24506	0.999869	0.262743	2.09535	0.428548	0.302321	0.088304	0.991252	0.999989	0.999961	0.997606	1	0.0151172	0.336394	0.210736	0.0342729	2.9263e-05	-0.0148254	0.362681	0.154644	-0.208444	0.301395	-0.015015	-1.9431	1.05236	-1.2373	-1.74067	-3.5162	0.140821	-0.312743	0.127446	-0.0674404	0.737716	0.417767	0.183668	-0.154615	0.434879
394	552.329	5.90439	Neg	-1	LPS(20:0)	LPS	glycerophospholipids	0.235249	10000	1.09237	1.04373	0.848757	1.03475	1.20307	1.3619	1.34526	1.02849	0.772759	0.419047	0.999699	1	0.971028	1	0.942707	0.574367	0.61714	1	0.751796	0.00207689	-0.00319689	0.124258	0.0585529	-0.239774	0.0460882	0.263529	0.442422	0.424691	0.0373333	-0.375107	-1.25801	-0.134445	0.0296932	0.0951616	0.159799	0.321887	-0.10891	-0.310291	0.163083	0.322867
395	580.36	6.37278	Neg	-1	LPS(22:0)	LPS	glycerophospholipids	0.208099	10000	0.853737	0.850468	0.957535	1.06637	0.993701	1.17122	0.976484	0.991508	0.950684	0.747588	0.992708	0.991391	1	0.999996	1	0.992741	1	1	1	0.795742	-0.011059	-0.239195	-0.24473	-0.0736621	0.0816522	-0.0201746	0.216952	-0.0453909	-0.023363	-0.0840217	-0.430744	0.0214595	-0.245713	0.191077	-0.109329	-0.0627454	-0.54551	-0.737975	0.043234	-0.0394503
396	608.391	6.79804	Neg	-1	LPS(24:0)	LPS	glycerophospholipids	0.170014	10000	0.976614	1.00555	0.7717	1.21619	1.06281	1.21035	1.20546	1.04251	0.998791	0.944088	1	1	0.884293	0.974217	0.999998	0.977871	0.980664	1	1	0.999999	-0.0047905	-0.0389308	0.00319112	-0.378679	0.277573	0.0830897	0.270631	0.264798	0.0552657	-0.0065362	-0.0877965	-0.106363	-0.0665144	0.158506	-0.223443	0.346116	-0.239466	-0.32007	-0.0430687	0.372712
397	676.49	7.92098	Neg	-1	PE(15:0/16:0)	PE	glycerophospholipids	0.106723	10000	1.09828	1.04022	0.747158	0.939535	0.754961	0.54657	0.66631	0.428884	0.34081	0.553953	0.999991	1	0.943388	1	0.953588	0.344621	0.754583	0.0859127	0.0179898	0.367651	-0.146298	-0.0110582	-0.0894032	-0.566813	-0.23628	-0.551824	-1.01782	-0.732033	-1.36764	-1.69926	-0.998462	-0.899877	-0.224376	0.685359	-0.131203	0.176177	-0.0781494	-0.561438	-0.00691871	0.300148
398	733.537	8.49817	Neg	-1	PG[e](18:1e/16:0)	PG[e]	glycerophospholipids	0.149607	10000	1.31791	0.965108	0.950791	1.23883	1.13442	0.669175	0.664435	0.374385	0.179296	0.0718559	0.992078	1	1	0.998825	0.999988	0.923339	0.916322	0.150614	0.00294625	2.48367e-05	-0.0372727	0.360974	-0.0885103	-0.110073	0.271706	0.144684	-0.616817	-0.627074	-1.45468	-2.51686	-3.83602	-0.447309	-0.0245543	0.360045	0.391988	0.895992	-0.20506	-0.846287	0.786954	-0.206198
399	731.523	8.02444	Neg	-1	PG[e](18:2e/16:0)	PG[e]	glycerophospholipids	0.140841	10000	0.960429	0.834436	0.745351	0.701529	0.541906	0.356201	0.36622	0.25946	0.147676	0.0937328	1	0.990317	0.8539	0.706965	0.165244	0.00517761	0.0065889	0.000291355	8.21315e-07	1.42998e-07	-0.116844	-0.175093	-0.37797	-0.540853	-0.628268	-1.00073	-1.60608	-1.56606	-2.06326	-2.87633	-3.53215	-0.894023	-0.0135122	0.557004	-0.0764343	0.180749	-0.629593	-0.689956	-0.138564	-0.30539
400	745.539	8.3572	Neg	-1	PG[e](19:2e/16:0)	PG[e]	glycerophospholipids	0.126367	7.68478	1.07597	0.872304	0.882728	1.05126	1.19438	0.527561	0.675351	0.463534	0.384623	0.476117	1	0.999849	0.999932	1	0.998657	0.346478	0.826463	0.180242	0.0603286	0.207858	-0.179294	-0.0736521	-0.376392	-0.359253	-0.107174	0.0769653	-1.10189	-0.745586	-1.28855	-1.55778	-1.24991	-1.03994	-0.230022	0.732078	-0.00448321	0.0664833	-0.282956	-0.918209	0.0222094	-0.233176
401	823.569	7.42153	Neg	-1	PG[eg](18:1eg/16:0)	PG[eg]	glycerophospholipids	0.145668	138.712	0.923158	0.930012	0.774844	1.18923	0.944447	0.625611	0.787126	0.647307	0.542773	0.568852	0.999994	0.999998	0.949732	0.995909	1	0.496514	0.964973	0.578294	0.22798	0.301352	-0.0747535	-0.190104	-0.179432	-0.442776	0.175269	-0.157212	-0.751415	-0.420087	-0.702231	-0.956333	-0.888629	-0.54542	-0.222654	0.543813	-0.14292	0.017909	-0.4453	-0.968995	0.622598	-0.191899
402	402.3	5.37275	Neg	-1	Phe(16:0)	Phe	glycerophospholipids	0.0886363	10000	1.31147	0.900579	0.947636	1.12027	0.770668	0.818797	1.08198	1.88173	2.32032	3.71148	0.950792	0.999964	1	0.999925	0.960726	0.992809	0.999997	0.255444	0.0684294	0.00208389	-0.0699157	0.321267	-0.22099	-0.14751	0.0939337	-0.445735	-0.358338	0.0437563	0.842146	1.14441	1.82208	-0.732237	0.219469	0.303022	-0.228992	0.378672	0.814122	-0.475308	-0.106036	-0.0816266
403	430.331	5.91632	Neg	-1	Phe(18:0)	Phe	glycerophospholipids	0.170415	10000	0.968817	0.614481	0.505844	0.763147	0.656394	0.596627	0.828147	0.960135	0.707465	0.828662	1	0.424541	0.127325	0.921024	0.582935	0.362148	0.990841	1	0.771385	0.991066	-0.0427008	-0.0884051	-0.745261	-1.02594	-0.432668	-0.650067	-0.7878	-0.314742	-0.101391	-0.541971	-0.313845	-0.461351	-0.0643676	0.397617	-0.638131	-0.183801	0.556717	-1.51212	-0.227466	-0.496203
404	428.316	5.4991	Neg	-1	Phe(18:1)	Phe	glycerophospholipids	0.195839	10000	1.05524	0.645448	0.703825	0.657236	0.776309	1.07292	0.979747	1.14946	2.62936	4.12703	0.999989	0.127333	0.304853	0.154593	0.651687	0.999876	1	0.977127	0.000120943	1.33722e-06	-0.06312	0.0144548	-0.694747	-0.569831	-0.668638	-0.428417	0.0384194	-0.0926382	0.137833	1.33159	1.98198	-0.0943402	-0.569564	0.474544	-0.336313	-0.0768543	0.456532	-0.811089	-0.662338	-0.610816
405	426.3	5.12937	Neg	-1	Phe(18:2)	Phe	glycerophospholipids	0.117703	386.771	0.902883	0.259971	0.305321	0.178729	#NUM!	2.79601	1.40104	2.60407	8.9617	9.76946	NA	NA	NA	NA	NA	NA	NA	NA	NA	NA	-0.227223	-0.374611	-2.1708	-1.93882	-2.71138	#NUM!	1.25615	0.259281	1.15354	2.93655	3.06106	-0.149639	-1.28827	0.756239	-1.2316	-0.435234	0.543006	-3.78322	-1.24396	-1.48522
406	424.284	4.79369	Neg	-1	Phe(18:3)	Phe	glycerophospholipids	0.161099	10000	0.697909	0.912624	1.44476	1.11475	2.14578	4.25064	1.92509	4.19511	12.3936	15.9773	0.842428	0.999993	0.827091	0.999965	0.140574	0.00109378	0.260879	0.00119934	1.09368e-07	2.4836e-07	-0.0801138	-0.599003	-0.212021	0.45072	0.0766033	1.02139	2.00757	0.864813	1.9886	3.55141	3.91784	-0.668018	0.516086	-0.088409	-2.37851	0.331982	0.24952	-0.404984	-0.314381	0.0833026
407	446.326	4.32895	Neg	-1	Phe[O](18:0)	Phe[O]	glycerophospholipids	0.029126	10000	1.50579	0.807306	0.923893	0.679888	0.774804	1.25367	1.17957	2.35389	4.71195	6.98712	0.248449	0.864055	0.999846	0.303671	0.733036	0.829128	0.963607	0.0016791	1.10948e-07	1.12948e-08	-0.003438	0.587079	-0.31225	-0.11764	-0.560068	-0.371534	0.322718	0.234818	1.23161	2.23289	2.80126	-0.13253	0.11077	0.0114464	-0.0508504	0.416143	1.39594	-0.54616	-0.459102	0.0685119
408	809.518	7.54614	Neg	-1	PI(16:0/16:0)	PI	glycerophospholipids	0.232593	10000	1.33843	1.16661	1.00802	1.39815	1.31503	0.960271	1.17585	0.912133	0.459326	0.139587	0.851964	0.996693	1	0.747411	0.887558	1	0.995214	0.999955	0.0433133	2.96595e-06	-0.125424	0.295118	0.0968959	-0.113894	0.358096	0.269675	-0.18391	0.108279	-0.258107	-1.24783	-2.96619	-0.914208	-0.0508911	0.588829	0.360633	0.455438	0.0692828	-0.329854	0.291148	0.329393
409	835.533	7.6326	Neg	-1	PI(16:0/18:1)	PI	glycerophospholipids	0.179828	23.5011	0.989871	0.853051	0.494536	0.693422	0.598062	0.435363	0.73108	0.415954	0.288388	0.150549	1	0.997644	0.117019	0.736217	0.382986	0.0458185	0.854295	0.0320981	0.00152952	1.26363e-05	-0.0990428	-0.113731	-0.328339	-1.1149	-0.627237	-0.840676	-1.29875	-0.550942	-1.36455	-1.89296	-2.83074	-0.777637	-0.0684132	0.548922	-0.0642723	0.102821	-0.37974	-1.08819	0.265599	-0.162425
410	833.516	7.35336	Neg	-1	PI(16:0/18:2)	PI	glycerophospholipids	0.0372348	63.0278	0.871578	0.681271	0.43351	1.05269	0.482805	0.382495	0.76092	0.280608	0.193678	0.156439	0.99996	0.922797	0.240084	1	0.374311	0.134243	0.989797	0.0258248	0.0029132	0.000870188	-0.044524	-0.242822	-0.598224	-1.25039	0.0295545	-1.09501	-1.43101	-0.438708	-1.8779	-2.41279	-2.72085	-0.518514	0.0193681	0.365574	-0.092929	-0.094484	-0.541054	-1.44243	0.190023	-0.542266
411	765.492	7.23947	Neg	-1	PI[p](15:0p/15:0)	PI[p]	glycerophospholipids	0.158994	10000	0.990823	0.839674	0.813164	0.641661	0.682466	0.410272	1.25384	0.568676	0.42818	0.165432	1	0.997631	0.99184	0.642243	0.7798	0.0536236	0.985065	0.383515	0.0717759	7.18461e-05	-0.0596761	-0.0729772	-0.311775	-0.358057	-0.699793	-0.610848	-1.34502	0.266672	-0.873997	-1.28339	-2.65537	-0.500282	-0.16585	0.487104	-0.125035	0.185227	-0.279124	-0.954034	-0.337527	0.356236
412	779.505	7.43822	Neg	-1	PI[p](16:0p/15:0)	PI[p]	glycerophospholipids	0.113667	10000	0.979269	0.883384	0.750143	0.692341	0.691683	0.414741	1.22687	0.597071	0.426958	0.107245	1	0.998921	0.811691	0.584969	0.582166	0.0100339	0.964092	0.234891	0.0132883	8.02313e-08	-0.0579997	-0.0882221	-0.236886	-0.472763	-0.588444	-0.589817	-1.32772	0.236981	-0.802026	-1.28583	-3.27902	-0.278885	-0.397599	0.502485	-0.136577	0.0507456	-0.178834	-0.821801	-0.251273	0.362415
413	760.513	7.66107	Neg	-1	PS(16:0/18:1)	PS	glycerophospholipids	0.1435	10000	0.783163	0.7896	0.537077	0.482116	0.480186	0.249654	0.728296	0.430495	0.386343	0.203945	0.968552	0.974421	0.247716	0.126795	0.123674	0.000823301	0.87781	0.05833	0.0264074	0.000193634	-0.117617	-0.470232	-0.458423	-1.01442	-1.17017	-1.17595	-2.11961	-0.57502	-1.33355	-1.48966	-2.41137	-0.742155	-0.257347	0.646651	-0.586258	-0.193756	-0.630683	-1.18637	0.0645807	-0.253483
414	758.497	7.36351	Neg	-1	PS(16:0/18:2)	PS	glycerophospholipids	0.0867054	10000	0.6915	0.504786	0.431439	0.464337	0.479739	0.196345	1.09355	0.40693	0.226766	0.137353	0.827076	0.225393	0.0881546	0.138952	0.168844	0.000276309	0.999994	0.0601146	0.000832411	3.06214e-05	-0.0193686	-0.551567	-1.00563	-1.23214	-1.12613	-1.07905	-2.36791	0.109647	-1.31652	-2.16009	-2.88341	-0.324325	0.00978426	0.256434	-0.347902	-0.714395	-0.592405	-1.22024	-0.903005	-0.893632
415	788.544	8.17018	Neg	-1	PS(18:0/18:1)	PS	glycerophospholipids	0.171199	51.9128	0.849699	0.786622	0.513897	0.693731	0.685781	0.548953	0.618716	0.660911	0.389809	0.362944	0.987896	0.890181	0.0519656	0.532856	0.498915	0.0943552	0.250421	0.397366	0.0033082	0.00165753	-0.0341617	-0.269138	-0.38042	-0.994611	-0.561714	-0.578342	-0.899407	-0.726813	-0.631634	-1.39332	-1.49634	-0.336263	-0.156727	0.390504	-0.123353	-0.119018	-0.565042	-0.737696	-0.263181	-0.140382
416	663.29	4.28448	Neg	-1	TLCL(18:1)	TLCL	glycerophospholipids	0.115602	8.37694	1.2211	1.17546	1.32066	1.15981	1.24256	1.78072	1.35228	1.54633	1.4493	0.84715	0.902214	0.968526	0.654008	0.981548	0.857345	0.0470519	0.568703	0.197999	0.345897	0.963441	-0.00469601	0.28348	0.228534	0.396567	0.20919	0.308619	0.827763	0.430697	0.624156	0.530656	-0.244007	-0.00768808	0.139325	-0.145725	-0.0957069	0.441845	0.504303	-0.00857781	0.601384	0.092796
417	661.275	3.87239	Neg	-1	TLCL(18:2)	TLCL	glycerophospholipids	0.190089	10000	0.94676	1.32399	0.811395	0.853681	0.780457	1.11541	0.986989	0.692562	0.590002	0.098237	1	0.935661	0.9891	0.998604	0.967789	0.999939	1	0.78576	0.421609	2.03297e-06	-0.000626158	-0.079555	0.404261	-0.30215	-0.228857	-0.358234	0.156946	-0.01952	-0.53061	-0.761835	-3.34822	-0.0297799	-0.0313737	0.0592751	-0.446057	0.213473	-0.0060811	-0.153912	0.213922	1.15277
418	647.295	4.46862	Neg	-1	TLCL[p](18:1p)	TLCL[p]	glycerophospholipids	0.149557	5.55267	0.977253	1.44262	1.22729	1.14058	1.49342	1.62491	1.76868	2.22027	2.23418	4.32659	1	0.331035	0.875567	0.989979	0.245142	0.107552	0.0425675	0.00270765	0.00251664	2.32357e-06	-0.0049563	-0.0381527	0.523734	0.290521	0.184815	0.573667	0.695406	0.817713	1.14578	1.15479	2.10827	-0.0849603	-0.0924809	0.162572	0.154123	0.123073	-0.391655	0.148817	1.34438	0.0780025
419	758.577	7.82512	Neg	-1	G1Cer(d18:1/16:0)	G1Cer	glycosphingolipid	0.0511049	10000	1.24391	1.21368	0.932844	0.898628	1.13261	0.943909	1.52806	1.22314	1.15757	1.41023	0.990122	0.995785	0.999999	0.99997	0.999883	1	0.711957	0.99438	0.999537	0.870605	-0.196623	0.118259	0.0827651	-0.296915	-0.350828	-0.0169666	-0.279904	0.415074	0.093971	0.0144797	0.299302	-1.03327	-0.340275	0.783672	-0.386253	0.968196	-0.227166	-0.614576	0.46112	0.401751
420	856.688	10.2417	Neg	-1	G1Cer(d18:1/23:0)	G1Cer	glycosphingolipid	0.10348	10000	1.40636	0.985759	0.553856	0.730709	1.34728	1.03595	1.40048	1.01311	0.838911	1.64053	0.992693	1	0.838381	0.996005	0.997272	1	0.993312	1	0.999968	0.928692	-0.292245	0.199724	-0.312939	-1.14466	-0.744876	0.137808	-0.241293	0.193679	-0.273461	-0.545655	0.421914	-1.64386	0.0480215	0.719099	-0.199638	0.456604	0.342205	-1.9349	0.430491	0.565597
421	870.703	10.7269	Neg	-1	G1Cer(d18:1/24:0)	G1Cer	glycosphingolipid	0.113144	10000	1.08156	0.949227	0.575239	0.618509	0.712209	0.749202	1.25544	0.852112	1.12076	1.37372	0.999999	1	0.469298	0.620927	0.894628	0.953988	0.989529	0.999259	0.99996	0.923863	-0.0975848	0.0155233	-0.17276	-0.895352	-0.790718	-0.587213	-0.514159	0.230612	-0.32847	0.0668871	0.360498	-0.688292	-0.195072	0.590609	0.106309	0.212661	-0.2724	-0.671299	0.270089	-0.117069
422	868.687	9.90308	Neg	-1	G1Cer(d18:1/24:1)	G1Cer	glycosphingolipid	0.0508816	10000	1.46055	1.11836	0.906127	1.17324	1.04586	1.14392	2.45282	1.37514	1.9428	2.00694	0.911332	0.999991	0.999997	0.999786	1	0.999953	0.152382	0.964978	0.428696	0.377647	-0.1661	0.380413	-0.00471284	-0.308315	0.0643993	-0.101413	0.027886	1.12834	0.293474	0.79204	0.8389	-0.995622	-0.212197	0.709519	0.451837	0.492925	0.196477	-1.18203	0.959984	0.207912
423	858.702	10.5576	Neg	-1	G1Cer(d41:0)	G1Cer	glycosphingolipid	0.250123	10000	1.01285	#NUM!	0.924385	0.717526	0.519047	#NUM!	1.06814	0.794731	0.978524	0.971616	NA	NA	NA	NA	NA	NA	NA	NA	NA	NA	-0.172343	-0.15392	#NUM!	-0.285778	-0.65124	-1.1184	#NUM!	-0.0772407	-0.503803	-0.203663	-0.213884	-0.060121	-1.11646	0.659552	-0.201928	0.301767	-0.561599	#NUM!	0.571157	0.0801703
424	860.682	9.94011	Neg	-1	G1Cer[aOH](d18:0/22:0)	G1Cer[aOH]	glycosphingolipid	0.0608205	10000	1.19265	1.01941	0.629683	0.866479	1.06475	0.870702	1.28375	0.896947	0.929966	1.17739	0.999375	1	0.767083	0.999892	1	0.99992	0.991077	0.999991	1	0.999669	-0.0835036	0.170662	-0.0557718	-0.750807	-0.290266	0.00700821	-0.283253	0.276863	-0.240409	-0.188254	0.152087	-0.575958	-0.245809	0.571256	0.0150378	0.408293	0.0886552	-0.935469	0.609456	0.158698
425	888.713	10.7779	Neg	-1	G1Cer[aOH](d18:0/24:0)	G1Cer[aOH]	glycosphingolipid	0.12236	10000	0.967615	0.812348	0.607404	0.782923	0.949603	0.681295	1.19215	0.803662	0.847908	1.00859	1	0.996469	0.646271	0.98871	1	0.861388	0.99904	0.994875	0.999428	1	-0.0952847	-0.142779	-0.395115	-0.814557	-0.448343	-0.169889	-0.648933	0.158279	-0.410623	-0.333305	-0.0829476	-0.69442	-0.169608	0.578173	-0.237713	0.0690756	-0.2597	-1.26885	0.310562	-0.227057
426	774.572	7.66631	Neg	-1	G1Cer[aOH](d18:1/16:0)	G1Cer[aOH]	glycosphingolipid	0.0894326	27.7372	0.981601	0.948421	0.691507	0.824544	0.903248	0.780096	1.26146	0.847519	1.00062	1.08755	1	1	0.794086	0.994393	0.999972	0.970179	0.980253	0.998229	1	0.999995	-0.112553	-0.139344	-0.188953	-0.644737	-0.390885	-0.259359	-0.47083	0.222542	-0.351236	-0.111655	0.00852519	-0.811038	-0.122601	0.595979	-0.361304	0.217776	-0.274504	-1.10333	0.289748	0.24672
427	858.666	9.64376	Neg	-1	G1Cer[aOH](d18:1/22:0)	G1Cer[aOH]	glycosphingolipid	0.194684	10000	1.33174	0.945813	0.858313	0.909255	1.14123	0.933576	1.37606	1.09154	1.16509	1.50455	0.947129	1	0.999335	0.99999	0.999805	1	0.907887	0.999995	0.999336	0.74539	-0.152756	0.260559	-0.233129	-0.37318	-0.289999	0.0378344	-0.251917	0.307787	-0.0263944	0.0676912	0.436576	-0.824132	-0.363488	0.729352	0.288491	0.367864	0.125321	-1.13021	0.269858	0.160964
428	872.681	10.0483	Neg	-1	G1Cer[aOH](d18:1/23:0)	G1Cer[aOH]	glycosphingolipid	0.0924203	10000	0.922251	0.914534	0.76144	0.770036	0.960488	0.782494	1.23968	0.975343	1.00405	1.09471	0.999998	0.999995	0.964657	0.972516	1	0.981454	0.992365	1	1	0.999995	-0.11159	-0.228359	-0.240481	-0.504789	-0.488592	-0.169751	-0.465438	0.19838	-0.147609	-0.10576	0.0189619	-0.645467	-0.34138	0.652077	-0.118056	-0.0772585	-0.489761	-0.99794	0.250962	0.0255351
429	772.556	7.44677	Neg	-1	G1Cer[aOH](d18:2/16:0)	G1Cer[aOH]	glycosphingolipid	0.0502923	42.0222	1.24845	1.0225	0.968684	1.095	1.19415	1.00696	1.41682	1.01095	1.1537	1.19423	0.893453	1	1	0.999771	0.967323	1	0.507051	1	0.991901	0.967329	-0.0332856	0.286851	-0.00118653	-0.0791869	0.0976478	0.222702	-0.0232847	0.469372	-0.0175673	0.172978	0.222794	-0.336938	-0.147449	0.38453	0.234179	0.444053	0.182322	-0.492136	0.134104	0.354473
430	786.572	7.59817	Neg	-1	G1Cer[aOH](d19:2/16:0)	G1Cer[aOH]	glycosphingolipid	0.0639404	10000	0.668182	0.888451	0.734748	0.656546	0.887574	0.692105	1.62864	0.718317	1.12399	0.569422	0.835892	0.999971	0.955418	0.805729	0.999968	0.889672	0.677299	0.934589	0.999974	0.526898	-0.0859174	-0.667604	-0.256554	-0.530595	-0.692949	-0.257979	-0.616855	0.617749	-0.563224	0.0827111	-0.898346	0.101302	-0.791493	0.432439	-1.0242	-0.435318	-0.543289	-0.78075	-0.492466	0.503554
431	876.678	9.33548	Neg	-1	G1Cer[phyto_aOH](t18:0/22:0)	G1Cer[phyto_aOH]	glycosphingolipid	0.20306	10000	1.15479	1.01939	0.761524	0.797418	1.06346	0.865961	1.55632	1.024	1.02717	1.29037	0.999879	1	0.983004	0.995262	1	0.999879	0.795311	1	1	0.989077	-0.0831571	0.124469	-0.055457	-0.476195	-0.40975	0.00561447	-0.290783	0.55498	-0.0489441	-0.0444855	0.284631	-0.487328	-0.348105	0.585962	-0.0344118	0.525235	-0.117416	-1.04057	0.486676	0.387523
432	904.708	10.126	Neg	-1	G1Cer[phyto_aOH](t18:0/24:0)	G1Cer[phyto_aOH]	glycosphingolipid	0.123104	10000	1.097	1.0005	0.751164	0.848617	1.06955	0.938356	1.34175	0.985389	1.08431	1.23247	0.999996	1	0.963082	0.999286	1	1	0.956939	1	0.999999	0.995341	-0.126906	0.00665372	-0.126183	-0.539706	-0.363721	-0.0298978	-0.218699	0.29721	-0.148141	-0.0101349	0.174642	-0.60311	-0.476006	0.698397	0.105878	0.283956	-0.369873	-0.988439	0.486019	0.123872
433	902.691	9.351	Neg	-1	G1Cer[phyto_aOH](t18:0/24:1)	G1Cer[phyto_aOH]	glycosphingolipid	0.167589	10000	1.05631	0.912734	0.664816	0.767749	0.980285	0.873308	1.37309	1.04023	1.07583	1.27317	1	0.999995	0.776256	0.973049	1	0.999822	0.92551	1	0.999999	0.984751	-0.0600157	0.019014	-0.19175	-0.648988	-0.441308	-0.0887419	-0.255454	0.397414	-0.00310678	0.0454324	0.28841	-0.372137	-0.320412	0.512502	-0.198674	0.199366	0.0563501	-0.89008	0.29498	0.0198507
434	902.692	9.77948	Neg	-1	G1Cer[phyto_aOH](t18:1/24:0)	G1Cer[phyto_aOH]	glycosphingolipid	0.0550224	10000	1.33007	1.17392	0.982907	1.0785	1.03868	1.07619	1.46202	1.139	1.31325	1.36249	0.963988	0.999416	1	0.999999	1	1	0.848679	0.999902	0.972577	0.943452	-0.123429	0.288074	0.107909	-0.148302	-0.0143991	-0.0686797	-0.0174926	0.424534	0.0643446	0.269713	0.322819	-0.729525	-0.310042	0.66928	0.264526	0.673776	-0.0740791	-0.564225	0.75929	0.128661
435	990.708	9.13622	Neg	-1	G2Cer(d16:1/23:0), G2Cer(d17:1/22:0), etc.	G2Cer	glycosphingolipid	0.14165	10000	1.17436	1.42921	0.710111	0.791283	1.02249	1.02851	1.47366	0.814792	0.902654	1.25233	0.999977	0.985869	0.989334	0.999401	1	1	0.976097	0.999806	1	0.99957	-0.10341	0.12846	0.411812	-0.597294	-0.441145	-0.0713205	-0.06285	0.455995	-0.398906	-0.251166	0.22121	-0.745427	-0.154818	0.590016	-0.13245	0.802284	-0.284453	-0.321928	0.709368	0.847997
436	920.63	7.6028	Neg	-1	G2Cer(d18:1/16:0)	G2Cer	glycosphingolipid	0.0906306	10000	1.09472	0.868474	0.830729	0.75326	0.880309	0.831764	1.34489	0.990345	1.07697	1.2525	0.999954	0.998052	0.985962	0.857601	0.999124	0.986585	0.828454	1	0.999992	0.954293	-0.0692996	0.0612581	-0.272746	-0.33685	-0.478079	-0.253217	-0.335053	0.358191	-0.0832961	0.0376819	0.255515	-0.217489	-0.518156	0.527746	-0.106711	0.270872	0.0196129	-0.964196	0.0696172	0.0763418
437	948.662	8.13913	Neg	-1	G2Cer(d18:1/18:0)	G2Cer	glycosphingolipid	0.0759023	10000	1.11394	0.898793	0.853462	0.922449	0.836291	0.865666	1.3371	1.0767	1.23898	1.55978	0.999974	0.999976	0.999259	0.999998	0.998062	0.999661	0.949771	0.999999	0.992594	0.688913	-0.0982431	0.0574285	-0.252182	-0.326844	-0.214702	-0.356167	-0.30636	0.320859	0.00837281	0.210905	0.543097	-0.531786	-0.391404	0.628461	-0.0402699	0.236259	-0.0237038	-1.17797	0.0201911	0.401231
438	976.692	8.77462	Neg	-1	G2Cer(d18:1/20:0), G2Cer(d16:1/22:0)	G2Cer	glycosphingolipid	0.126309	10000	1.30063	0.874219	0.748145	0.957661	0.922092	0.964169	1.46442	0.915211	1.06923	1.58309	0.994854	0.999981	0.989684	1	1	1	0.944926	1	1	0.863893	-0.157691	0.221525	-0.351624	-0.576301	-0.220104	-0.274708	-0.210333	0.392643	-0.285515	-0.0611253	0.505054	-0.976602	-0.186055	0.689584	0.303506	0.403195	-0.0421255	-1.46985	0.208714	0.206262
439	1004.72	9.49592	Neg	-1	G2Cer(d18:1/22:0)	G2Cer	glycosphingolipid	0.113174	10000	1.14633	0.903997	0.80634	0.792893	1.03775	0.889581	1.66127	1.13436	1.23775	1.4481	0.999963	0.999998	0.998256	0.996902	1	0.999991	0.749885	0.999982	0.99838	0.9367	-0.166993	0.0300298	-0.312603	-0.477532	-0.501795	-0.113532	-0.335795	0.565293	0.0148862	0.14073	0.36717	-0.690811	-0.588931	0.778763	0.0958317	0.0477531	-0.0534953	-1.39405	0.33377	0.122472
440	1018.74	9.8888	Neg	-1	G2Cer(d18:1/23:0)	G2Cer	glycosphingolipid	0.0809432	10000	1.13038	1.1452	0.793984	1.03114	0.983	0.947712	1.52874	1.11991	1.20006	1.33374	0.999982	0.999955	0.996258	1	1	1	0.859018	0.999991	0.999412	0.982583	-0.267485	-0.0906723	-0.0718789	-0.600304	-0.223246	-0.292222	-0.344964	0.344857	-0.104108	-0.00438341	0.147995	-1.2138	-0.476167	0.887512	-0.15344	0.389921	-0.508498	-0.77235	0.386629	0.170085
441	1030.74	9.50258	Neg	-1	G2Cer(d18:1/24:1)	G2Cer	glycosphingolipid	0.104509	10000	1.04328	0.969827	0.736154	0.838893	1.19029	1.00788	1.78299	1.00801	1.03482	1.27751	1	1	0.96052	0.999217	0.999268	1	0.514517	1	1	0.990402	-0.104155	-0.0430226	-0.148355	-0.546075	-0.357596	0.147154	-0.092832	0.730142	-0.0926417	-0.0547744	0.249181	-0.64946	-0.290465	0.62746	-0.130834	0.024589	-0.0228228	-1.02611	0.152327	0.42872
442	922.646	7.77788	Neg	-1	G2Cer(d34:0)	G2Cer	glycosphingolipid	0.151187	10000	0.847528	0.904388	0.520791	0.848586	0.931699	0.844055	1.32679	1.25097	1.29432	1.11545	0.999514	0.999994	0.382023	0.999545	1	0.999405	0.975205	0.99482	0.986193	0.999987	-0.055487	-0.294154	-0.200473	-0.996711	-0.292354	-0.157551	-0.300078	0.352453	0.267555	0.316706	0.102138	-0.488262	-0.147094	0.468895	-0.0124448	-0.313104	-0.556914	-0.980658	0.179531	0.199708
443	1010.7	8.32674	Neg	-1	G2Cer[2O](t38:0)	G2Cer[2O]	glycosphingolipid	0.142215	10000	0.83548	0.836688	0.630706	0.603685	0.929968	0.605132	1.33571	1.01886	1.07631	1.10384	0.999768	0.999783	0.86712	0.807106	1	0.810599	0.990476	1	1	0.999999	-0.172163	-0.431486	-0.429401	-0.837124	-0.900295	-0.27691	-0.896842	0.24544	-0.145213	-0.0660662	-0.0296354	-0.575366	-0.727752	0.78663	0.0536773	-0.314629	-1.03351	-1.09142	-0.382291	0.185503
444	1050.77	10.3263	Neg	-1	G2Cer[aOH](d18:0/24:0)	G2Cer[aOH]	glycosphingolipid	0.070179	10000	0.935536	1.10446	0.692397	0.995707	1.02205	0.938413	1.56867	1.20111	1.24512	1.36168	1	0.999996	0.915446	1	1	1	0.79583	0.999198	0.996737	0.967243	-0.241451	-0.337586	-0.0981129	-0.77178	-0.247658	-0.20998	-0.333157	0.408092	0.0229178	0.0748374	0.203937	-1.08296	-0.509772	0.868376	-0.425262	0.111007	-0.698503	-0.90073	0.64568	-0.0392885
445	936.624	7.46406	Neg	-1	G2Cer[aOH](d18:1/16:0)	G2Cer[aOH]	glycosphingolipid	0.107977	10000	1.06833	0.93336	0.801399	0.723533	0.92721	0.872564	1.34868	1.01016	1.22741	1.52107	0.999997	0.999995	0.954021	0.745869	0.999989	0.998284	0.809239	1	0.970669	0.481227	-0.0432597	0.0520984	-0.142755	-0.362668	-0.510129	-0.152291	-0.239927	0.388284	-0.0286825	0.252362	0.561822	-0.308533	-0.265547	0.4443	0.00708942	0.171453	-0.0222473	-0.77491	0.178418	0.168227
446	1020.72	9.26696	Neg	-1	G2Cer[aOH](d18:1/22:0)	G2Cer[aOH]	glycosphingolipid	0.125689	10000	1.18229	1.05157	0.690643	0.90936	1.05204	1.0004	1.60361	1.14151	1.21668	1.43463	0.999503	1	0.898112	0.999997	1	1	0.7292	0.999935	0.998225	0.909825	-0.115141	0.126443	-0.042597	-0.64913	-0.252218	-0.0419527	-0.114568	0.566184	0.0758033	0.167808	0.405537	-0.676412	-0.325533	0.656521	0.105184	0.377012	-0.102868	-0.838742	0.22831	0.482641
447	1034.74	9.64695	Neg	-1	G2Cer[aOH](d18:1/23:0)	G2Cer[aOH]	glycosphingolipid	0.0485566	10000	1.14243	0.998837	0.783775	0.799995	1.03395	0.934467	1.79431	1.30952	1.23434	1.43546	0.999932	1	0.991256	0.995331	1	1	0.512187	0.982772	0.996967	0.909595	-0.22761	-0.0355029	-0.229289	-0.5791	-0.549547	-0.179442	-0.325394	0.61582	0.161432	0.0761352	0.293905	-0.824303	-0.7333	0.874772	0.0333109	0.15247	-0.29229	-0.891418	-0.0564768	0.260028
448	1048.75	10.0387	Neg	-1	G2Cer[aOH](d18:1/24:0)	G2Cer[aOH]	glycosphingolipid	0.058858	10000	1.08146	0.979542	0.745032	0.865603	1.09784	0.961404	1.7403	1.27219	1.28706	1.62655	1	1	0.986092	0.999952	0.999999	1	0.693641	0.996634	0.995238	0.805224	-0.156423	-0.0434393	-0.186243	-0.581048	-0.364645	-0.0217569	-0.213209	0.642915	0.190894	0.207662	0.545395	-0.573353	-0.655622	0.759706	0.152396	0.297227	-0.579941	-1.17318	0.260824	0.353626
449	954.635	7.29187	Neg	-1	G2Cer[phyto_aOH](t18:0/16:0)	G2Cer[phyto_aOH]	glycosphingolipid	0.0407128	10000	1.06049	0.764071	0.703368	0.784881	1.00758	0.771617	1.27749	1.03135	1.08183	1.33332	1	0.95922	0.846341	0.978266	1	0.967117	0.97671	1	0.999998	0.941139	-0.108328	-0.0236032	-0.496549	-0.615976	-0.457783	-0.0974365	-0.482371	0.244989	-0.0637935	0.00514872	0.306691	-0.522927	-0.458683	0.656626	-0.0165483	0.196346	-0.250608	-1.30437	-0.322459	0.13718
450	1038.73	8.98574	Neg	-1	G2Cer[phyto_aOH](t18:0/22:0)	G2Cer[phyto_aOH]	glycosphingolipid	0.0314181	10000	1.03579	0.84531	0.706274	0.725207	0.967685	0.903423	1.39537	1.06622	1.10264	1.34389	1	0.998594	0.864837	0.905967	1	0.999982	0.888449	1	0.999987	0.938331	-0.0660065	-0.0152792	-0.308454	-0.567706	-0.529542	-0.113398	-0.212532	0.41464	0.0265035	0.0749568	0.360405	-0.496626	-0.220254	0.518861	0.216475	0.218546	-0.480859	-1.21279	0.0496986	0.237732
451	1052.74	9.3487	Neg	-1	G2Cer[phyto_aOH](t18:0/23:0)	G2Cer[phyto_aOH]	glycosphingolipid	0.0777426	10000	1.15312	1.02109	0.637126	0.909477	0.95853	0.90224	1.68668	1.08326	1.27562	1.5301	0.999898	1	0.788459	0.999998	1	0.999995	0.654653	1	0.992585	0.831297	-0.0708606	0.134678	-0.0407572	-0.721211	-0.207752	-0.131965	-0.219277	0.683328	0.0445173	0.280335	0.542767	-0.499756	-0.251769	0.538943	0.014931	0.357559	0.0315457	-0.869653	0.188653	0.558729
452	1066.76	9.72989	Neg	-1	G2Cer[phyto_aOH](t18:0/24:0)	G2Cer[phyto_aOH]	glycosphingolipid	0.104466	10000	1.01254	0.839641	0.662263	0.833445	1.02747	0.979332	1.58967	1.12959	1.11274	1.32057	1	0.999422	0.852342	0.999189	1	1	0.766521	0.999975	0.999993	0.981983	-0.140594	-0.122615	-0.392749	-0.735119	-0.403436	-0.101497	-0.170724	0.528134	0.0352024	0.0135267	0.26057	-0.697829	-0.44585	0.721897	-0.147617	0.14779	-0.36802	-1.47664	0.15928	0.139112
453	1064.74	8.9995	Neg	-1	G2Cer[phyto_aOH](t18:0/24:1)	G2Cer[phyto_aOH]	glycosphingolipid	0.0384991	10000	1.17312	1.03607	0.800276	0.877503	0.972526	0.941346	1.51151	1.31158	1.30989	1.5441	0.999604	1	0.994581	0.99993	1	1	0.820667	0.979467	0.980106	0.78275	-0.0972329	0.133115	-0.0461128	-0.418663	-0.285757	-0.137423	-0.184435	0.498756	0.294077	0.292209	0.529531	-0.606222	-0.29956	0.614083	0.31988	0.321928	-0.242462	-0.660782	0.294034	0.228409
454	778.512	7.1988	Neg	-1	Su1G1Cer(d18:1/16:0)	Su1G1Cer	glycosphingolipid	0.189432	10000	1.00306	0.762004	0.634814	0.641939	0.797875	0.783732	1.05201	0.793128	0.834272	0.878724	1	0.957298	0.629584	0.654959	0.986312	0.977679	1	0.983763	0.997141	0.999817	-0.0609614	-0.0565597	-0.453091	-0.716555	-0.700453	-0.386727	-0.412528	0.0121814	-0.395335	-0.322372	-0.24748	-0.491064	-0.188553	0.496733	-0.148288	0.00790973	-0.0293007	-1.46639	0.131766	-0.0246493
455	888.622	8.67234	Neg	-1	Su1G1Cer(d18:1/24:1), Su1G1Cer(d20:1/22:1)	Su1G1Cer	glycosphingolipid	0.1749	10000	1.06326	0.779777	0.636162	0.691147	0.764367	0.775329	0.948768	0.920993	0.89656	1.08762	1	0.983664	0.703	0.860621	0.973437	0.981084	1	0.999998	0.999978	0.999998	-0.0610556	0.0274422	-0.419922	-0.713589	-0.593991	-0.448718	-0.428175	-0.136929	-0.179793	-0.218584	0.0601215	-0.566895	-0.0792444	0.462972	0.103124	0.270463	-0.29126	-1.32873	0.345825	-0.276857
456	794.508	7.10661	Neg	-1	Su1G1Cer[NAcylOH](d18:1/16:0)	Su1G1Cer[NAcylOH]	glycosphingolipid	0.0299601	10000	1.03779	0.823298	0.676547	0.703381	0.845069	0.715864	0.997286	0.784942	0.917777	0.916041	1	0.99527	0.773183	0.849476	0.998413	0.879561	1	0.978913	0.999996	0.999995	-0.114561	-0.0610469	-0.395073	-0.678299	-0.622182	-0.35742	-0.596803	-0.118481	-0.463903	-0.238346	-0.241076	-0.535423	-0.480118	0.671859	-0.130329	0.227029	-0.279841	-1.21163	0.00503783	0.0213695
457	878.602	8.52064	Neg	-1	Su1G1Cer[NAcylOH](d18:1/22:0)	Su1G1Cer[NAcylOH]	glycosphingolipid	0.0605222	10000	1.04106	0.894901	0.757237	0.795923	0.987858	0.884144	1.25337	0.923118	1.10446	1.05178	1	0.999979	0.971226	0.992064	1	0.999946	0.992628	0.999999	0.999992	1	-0.109391	-0.0513385	-0.26959	-0.510575	-0.438689	-0.127016	-0.287037	0.216417	-0.224804	0.0339444	-0.0365561	-0.755962	-0.182741	0.610531	-0.010558	0.284963	-0.42842	-1.16041	0.22544	0.126205
458	892.617	8.82963	Neg	-1	Su1G1Cer[NAcylOH](d18:1/23:0)	Su1G1Cer[NAcylOH]	glycosphingolipid	0.0831938	147.829	1.13393	0.849965	0.727322	0.782213	0.923655	0.81626	1.33667	0.966554	1.11277	1.13426	0.999919	0.999272	0.929367	0.984509	0.999999	0.995883	0.957194	1	0.999981	0.999917	-0.125732	0.0555939	-0.360257	-0.585066	-0.480099	-0.240306	-0.418631	0.292911	-0.17481	0.0284225	0.0560174	-0.669096	-0.396339	0.688239	0.123099	0.404	-0.360317	-1.26528	0.207374	-0.0228612
459	906.634	9.1634	Neg	-1	Su1G1Cer[NAcylOH](d18:1/24:0)	Su1G1Cer[NAcylOH]	glycosphingolipid	0.111566	10000	1.10714	0.928929	0.729746	0.790921	0.927183	0.910484	1.39327	0.975104	1.0197	1.07598	0.999991	1	0.944732	0.991083	0.999999	0.999996	0.927675	1	1	1	-0.131159	0.0156759	-0.237519	-0.585692	-0.469554	-0.240233	-0.266454	0.347311	-0.16753	-0.103011	-0.0255143	-0.788909	-0.281028	0.676461	0.0491622	0.378298	-0.380432	-1.14607	0.27542	0.15809
460	904.617	8.54282	Neg	-1	Su1G1Cer[NAcylOH](d18:1/24:1)	Su1G1Cer[NAcylOH]	glycosphingolipid	0.10803	10000	0.951793	0.781039	0.64417	0.717901	0.8692	0.783507	1.23099	0.930274	0.942525	0.8813	1	0.987986	0.763738	0.93104	0.999857	0.988974	0.996485	1	1	0.999943	-0.135958	-0.207238	-0.492492	-0.770445	-0.614101	-0.338198	-0.487941	0.163863	-0.240231	-0.221355	-0.318253	-0.791391	-0.307057	0.690573	-0.161591	0.074619	-0.534743	-1.54889	0.110529	-0.0391111
461	934.665	9.85127	Neg	-1	Su1G1Cer[NAcylOH](d20:1/24:0)	Su1G1Cer[NAcylOH]	glycosphingolipid	0.0598756	10000	0.831415	0.763422	0.704036	0.746383	0.823879	0.647611	1.08675	0.797151	0.88858	0.99798	0.998821	0.981584	0.917965	0.969755	0.998275	0.792284	0.999999	0.994376	0.999975	1	-0.104037	-0.370395	-0.493484	-0.610315	-0.52605	-0.383533	-0.730837	0.0159842	-0.431112	-0.274462	-0.106954	-0.529024	-0.428069	0.644983	-0.232493	-0.032574	-0.846119	-1.57427	0.249551	-0.155736
462	850.569	7.96845	Neg	-1	Su1G1Cer[O](d38:1)	Su1G1Cer[O]	glycosphingolipid	0.0977703	10000	0.94808	0.808597	0.716373	0.672182	0.799978	0.82373	0.998407	0.885501	1.03277	1.05906	1	0.998198	0.960641	0.901691	0.997364	0.999128	1	0.999985	1	1	-0.168344	-0.245264	-0.474851	-0.649562	-0.741421	-0.490312	-0.4481	-0.170644	-0.343779	-0.12183	-0.0855625	-0.797999	-0.478684	0.771651	-0.392376	-0.00187851	-0.341538	-1.63753	0.221453	-0.00847262
463	732.406	7.61738	Neg	-2	HexNAcHexA[Hex]IPC[2O](t42:0)	HexNAcHexA[Hex]IPC[2O]	MIPC/GIPC	0.10367	10000	0.837623	0.885153	0.78259	0.849309	0.898153	1.06309	1.15777	1.05298	1.14121	1.33165	0.9902	0.999428	0.930655	0.994483	0.999805	0.999999	0.99754	1	0.998907	0.855874	-0.115489	-0.371117	-0.29149	-0.46916	-0.351127	-0.270455	-0.0272186	0.0958581	-0.0410089	0.0750767	0.297722	-0.983362	0.299116	0.33778	-1.05284	0.0196461	-0.0801603	-0.448583	-0.446055	0.0201687
464	731.398	7.47311	Neg	-2	HexNAcHexA[Hex]IPC[2O](t42:1)	HexNAcHexA[Hex]IPC[2O]	MIPC/GIPC	0.0938303	10000	1.04461	0.767506	0.757811	0.842934	0.819262	1.14737	1.00262	0.987968	1.17317	1.05118	0.999998	0.610374	0.56049	0.928743	0.853239	0.979458	1	1	0.950236	0.999995	-0.00943748	0.0535254	-0.391187	-0.409528	-0.255947	-0.29704	0.188888	-0.00565787	-0.0269011	0.220972	0.0625691	-0.246042	0.11705	0.10068	0.116345	0.227846	-0.183615	-0.757921	-0.273418	-0.142221
465	724.406	7.76923	Neg	-2	HexNAcHexA[Hex]IPC[O](t42:0)	HexNAcHexA[Hex]IPC[O]	MIPC/GIPC	0.202591	10000	1.00535	0.716896	0.835036	0.781229	0.841952	0.944457	1.00438	0.825818	1.16005	0.997225	1	0.763699	0.990617	0.936452	0.993237	1	1	0.985973	0.997729	1	-0.0744485	-0.0667569	-0.554613	-0.334539	-0.430632	-0.322639	-0.156891	-0.0681481	-0.350553	0.139739	-0.0784579	-0.739858	0.132197	0.384315	-0.184961	0.11962	-0.13493	-0.884375	-0.737447	-0.0420185
466	723.4	7.60448	Neg	-2	HexNAcHexA[Hex]IPC[O](t42:1)	HexNAcHexA[Hex]IPC[O]	MIPC/GIPC	0.202038	10000	0.886996	0.709305	0.772187	0.846714	0.777775	1.18279	0.966208	0.897444	1.42029	1.09829	0.995039	0.406391	0.705757	0.958238	0.73174	0.956066	1	0.9977	0.383551	0.999265	-0.00540627	-0.178407	-0.500927	-0.378384	-0.24546	-0.367981	0.236782	-0.0550004	-0.161513	0.500776	0.129847	-0.183549	0.0735325	0.0937975	0.082921	-0.0777731	-0.540368	-0.953405	-0.318147	-0.23123
467	630.866	7.87391	Neg	-2	H-GIPC[2O](t42:0)	H-GIPC[2O]	MIPC/GIPC	0.186466	10000	0.794317	0.67717	0.640824	0.616672	0.823586	0.819404	0.860566	1.20526	1.01626	1.19586	0.919411	0.488149	0.346488	0.265406	0.968331	0.963158	0.994143	0.974943	1	0.980877	-0.0171799	-0.349392	-0.57959	-0.659179	-0.714604	-0.297188	-0.304533	-0.233822	0.252165	0.00609341	0.240868	0.210948	-0.324827	0.0623387	-0.580786	-0.522316	0.0549244	-0.307203	-1.11237	-0.319196
468	958.586	7.02674	Neg	-1	MIPC[NAcylOH](d18:0/16:0)	MIPC[NAcylOH]	MIPC/GIPC	0.114745	10000	0.70652	0.845332	0.553397	0.586992	0.890722	0.751042	1.77583	0.689357	0.881347	0.704116	0.890109	0.999021	0.41141	0.525741	0.99996	0.959557	0.443497	0.851326	0.999913	0.885215	-0.0259487	-0.527147	-0.268358	-0.879563	-0.794535	-0.192901	-0.438982	0.802544	-0.562625	-0.208167	-0.532063	-0.023944	-0.362941	0.309039	-0.56152	-0.265648	-0.754272	-1.08017	-0.304304	0.579396
469	944.573	6.84724	Neg	-1	MIPC[O](d33:0)	MIPC[O]	MIPC/GIPC	0.182248	10000	0.69812	1.03387	0.691073	0.591003	0.834377	0.733774	1.69312	0.693494	0.771947	0.831355	0.895713	1	0.881469	0.588313	0.998758	0.951325	0.586875	0.886472	0.983387	0.99855	-0.00391111	-0.522365	0.0441489	-0.537	-0.762673	-0.265141	-0.450503	0.755769	-0.531956	-0.377337	-0.270374	0.111671	-0.145779	0.0223752	-0.816862	0.0266205	-0.776854	-0.369234	0.0124206	0.48926
470	986.618	7.39236	Neg	-1	MIPC[O](d36:0)	MIPC[O]	MIPC/GIPC	0.0654851	10000	0.62648	0.691612	0.548802	0.766243	0.961841	0.689728	1.31515	0.599732	0.87619	0.73782	0.574817	0.798275	0.308887	0.956604	1	0.79263	0.949132	0.47753	0.999729	0.912727	-0.0344934	-0.709153	-0.566459	-0.900135	-0.41862	-0.0906227	-0.570393	0.360729	-0.772103	-0.225178	-0.473153	-0.0998703	-0.380968	0.377358	-0.835832	-0.544321	-0.747308	-1.63045	-0.296393	0.227469
471	1102.7	8.18433	Neg	-1	MIPC[phyto_NAcyl2OH](t42:0)	MIPC[phyto_NAcyl2OH]	MIPC/GIPC	0.142635	10000	1.03152	0.983308	0.735124	0.781241	1.16585	0.982258	1.84503	1.16177	1.14591	0.837615	1	1	0.946023	0.985665	0.999607	1	0.39596	0.999677	0.999859	0.99873	-0.0317705	0.013	-0.0560557	-0.475711	-0.387931	0.189611	-0.057597	0.85187	0.184551	0.164728	-0.287411	-0.320664	-0.15323	0.378582	-0.357322	0.0839948	0.312327	-0.854822	0.0484035	0.638251
472	1130.73	8.77039	Neg	-1	MIPC[phyto_NAcyl2OH](t44:0)	MIPC[phyto_NAcyl2OH]	MIPC/GIPC	0.187156	10000	0.606242	0.749893	0.883946	0.870158	1.13145	0.747071	1.11514	0.895022	1.2689	1.24916	0.404136	0.897001	0.999678	0.999132	0.999675	0.890554	0.999889	0.999871	0.96179	0.974538	-0.0193475	-0.741383	-0.434591	-0.197317	-0.219998	0.158821	-0.440029	0.137872	-0.179352	0.324234	0.301605	-0.0288549	-0.303862	0.274674	-0.206251	-0.157641	-1.86026	-1.23806	-0.140363	0.0746497
473	1030.64	7.54926	Neg	-1	MIPC[phyto_NAcylOH](t18:0/20:0)	MIPC[phyto_NAcylOH]	MIPC/GIPC	0.122788	10000	0.797397	0.82792	0.712631	0.62447	1.00416	0.827869	1.43568	0.775368	0.904558	0.75606	0.965054	0.988894	0.766716	0.432038	1	0.988862	0.709012	0.933452	0.999928	0.894111	-0.0121607	-0.338791	-0.284598	-0.500934	-0.691456	-0.00616668	-0.284685	0.509576	-0.379207	-0.156875	-0.415588	-0.0123861	-0.241698	0.217602	-0.199068	-0.219752	-0.597554	-0.581038	-0.386721	0.113965
474	1058.68	8.03436	Neg	-1	MIPC[phyto_NAcylOH](t18:0/22:0)	MIPC[phyto_NAcylOH]	MIPC/GIPC	0.0704757	10000	0.812833	0.868342	0.710771	0.642717	0.97332	0.763103	1.67155	0.78375	0.987558	0.754617	0.991816	0.999578	0.860048	0.647558	1	0.956119	0.486888	0.976239	1	0.945211	-0.0338698	-0.332838	-0.237534	-0.526413	-0.671614	-0.0728832	-0.423919	0.707314	-0.385405	-0.051933	-0.440053	-0.204416	-0.29366	0.396467	-0.501271	-0.0964784	-0.400766	-0.757678	-0.277473	0.322547
475	1072.69	8.31337	Neg	-1	MIPC[phyto_NAcylOH](t18:0/23:0)	MIPC[phyto_NAcylOH]	MIPC/GIPC	0.0668014	10000	0.796404	0.881872	0.766899	0.650133	0.99885	0.852613	1.51473	0.909079	0.984966	0.851692	0.970871	0.999627	0.931342	0.568939	1	0.997474	0.607358	0.999967	1	0.997347	-0.0321794	-0.360608	-0.213538	-0.41507	-0.653373	-0.0338397	-0.262216	0.56688	-0.169701	-0.054033	-0.263775	-0.121826	-0.348006	0.373295	-0.564705	-0.216868	-0.30025	-0.777791	-0.343472	0.480649
476	1086.71	8.61567	Neg	-1	MIPC[phyto_NAcylOH](t18:0/24:0)	MIPC[phyto_NAcylOH]	MIPC/GIPC	0.0540853	10000	0.748708	0.772022	0.679338	0.659315	0.927954	0.774521	1.68013	0.819356	0.954684	0.24924	0.946276	0.971756	0.796386	0.734501	0.999999	0.973814	0.510567	0.995061	1	0.00191295	-0.0258611	-0.443385	-0.399147	-0.583659	-0.626821	-0.133735	-0.394485	0.722714	-0.313298	-0.0927654	-2.03025	-0.254735	-0.173624	0.350776	-0.61743	-0.32726	-0.385465	-0.953917	-0.509913	0.26639
477	1114.74	9.27002	Neg	-1	MIPC[phyto_NAcylOH](t18:0/26:0)	MIPC[phyto_NAcylOH]	MIPC/GIPC	0.0873709	10000	0.926271	0.951723	0.83954	0.856165	1.09702	0.829006	1.64966	0.909088	1.27317	0.35563	0.999995	1	0.994219	0.997616	0.99997	0.990573	0.384631	0.999961	0.954246	0.0073382	-0.0317908	-0.142284	-0.103177	-0.28412	-0.25583	0.101796	-0.302336	0.690378	-0.169299	0.316634	-1.52334	-0.179373	-0.299136	0.383137	-0.0110792	-0.00528813	-0.410486	-0.697444	0.0303886	0.357523
478	974.58	6.78405	Neg	-1	MIPC[phyto_NAcylOH](t34:0)	MIPC[phyto_NAcylOH]	MIPC/GIPC	0.174197	10000	0.825579	0.936007	0.675679	0.491092	0.912876	0.870295	1.53249	0.691901	1.15708	0.744737	0.998384	1	0.861351	0.293195	0.999998	0.99989	0.803888	0.895261	0.999831	0.967965	-0.0230439	-0.299566	-0.118453	-0.588634	-1.04898	-0.154554	-0.223468	0.592835	-0.554406	0.187449	-0.448241	-0.147528	-0.252393	0.330789	-0.57232	0.0020526	-0.328432	-0.751228	-0.350404	0.746272
479	1002.61	7.14695	Neg	-1	MIPC[phyto_NAcylOH](t36:0)	MIPC[phyto_NAcylOH]	MIPC/GIPC	0.11691	10000	0.795541	0.909038	0.765174	0.708312	1.00349	0.914242	1.68734	0.824036	0.939109	0.846445	0.982921	0.999985	0.955886	0.847078	1	0.999992	0.455101	0.994555	1	0.998233	-0.0989712	-0.428963	-0.236559	-0.485111	-0.596515	-0.0939468	-0.228323	0.655783	-0.378191	-0.189606	-0.339482	-0.508411	-0.420732	0.632229	-0.391295	-0.097145	-0.798449	-0.673704	-0.401496	0.365524
480	1044.66	7.78198	Neg	-1	MIPC[phyto_NAcylOH](t39:0)	MIPC[phyto_NAcylOH]	MIPC/GIPC	0.170574	10000	0.651313	0.765394	0.523897	0.613152	0.818051	0.708854	1.27017	0.669758	0.702311	0.71688	0.674585	0.958005	0.248185	0.536944	0.993275	0.853162	0.978408	0.737455	0.836002	0.872967	-0.0391165	-0.657694	-0.424841	-0.971761	-0.744799	-0.328854	-0.535557	0.305902	-0.617404	-0.548935	-0.519313	-0.422607	-0.0870035	0.392261	-0.541616	-0.225077	-1.20639	-1.07126	-0.606378	0.403118
481	1100.72	8.92995	Neg	-1	MIPC[phyto_NAcylOH](t43:0)	MIPC[phyto_NAcylOH]	MIPC/GIPC	0.117796	10000	0.718691	0.956452	0.797619	0.692943	0.829731	0.940488	1.50873	0.797327	0.980883	0.364004	0.861724	1	0.982039	0.789393	0.995185	1	0.688916	0.981856	1	0.0184972	-0.0313999	-0.507957	-0.0956354	-0.357628	-0.560591	-0.300684	-0.119918	0.561937	-0.358156	-0.0592472	-1.48937	-0.331702	-0.135508	0.37301	-0.656105	-0.330467	-0.537298	-0.573385	-0.147426	0.433905
482	1142.77	9.94967	Neg	-1	MIPC[phyto_NAcylOH](t46:0)	MIPC[phyto_NAcylOH]	MIPC/GIPC	0.0747844	10000	0.785232	0.871015	0.679808	0.755139	1.02744	0.77726	1.2393	0.849678	1.29417	1.21809	0.924155	0.998012	0.565378	0.84845	1	0.907032	0.960192	0.993212	0.896286	0.975866	-0.00708105	-0.355889	-0.206311	-0.563882	-0.412267	0.0319745	-0.370613	0.302439	-0.242092	0.36495	0.277536	-0.0314426	-0.168071	0.178271	-0.342693	-0.343779	-0.381196	-0.550146	-0.139502	0.0707154
483	636.355	7.25229	Neg	-2	NAc-GIPC[2O](t40:1)	NAc-GIPC[2O]	MIPC/GIPC	0.112116	10000	0.985689	0.766752	0.881105	0.858922	0.890765	1.01576	0.984467	0.827244	1.07695	1.21544	1	0.799459	0.997317	0.989915	0.998669	1	1	0.959569	0.99997	0.952683	-0.0764281	-0.097224	-0.459595	-0.259042	-0.29583	-0.243312	-0.0538705	-0.0990139	-0.350044	0.0305245	0.205048	-0.75192	0.136056	0.386579	-0.0321773	-0.116692	-0.142803	-0.706704	-0.606561	-0.0655211
484	644.371	7.60934	Neg	-2	NAc-GIPC[2O](t41:0)	NAc-GIPC[2O]	MIPC/GIPC	0.178202	10000	1.00261	0.848808	0.519369	0.886078	0.885626	0.866939	0.917782	0.960295	0.858832	1.29132	1	0.970429	0.0232862	0.99619	0.996061	0.987677	0.999758	1	0.981332	0.755518	-0.0382281	-0.0344628	-0.274718	-0.983397	-0.212723	-0.213459	-0.244226	-0.162005	-0.0966785	-0.25778	0.330618	-0.450979	-0.0299792	0.366274	0.0288496	0.129631	-0.261869	-0.322193	-0.259965	-0.241996
485	643.363	7.45784	Neg	-2	NAc-GIPC[2O](t41:1)	NAc-GIPC[2O]	MIPC/GIPC	0.185857	10000	1.01452	0.86422	0.673974	0.764272	0.826321	0.827837	1.05278	0.792028	0.923344	1.06899	1	0.988671	0.343293	0.741613	0.942345	0.945281	0.999998	0.849534	0.999904	0.999981	-0.0135772	0.00721713	-0.224107	-0.582813	-0.401419	-0.288802	-0.286159	0.0606286	-0.349953	-0.128637	0.0826651	-0.150618	-0.152425	0.262311	0.322976	0.0941374	-0.395462	-0.387635	-0.296212	0.0115258
486	664.386	8.15421	Neg	-2	NAc-GIPC[2O](t44:1)	NAc-GIPC[2O]	MIPC/GIPC	0.165598	10000	0.830714	0.661682	0.659771	0.693062	0.758678	0.892413	1.01687	1.01226	1.05936	1.10746	0.933492	0.246236	0.240228	0.361968	0.664357	0.997166	1	1	0.999992	0.998789	-0.0292285	-0.296805	-0.625018	-0.629191	-0.558172	-0.427668	-0.193444	-0.00509194	-0.0116545	0.0539698	0.118029	-0.403864	0.00514438	0.311034	-0.388306	0.144953	-0.647062	-0.797009	-0.649913	-0.428132
487	651.379	7.83131	Neg	-2	NAc-GIPC[phyto_NAcylOH](t18:0/24:0)	NAc-GIPC[phyto_NAcylOH]	MIPC/GIPC	0.0464836	10000	0.885034	0.721412	0.718623	0.751155	0.73735	0.93664	0.926052	0.97736	1.02136	1.04119	0.938505	0.121269	0.114595	0.215234	0.166646	0.99913	0.996951	1	1	0.999987	-0.00399565	-0.18019	-0.475101	-0.480689	-0.416814	-0.443573	-0.0984296	-0.11483	-0.037033	0.0264961	0.0542379	-0.0828531	0.146549	-0.0756833	-0.195152	-0.0968468	-0.248573	-0.713685	-0.405736	-0.305882
488	650.371	7.67221	Neg	-2	NAc-GIPC[phyto_NAcylOH](t18:1/24:0)	NAc-GIPC[phyto_NAcylOH]	MIPC/GIPC	0.105236	10000	0.861805	0.673033	0.743258	0.863118	0.964479	0.955224	1.17858	1.01303	1.21587	1.15178	0.987291	0.341649	0.649901	0.988159	1	0.999999	0.975924	1	0.935222	0.991048	-0.0211779	-0.235744	-0.592429	-0.449242	-0.233549	-0.0733558	-0.0872668	0.215875	-0.00249578	0.260814	0.182685	-0.323597	-0.0227833	0.282847	-0.322447	-0.0523426	-0.332443	-1.19692	-0.421691	-0.15868
489	615.35	7.5584	Neg	-2	N-GIPC[2O](t40:1)	N-GIPC[2O]	MIPC/GIPC	0.157663	10000	0.895789	0.631843	0.825569	0.721264	0.79197	1.02822	0.908645	1.04203	0.909502	1.15583	0.97904	0.0256815	0.70692	0.175143	0.503471	1	0.991644	0.999993	0.992206	0.904092	-0.0109246	-0.169694	-0.673288	-0.287464	-0.482325	-0.347407	0.0292228	-0.149137	0.0484782	-0.147776	0.197999	-0.226026	0.208851	-0.0155996	-0.233067	-0.209438	-0.066578	-0.653114	-0.918038	-0.448711
490	630.373	8.23809	Neg	-2	N-GIPC[2O](t42:0)	N-GIPC[2O]	MIPC/GIPC	0.198077	23.5392	1.05094	0.690497	0.828692	0.842208	0.917401	1.14923	1.17397	1.14638	1.30987	1.33131	0.999989	0.191715	0.840774	0.892791	0.998734	0.964479	0.922948	0.968021	0.504199	0.440363	-0.00769447	0.0639867	-0.541988	-0.278786	-0.255446	-0.132069	0.19297	0.223698	0.189395	0.381731	0.405154	0.111694	0.0858418	-0.220619	-0.171825	0.184708	0.179077	-0.44111	-1.1723	-0.0125477
491	370.295	3.85734	Neg	-1	Ala[O](18:0)	Ala[O]	N-acyl amino acid	0.127252	10000	0.930591	0.696401	0.770176	0.584469	0.456828	0.726047	0.773112	0.92706	1.04829	1.18524	1	0.880825	0.979698	0.541812	0.171365	0.934282	0.981522	0.999999	1	0.999109	-0.0878817	-0.191662	-0.609891	-0.464622	-0.862683	-1.21816	-0.549746	-0.459133	-0.197147	-0.0198437	0.157294	-0.718273	-0.0728804	0.527508	-0.652549	-0.26808	0.345642	-0.741455	-1.56017	0.47195
492	432.276	4.63262	Neg	-1	DhpCys{1}(16:0)	DhpCys{1}	N-acyl amino acid	0.2537	10000	1.36605	1.00762	1.14415	1.12679	1.07634	1.5499	1.47649	1.79428	2.84536	3.31954	0.885944	1	0.999588	0.999853	0.999998	0.611092	0.726304	0.30414	0.0126794	0.00380226	-0.0135823	0.436429	-0.00263674	0.180694	0.158635	0.0925562	0.618597	0.548591	0.829825	1.49503	1.7174	-0.298565	0.125461	0.132357	1.0309	-0.562424	0.840811	0.498151	-0.535457	0.0293958
493	894.721	11.2663	Neg	-1	DhpCys{3}(15:0/16:0/16:0), DhpCys{3}(15:0/15:0/17:0)	DhpCys{3}	N-acyl amino acid	0.235234	10000	1.11162	1.61294	0.881147	1.54568	1.39123	1.16274	1.62473	1.2255	1.12783	0.439488	0.999997	0.805354	0.999983	0.867366	0.968173	0.999918	0.793822	0.998964	0.999989	0.264763	-0.11634	0.0363214	0.573354	-0.298886	0.511902	0.360025	0.101183	0.583864	0.17703	0.0572153	-1.30245	-0.813424	-0.147226	0.61163	-0.0859496	0.463341	-0.268428	-0.766881	2.15429	0.332655
494	312.254	4.80489	Neg	-1	Gly(16:0)	Gly	N-acyl amino acid	0.188025	10000	0.97158	0.861577	0.944353	1.18861	1.09625	1.13243	1.01084	1.12804	1.20818	1.41705	1	0.958654	0.999974	0.909708	0.998498	0.986407	1	0.988997	0.86329	0.280689	-0.0278168	-0.0694126	-0.242766	-0.110419	0.221463	0.10476	0.1516	-0.0122675	0.146006	0.245019	0.47507	-0.22635	-0.222124	0.365024	-0.0681769	0.105699	-0.24576	-0.355391	-0.263262	-0.109644
495	566.477	7.35039	Neg	-1	Gly[BAHFA](15:0/17:0)	Gly[BAHFA]	N-acyl amino acid	0.185158	10000	0.980072	1.04515	0.924712	1.09633	1.09114	0.919353	1.24313	0.780852	0.673624	0.617978	1	1	0.999999	0.999996	0.999998	0.999998	0.994268	0.986115	0.829909	0.661602	-0.192651	-0.221691	-0.128939	-0.305575	-0.0599737	-0.0668189	-0.313961	0.121321	-0.54953	-0.762635	-0.887025	-1.23703	0.00836439	0.650709	-0.44559	0.257484	-0.476968	-0.653185	0.439364	-0.172995
496	314.233	3.90251	Neg	-2	Gly[bOH](15:0)	Gly[bOH]	N-acyl amino acid	0.129283	10000	0.742967	0.717535	1.16167	0.818101	0.703139	1.29246	1.55311	2.12248	4.42533	8.04353	0.935744	0.889197	0.999433	0.994505	0.855855	0.97194	0.675619	0.150187	0.000788733	1.66694e-05	-0.112006	-0.540636	-0.590885	0.104191	-0.401654	-0.620124	0.258115	0.523152	0.973746	2.03378	2.89582	0.399998	-0.95664	0.220625	-1.06733	-1.15382	0.599235	-0.376485	-1.44957	0.0534033
497	328.248	4.29886	Neg	-1	Gly[bOH](16:0)	Gly[bOH]	N-acyl amino acid	0.120385	10000	0.857965	0.750578	0.956551	0.815636	0.852213	1.16981	1.23452	1.51789	3.11984	5.13842	0.918048	0.37539	0.999994	0.732273	0.89911	0.908071	0.701532	0.0824642	7.16002e-07	2.32314e-09	-0.0148317	-0.235841	-0.428757	-0.0789185	-0.308834	-0.245545	0.211444	0.289119	0.587234	1.62664	2.34649	-0.0658664	-0.236972	0.258343	-0.399532	-0.128795	-0.179196	-0.573369	-0.849949	0.137046
498	356.279	4.80906	Neg	-1	Gly[bOH](18:0)	Gly[bOH]	N-acyl amino acid	0.0576949	10000	0.948754	0.921176	0.863952	0.769616	0.690701	1.18223	1.01276	1.13402	0.924528	0.902621	1	0.999992	0.998791	0.938668	0.72855	0.996565	1	0.999649	0.999995	0.999941	-0.00261014	-0.0785037	-0.121062	-0.213587	-0.380399	-0.536478	0.238899	0.015687	0.178838	-0.115822	-0.150418	-0.0977286	0.111616	-0.0217179	-0.755506	0.127535	0.392461	-0.522724	-0.0190487	0.178588
499	356.279	3.75914	Neg	-1	Gly[O](18:0)	Gly[O]	N-acyl amino acid	0.237714	10000	0.902725	0.73549	0.783641	0.393263	0.663139	0.868694	0.860465	0.919554	1.30604	1.78175	0.999965	0.897666	0.970298	0.0315978	0.684481	0.999444	0.999051	0.999994	0.950004	0.323916	-0.0592003	-0.206842	-0.502423	-0.410936	-1.40564	-0.651816	-0.262281	-0.276013	-0.180194	0.326004	0.774096	-0.0855693	-0.552004	0.459972	-0.582279	0.0741397	-0.112387	-0.859343	-0.743504	0.0955777
500	394.331	5.53371	Neg	-2	Leu(18:1)	Leu	N-acyl amino acid	0.102769	10000	0.912577	0.873406	0.776312	0.908931	0.995195	1.43446	1.07013	1.77977	4.8604	6.79633	0.999264	0.986392	0.702555	0.998961	1	0.329843	0.999944	0.0354111	2.50899e-08	5.30522e-09	-0.0223971	-0.154379	-0.217672	-0.387689	-0.160154	-0.0293455	0.498109	0.0753941	0.809296	2.25868	2.74236	0.148722	-0.390132	0.174219	-0.346143	-0.0893935	-0.0276017	-0.356537	-0.0154724	-0.281007
501	392.315	5.15674	Neg	-1	Leu(18:2)	Leu	N-acyl amino acid	0.228718	15.304	0.673205	0.59356	0.929057	0.677185	1.49991	2.17953	1.98934	4.22612	13.7967	15.2475	0.908463	0.720007	1	0.915001	0.897282	0.301701	0.430962	0.00928168	4.30781e-06	9.08363e-06	-0.0464347	-0.617318	-0.798969	-0.152596	-0.608812	0.538437	1.07758	0.945854	2.0329	3.73982	3.88406	0.457758	-0.265176	-0.331886	-0.982348	-1.15029	0.280687	-1.32987	-0.00182003	-1.06522
502	410.271	4.8683	Neg	-1	Met(18:2)	Met	N-acyl amino acid	0.179155	21.9649	0.438244	0.291844	0.465158	0.334737	1.78148	3.21564	1.64118	3.71336	10.6009	10.4592	0.0643825	0.00280304	0.0977596	0.00840351	0.312826	0.00465759	0.47441	0.00144205	9.12132e-08	1.35775e-06	-0.0386942	-1.22889	-1.81542	-1.1429	-1.6176	0.794384	1.64641	0.676042	1.85403	3.36742	3.348	-0.262526	-0.27684	0.423283	-1.38123	-1.02654	-1.2789	-2.06328	-1.98397	-1.39901
503	625.478	6.97283	Neg	-1	SerGly[BAHFA](14:0/16:0), SerGly[BAHFA](15:0/15:0)	SerGly[BAHFA]	N-acyl amino acid	0.188447	154.53	1.11405	1.10416	0.873784	1.064	1.16855	0.911184	1.32412	1.06981	0.897737	0.928229	0.999973	0.999988	0.999805	1	0.999347	0.999993	0.958066	1	0.999973	0.999999	-0.191091	-0.0352706	-0.0481442	-0.385742	-0.101595	0.0336234	-0.325276	0.21394	-0.09373	-0.346725	-0.298537	-1.00892	-0.341696	0.777339	-0.0249619	0.138061	-0.218911	-0.946012	0.438652	0.362928
504	639.494	7.14432	Neg	-1	SerGly[BAHFA](15:0/16:0)	SerGly[BAHFA]	N-acyl amino acid	0.10003	1619.54	0.962334	0.930513	0.732391	0.942968	0.934356	0.908554	1.072	0.878042	0.842288	0.72803	1	0.999998	0.884358	1	0.999999	0.999978	0.999999	0.999681	0.99704	0.874189	-0.0788964	-0.134287	-0.182798	-0.52821	-0.163615	-0.176852	-0.217253	0.0214052	-0.266534	-0.326512	-0.536826	-0.64811	-0.109795	0.521217	-0.178673	0.121197	-0.345384	-0.932342	0.288601	0.0953491
505	653.511	7.31708	Neg	-1	SerGly[BAHFA](15:0/17:0)	SerGly[BAHFA]	N-acyl amino acid	0.0766683	2856.72	1.10282	1.13307	0.888222	1.2075	1.21979	1.00863	1.3226	1.01125	1.05474	0.865317	0.999958	0.99965	0.999776	0.99151	0.987849	1	0.911462	1	1	0.998835	-0.0647338	0.0764649	0.1155	-0.235742	0.207291	0.221897	-0.0523319	0.338644	-0.0485958	0.0121527	-0.273434	-0.434641	-0.28502	0.525459	0.10259	0.30834	-0.181535	-0.690003	0.833197	0.203306
506	667.525	7.54926	Neg	-1	SerGly[BAHFA](16:0/17:0), SerGly[BAHFA](15:0/18:0)	SerGly[BAHFA]	N-acyl amino acid	0.149273	15.8877	1.01542	0.95865	0.846834	0.851558	1.10984	0.771378	1.22036	0.916159	0.946908	0.756737	1	1	0.998897	0.999164	0.999981	0.973655	0.995587	0.999996	1	0.959952	-0.0465098	-0.02443	-0.107434	-0.286359	-0.278333	0.103839	-0.421	0.240791	-0.17284	-0.125214	-0.448647	-0.411296	-0.172885	0.444652	0.0149095	0.176227	-0.264427	-0.897833	0.597645	-0.0221136
507	415.28	4.2162	Neg	-1	SerGly[bOH](16:0)	SerGly[bOH]	N-acyl amino acid	0.105611	1746.88	1.16959	0.92212	0.816028	0.692162	0.859946	1.06208	1.57552	2.2319	3.24856	3.75314	0.945616	0.999459	0.816291	0.23267	0.95579	0.999959	0.0897939	0.00087703	2.72861e-06	2.38441e-06	-0.00287449	0.22313	-0.119848	-0.296184	-0.533693	-0.220556	0.0840127	0.652952	1.1554	1.69692	1.90522	-0.124864	0.0209059	0.0953344	-0.465105	0.265837	0.868659	-0.152181	-0.163983	-0.0433793
508	429.295	4.48566	Neg	-1	SerGly[bOH](17:0)	SerGly[bOH]	N-acyl amino acid	0.0452562	284.921	1.08787	0.912907	0.998179	0.851271	0.960776	1.25357	1.57022	2.50065	3.04589	4.44945	0.997476	0.995458	1	0.867249	0.999996	0.575975	0.0370065	2.3543e-05	3.57314e-07	7.3752e-09	-0.0105768	0.110932	-0.142037	-0.0132068	-0.242887	-0.0683055	0.315468	0.640386	1.31173	1.59629	2.14305	-0.161995	-0.100771	0.231036	-0.110158	-0.107062	0.550016	-0.491565	-0.360031	0.425484
509	362.236	4.81659	Neg	-1	Tauline(16:0)	Tauline	N-acyl amino acid	0.0373544	192.167	0.844829	0.701509	0.875967	0.711448	0.868402	1.2999	0.852181	1.26142	1.29409	0.918492	0.943563	0.330554	0.986825	0.372342	0.980127	0.651855	0.95785	0.764602	0.668932	0.99954	-0.0243204	-0.26759	-0.535787	-0.215373	-0.51549	-0.227886	0.354079	-0.255088	0.310725	0.347615	-0.146982	-0.154146	0.339346	-0.258161	-0.338239	-0.550436	0.0859053	-0.650334	-0.588757	-0.368271
510	418.295	4.74186	Neg	-1	Tyr(16:0)	Tyr	N-acyl amino acid	0.0850155	10000	1.14955	0.846755	1.01065	0.972048	1.10289	1.39659	0.93967	1.15721	1.47207	1.63916	0.906128	0.799182	1	1	0.98778	0.136884	0.999615	0.883293	0.0635023	0.0112471	-0.000134026	0.20093	-0.240118	0.0151506	-0.0410341	0.141152	0.481774	-0.0899078	0.210517	0.55771	0.712822	-0.0267491	0.00610307	0.0202439	0.0118435	0.261561	0.329384	-0.20836	-0.438099	-0.0738933
511	444.31	4.89821	Neg	-1	Tyr(18:1)	Tyr	N-acyl amino acid	0.193583	45.6432	0.876986	1.06352	1.43658	1.05476	0.777707	1.70749	1.95401	1.79956	4.49605	6.20848	0.999979	1	0.949337	1	0.995158	0.720952	0.488505	0.629364	0.00818447	0.00130118	-0.0451191	-0.234494	0.0437342	0.477521	0.0317904	-0.40782	0.726756	0.921319	0.802523	2.12354	2.58912	-0.123188	-0.438811	0.426642	-0.48138	0.253887	-0.47599	-0.089871	-0.287482	0.508556
512	442.294	4.49495	Neg	-1	Tyr(18:2)	Tyr	N-acyl amino acid	0.0382549	41.8877	0.992443	0.797777	0.802767	0.818542	0.982323	2.09553	1.47325	2.00195	5.26967	5.92256	1	0.925843	0.935763	0.961459	1	0.0296374	0.491802	0.0453949	1.31232e-06	2.77432e-06	-0.0645552	-0.0754988	-0.390498	-0.381502	-0.353426	-0.0902853	1.00276	0.494447	0.936851	2.33316	2.50166	0.172847	-0.693445	0.326933	-0.0387452	0.0762863	-0.264037	-0.379138	-0.540682	-0.251673
513	354.301	5.19878	Neg	-1	Val(16:0)	Val	N-acyl amino acid	0.205784	10000	1.1543	0.934927	0.890669	0.753665	0.740087	1.25005	1.02973	1.0423	1.616	2.10083	0.986318	0.999969	0.997015	0.651023	0.586248	0.848879	1	1	0.138483	0.00789858	-0.0195914	0.187422	-0.116666	-0.18663	-0.427596	-0.453825	0.30239	0.022678	0.0401807	0.672836	1.05137	-0.146606	-0.220818	0.30865	-0.282049	0.357432	0.486883	-0.356281	0.246019	-0.239736
514	380.315	5.33455	Neg	-2	Val(18:1)	Val	N-acyl amino acid	0.124753	10000	1.02797	0.915868	0.728511	0.765202	0.738728	1.14138	0.932458	1.41485	3.18583	4.44092	1	0.999464	0.466146	0.646678	0.515313	0.988204	0.999925	0.367986	1.60524e-05	1.33571e-06	-0.0198142	0.019983	-0.146603	-0.476792	-0.405902	-0.4567	0.170968	-0.120703	0.480836	1.65186	2.13105	-0.293015	-0.0537694	0.287341	-0.282292	0.0623012	0.27994	-0.747212	0.234142	0.0732609
515	378.3	4.94557	Neg	-1	Val(18:2)	Val	N-acyl amino acid	0.181242	61.4452	0.889064	0.667881	1.05866	0.833142	1.1183	1.51973	1.46073	1.78245	6.50404	8.95557	0.999911	0.732767	1	0.996695	0.999943	0.699464	0.786076	0.358396	2.27598e-05	6.69689e-06	-0.126342	-0.295983	-0.708679	-0.0441015	-0.389708	0.0349693	0.477471	0.420352	0.70752	2.57499	3.03644	-0.0709623	-0.907155	0.599091	-0.720127	-0.175525	0.00770102	-0.483386	-1.29192	-0.350734
516	546.521	11.987	Pos	1	PhytylE(16:3)	PhytylE	phytyl ester	0.105978	10000	1.13333	0.843725	0.976913	1.04651	1.40854	0.907732	2.08309	1.08039	0.751361	0.71754	0.999724	0.996773	1	1	0.810917	0.999971	0.107904	0.999996	0.914764	0.833275	-0.0724747	0.108094	-0.317631	-0.106173	-0.00688251	0.421729	-0.212137	0.986248	0.0390734	-0.484897	-0.551344	-0.495107	-0.26871	0.546393	0.207778	0.406159	-0.289654	-0.540729	-0.0913403	-0.320822
517	578.583	14.3262	Pos	1	PhytylE(18:1)	PhytylE	phytyl ester	0.115865	28.7301	1.4926	1.75767	1.92822	1.19975	2.01657	2.23684	1.54458	1.74904	2.50666	2.87035	0.714136	0.354443	0.211921	0.995992	0.161353	0.0818654	0.633706	0.363562	0.036658	0.0132703	-0.0781154	0.499716	0.735552	0.869152	0.184617	0.933788	1.08335	0.549097	0.728446	1.24765	1.44311	-0.633805	-0.125353	0.524812	0.692277	0.842775	-0.0359032	0.48945	1.18022	0.536987
518	982.928	17.4224	Pos	1	Pren10E(18:0)	Pren10E	prenol ester	0.111731	10000	1.09233	1.28947	0.984342	1.3059	1.42126	1.21195	1.33073	0.957771	1.22841	1.11477	0.999996	0.976069	1	0.967903	0.86707	0.996466	0.95251	1	0.9942	0.99997	-0.0416173	0.0857857	0.325159	-0.064385	0.343422	0.465553	0.235712	0.370597	-0.103864	0.25517	0.115133	-0.521191	0.0724316	0.323908	0.338341	0.126356	-0.20734	-0.418343	1.47881	-0.0849889
519	980.912	17.2537	Pos	1	Pren10E(18:1)	Pren10E	prenol ester	0.0899953	10000	1.37489	2.16657	2.99341	1.12872	1.87452	2.79601	1.18783	1.97965	4.55092	5.19954	0.746273	0.0316717	0.00146469	0.999246	0.108883	0.00291931	0.989364	0.0694751	1.9151e-05	1.42566e-05	-0.0272932	0.432025	1.08812	1.5545	0.147398	0.87923	1.45608	0.22103	0.95795	2.15886	2.35109	0.361881	-0.225496	-0.218265	0.533056	0.324406	0.438613	0.981277	1.05774	1.22534
520	844.789	16.4931	Pos	1	Pren8E(18:1)	Pren8E	prenol ester	0.23567	10000	0.801187	1.64606	0.927236	0.673659	1.06839	1.4316	1.29436	1.28482	1.41502	1.22942	0.991393	0.585117	0.999999	0.801829	1	0.866253	0.976672	0.980546	0.884599	0.994801	-0.156029	-0.475818	0.562986	-0.265021	-0.725939	-0.0605882	0.361599	0.216205	0.205532	0.344789	0.14195	-0.460735	-0.757366	0.750014	0.0618101	-1.10983	-0.379435	0.211328	1.21326	0.264374
521	768.671	11.418	Neg	-1	1-O-AcylCer[oAcylOH](d18:0/26:0)	1-O-AcylCer[oAcylOH]	Sphingo lipid	0.116404	10000	1.02709	1.02624	0.773117	0.771971	0.659351	1.11183	1.49053	1.01177	1.05392	1.24969	1	1	0.980325	0.979632	0.77972	0.999984	0.812419	1	1	0.992491	-0.197678	-0.15911	-0.160312	-0.568919	-0.57106	-0.798559	-0.0447445	0.378152	-0.180803	-0.121908	0.123891	-1.03313	-0.346287	0.786383	-0.381052	0.071091	-0.167369	-0.988582	0.317664	0.189982
522	1020.75	10.0605	Neg	-1	AcylCerPI[CerOH](d34:0/15:0)	AcylCerPI[CerOH]	Sphingo lipid	0.166398	10000	1.32189	1.13323	0.762521	1.16148	1.32819	1.05346	1.12931	0.898112	0.779251	0.935139	0.99627	0.999996	0.996994	0.99998	0.995775	1	0.999997	0.999999	0.998423	1	-0.227436	0.175171	-0.0469944	-0.618588	-0.0114717	0.182023	-0.152299	-0.0519888	-0.382469	-0.587275	-0.324183	-1.27485	-0.172522	0.76506	0.185854	0.503111	-0.163453	-2.04569	1.5027	0.402005
523	1034.76	10.3146	Neg	-1	AcylCerPI[CerOH](d35:0/15:0)	AcylCerPI[CerOH]	Sphingo lipid	0.0450253	10000	1.02263	1.09766	0.804837	1.15613	1.02916	0.832979	1.26239	0.99756	0.88915	0.529522	1	0.999998	0.997436	0.999909	1	0.999347	0.995655	1	0.999986	0.478549	-0.124262	-0.0919759	0.0101651	-0.437493	0.0850427	-0.0827933	-0.38791	0.211899	-0.127786	-0.293763	-1.0415	-0.590765	-0.474877	0.692857	-0.032024	0.0822258	-0.326129	-0.889914	1.04525	-0.124843
524	288.289	4.59859	Pos	1	Sph(d17:0)	Sph	sphingoid base	0.0452337	21.002	1.05596	1.07761	1.0412	0.953072	1.00284	0.90098	0.993134	0.863501	0.803928	0.661883	0.999996	0.999931	1	0.999999	1	0.998838	1	0.985758	0.872185	0.271146	-0.00307798	0.0754784	0.104751	0.0551656	-0.0724216	0.00101326	-0.153511	-0.013017	-0.214809	-0.31794	-0.59843	-0.0967568	-0.0375033	0.125026	0.292992	0.103213	-0.16977	0.00689262	0.254758	0.052604
525	302.305	4.96077	Pos	1	Sph(d18:0)	Sph	sphingoid base	0.0887334	326.12	1.07496	1.19331	0.967955	1.03794	1.00717	1.07296	1.09176	0.933401	1.02208	0.874557	0.999967	0.966539	1	1	1	0.999974	0.999815	0.999978	1	0.994579	-0.015262	0.0890153	0.23971	-0.0622503	0.0384603	-0.00495935	0.0863286	0.111396	-0.114693	0.0162521	-0.208637	-0.291732	0.0240113	0.221935	0.0910116	0.307504	-0.13147	-0.202114	0.924403	-0.00315984
526	300.288	4.87178	Pos	1	Sph(d18:1)	Sph	sphingoid base	0.0907922	321.346	1.06756	1.14831	1.11543	1.0527	1.06581	1.25071	1.27447	1.22847	1.23395	0.980842	0.999978	0.98987	0.998198	0.999998	0.999982	0.852176	0.795792	0.898226	0.887662	1	-0.00340389	0.0909078	0.196109	0.154198	0.0706855	0.0885527	0.319347	0.346488	0.293453	0.299886	-0.0313113	0.046553	-0.142771	0.0860068	0.248611	0.116533	-0.0924203	-0.100203	0.879959	-0.19143
527	316.319	5.17659	Pos	1	Sph(d19:0)	Sph	sphingoid base	0.14938	4.88224	0.969064	0.96772	0.895031	0.752507	0.847374	0.959509	1.16832	0.905916	0.959693	0.817533	1	1	0.99354	0.487012	0.924494	0.999999	0.945608	0.997238	0.999999	0.817846	-0.0182112	-0.0635471	-0.0655498	-0.178201	-0.428434	-0.257141	-0.0778424	0.206225	-0.160762	-0.077567	-0.308862	-0.164116	-0.190879	0.300362	0.0575189	0.192085	-0.440245	-0.23195	0.137193	-0.101893
528	318.298	4.60271	Pos	1	Sph[phyto](t18:0)	Sph[phyto]	sphingoid base	0.0706522	97.4838	1.08318	0.855079	0.834253	0.655527	0.668386	0.901168	1.1258	0.842124	1.08227	1.05523	0.99984	0.974241	0.940481	0.224925	0.266864	0.998561	0.996111	0.9555	0.999854	0.999996	-0.0132266	0.102048	-0.239097	-0.274669	-0.622499	-0.594473	-0.163359	0.157723	-0.261122	0.100837	0.064337	-0.166576	-0.131578	0.258474	-0.0195666	0.102926	0.222784	-0.874212	-0.167875	0.324796
529	570.507	7.92874	Neg	-1	Cer(d17:0/15:0)	Cer	sphingolipid	0.259111	10000	1.38784	1.73673	1.08382	1.70508	1.28244	1.19011	1.58267	1.12032	1.13828	1.36481	0.994427	0.878534	1	0.896042	0.99934	0.99997	0.951779	0.999999	0.999998	0.996213	-0.205329	0.26751	0.591042	-0.0892006	0.56451	0.153558	0.0457624	0.457034	-0.041415	-0.0184715	0.24337	-1.35896	0.180236	0.562735	0.320293	0.54016	-0.0579239	-0.760438	2.48694	0.0466204
530	584.524	8.25577	Neg	-1	Cer(d18:0/15:0)	Cer	sphingolipid	0.141657	10000	1.34257	1.64225	0.877765	1.36593	1.09829	1.07932	1.42991	1.24926	1.32949	1.53023	0.993418	0.865477	0.999993	0.990229	1	1	0.976117	0.999232	0.994844	0.9357	-0.0763839	0.348614	0.639292	-0.264478	0.373499	0.0588757	0.0337386	0.439542	0.244688	0.334487	0.537362	-0.520488	-0.265305	0.556642	0.534199	0.419793	0.0918511	-0.870087	2.64811	0.139857
531	598.54	8.7296	Neg	-1	Cer(d18:0/16:0)	Cer	sphingolipid	0.0845175	10000	1.0058	1.04823	0.6807	0.901507	1.02021	0.901213	1.3013	0.980057	1.11954	1.33695	1	1	0.848788	0.999989	1	0.999988	0.979466	1	0.999975	0.962994	-0.116847	-0.108511	-0.0488939	-0.671757	-0.266437	-0.0879867	-0.266907	0.263109	-0.145909	0.046056	0.302098	-0.697008	-0.310545	0.657011	-0.0693429	0.0602516	-0.316441	-1.07933	0.851106	0.0815456
532	626.572	9.49843	Neg	-1	Cer(d18:0/18:0)	Cer	sphingolipid	0.172742	10000	1.17616	1.44354	0.892495	1.17607	1.18832	1.07369	1.41496	1.16183	1.13386	1.17524	0.999934	0.966827	0.999997	0.999935	0.999887	1	0.976339	0.999967	0.999994	0.999937	-0.106076	0.128009	0.423539	-0.270161	0.127893	0.142849	-0.00349816	0.394686	0.110327	0.0751724	0.126882	-0.876493	0.0587116	0.499553	0.151776	0.54341	-0.31116	-0.634735	1.91143	-0.00608092
533	624.555	8.97261	Neg	-2	Cer(d18:0/18:1), Cer(d19:1/17:0), etc.	Cer	sphingolipid	0.164797	10000	1.06832	1.08009	0.924951	0.660771	1.11941	1.2253	1.16021	0.988803	1.11657	1.33179	1	1	0.999999	0.829539	0.999984	0.997572	0.999812	1	0.999987	0.973878	-0.17558	-0.0802404	-0.0644244	-0.288131	-0.773357	-0.0128377	0.117557	0.0388061	-0.191825	-0.0165048	0.237789	-1.03497	-0.214191	0.722416	-0.0366524	0.508969	-0.713038	-1.17281	1.07297	-0.0934384
534	682.633	11.2787	Neg	-1	Cer(d18:0/22:0)	Cer	sphingolipid	0.0648384	10000	1.2758	1.16232	0.979868	1.1156	1.29982	1.13995	1.53572	1.11018	1.47902	1.42556	0.991932	0.99982	1	0.99999	0.986671	0.999947	0.817306	0.999993	0.875757	0.922297	-0.119035	0.232368	0.097967	-0.148375	0.0387786	0.259281	0.069938	0.499881	0.0317571	0.445607	0.39249	-0.99514	0.24425	0.393785	0.0225426	0.56371	0.110851	-0.938059	1.09726	0.134698
535	696.65	11.7434	Neg	-1	Cer(d18:0/23:0), Cer(d17:0/24:0)	Cer	sphingolipid	0.150627	10000	0.849942	0.762945	0.641244	1.00901	0.716011	0.83162	1.09176	0.759379	0.957021	0.69722	0.99962	0.982562	0.783027	1	0.939744	0.998931	0.999999	0.980518	1	0.911155	-0.131699	-0.366262	-0.522047	-0.772754	-0.118756	-0.613645	-0.397702	-0.00503896	-0.528807	-0.195076	-0.652014	-1.01197	0.0940406	0.522836	-0.544693	0.107384	-0.661475	-1.52655	0.305621	-0.345216
536	710.665	12.2079	Neg	-1	Cer(d18:0/24:0)	Cer	sphingolipid	0.170899	10000	1.0588	1.02124	0.685843	0.840682	0.913581	0.882434	1.10005	0.874068	0.910065	0.936263	1	1	0.860206	0.998988	0.999997	0.999938	0.999995	0.999881	0.999995	1	-0.171031	-0.0886043	-0.140705	-0.715081	-0.421399	-0.301426	-0.35147	-0.0334651	-0.365213	-0.306989	-0.266045	-0.757677	-0.537463	0.782049	-0.0546255	0.335359	-0.546546	-1.1149	0.625964	0.0668201
537	708.649	11.3084	Neg	-1	Cer(d18:0/24:1)	Cer	sphingolipid	0.18429	10000	0.943967	0.888848	0.72327	0.847532	0.961488	1.00163	1.11962	1.02182	0.867641	1.26068	1	0.999993	0.975402	0.99985	1	1	0.999995	1	0.999961	0.997615	-0.261654	-0.344846	-0.431644	-0.729048	-0.500314	-0.318313	-0.259302	-0.0986434	-0.23051	-0.466484	0.0725459	-1.49136	-0.0276527	0.734056	-0.454131	-0.0362249	-0.544181	-1.76576	0.484868	-0.0140423
538	738.697	13.1425	Neg	-1	Cer(d18:0/26:0), Cer(d20:0/24:0)	Cer	sphingolipid	0.279	10000	1.31062	1.10305	0.887984	1.1031	0.909222	0.980019	1.61199	1.12665	0.96918	0.786718	0.99087	0.999998	0.99999	0.999998	0.999999	1	0.802554	0.99999	1	0.996148	-0.0293275	0.360919	0.11217	-0.200721	0.112239	-0.166622	-0.0584458	0.659517	0.142713	-0.0744911	-0.375409	-0.222392	-0.239365	0.373776	0.496746	0.600546	-0.0145361	-1.40184	1.4929	0.245451
539	582.509	8.03461	Neg	-3	Cer(d18:1/15:0)	Cer	sphingolipid	0.109768	10000	1.69919	2.53383	1.26464	2.05549	1.45068	1.55774	1.54039	1.42842	1.32179	1.25938	0.931531	0.484693	0.99979	0.744728	0.992149	0.975171	0.978825	0.994189	0.999115	0.999821	-0.0853845	0.679467	1.25594	0.253338	0.954098	0.451344	0.554072	0.537908	0.429034	0.317109	0.247324	-0.824012	0.29817	0.269688	0.511547	1.07451	0.452341	-0.59926	3.57805	0.789011
540	596.524	8.47323	Neg	-1	Cer(d18:1/16:0)	Cer	sphingolipid	0.133699	10000	1.15832	1.36007	0.873862	1.16522	1.13603	1.06083	1.32855	1.14407	1.14001	1.25259	0.999908	0.974002	0.999957	0.999871	0.999974	1	0.984231	0.999958	0.999967	0.996932	-0.129241	0.0827899	0.314445	-0.323765	0.0913555	0.0547562	-0.0440456	0.280608	0.0649299	0.0598061	0.195673	-0.684586	-0.398295	0.695157	0.0844558	0.329391	-0.165477	-0.964396	1.67032	0.237412
541	610.54	8.83179	Neg	-2	Cer(d18:1/17:0), Cer(d17:1/18:0), etc.	Cer	sphingolipid	0.209066	10000	1.48862	1.53679	0.854155	1.10879	0.832489	1.05911	1.49057	1.16703	1.20268	1.07529	0.900696	0.859428	0.999846	0.999997	0.999447	1	0.899177	0.999871	0.999417	1	-0.0896479	0.484325	0.530274	-0.317078	0.0593434	-0.354145	-0.00679236	0.486212	0.133198	0.176604	0.0150767	-0.659075	-0.178449	0.56858	0.592732	0.310409	0.549834	-0.555519	1.86361	0.28273
542	624.556	9.20957	Neg	-1	Cer(d18:1/18:0)	Cer	sphingolipid	0.105199	10000	1.11622	1.29325	0.899555	1.25709	1.1297	1.22478	1.34064	1.11948	1.23151	1.15342	0.999991	0.99024	0.999994	0.99575	0.999978	0.9983	0.977022	0.999989	0.997911	0.99991	-0.0792592	0.0793628	0.291746	-0.231977	0.250832	0.0966816	0.21326	0.343663	0.083573	0.221165	0.126661	-0.656157	-0.100159	0.518539	0.30496	0.337143	-0.404014	-0.733159	1.66763	-0.0592318
543	400.305	5.31587	Neg	-1	Cer(d18:1/2:0)	Cer	sphingolipid	0.155431	10000	1.00254	0.837392	1.02181	0.904732	1.02446	1.42759	0.869192	1.10915	1.2525	0.714492	1	0.968145	1	0.999494	1	0.488425	0.99315	0.999328	0.888386	0.550686	-0.0746765	-0.0710166	-0.330702	-0.043549	-0.219114	-0.0398107	0.438903	-0.27693	0.0747784	0.250139	-0.559687	-0.513236	0.551456	-0.262249	-0.270969	0.0664002	-0.00848112	-0.340775	-0.448338	-0.202994
544	680.618	10.9377	Neg	-1	Cer(d18:1/22:0)	Cer	sphingolipid	0.0642234	10000	1.13547	1.00572	0.804173	1.08162	0.934898	1.05678	1.40227	1.14286	1.38616	1.26259	0.999976	1	0.997684	1	1	1	0.955881	0.999963	0.963858	0.996158	-0.180369	0.00292252	-0.172133	-0.494791	-0.0671705	-0.277488	-0.100701	0.307394	0.0122747	0.290724	0.156015	-1.11847	-0.115228	0.692589	-0.157924	0.52912	-0.362428	-1.48085	0.953341	0.0111114
545	694.634	11.3919	Neg	-1	Cer(d18:1/23:0)	Cer	sphingolipid	0.125198	10000	0.958726	0.930249	0.912821	0.876496	0.910321	1.12249	1.29621	0.921008	1.30446	1.16377	1	1	0.999999	0.999969	0.999999	0.999991	0.992047	1	0.990603	0.99989	-0.214463	-0.275273	-0.318774	-0.346059	-0.404644	-0.350015	-0.0477589	0.159836	-0.333178	0.168989	0.00433635	-1.21311	-0.188039	0.757762	-0.137242	0.0789668	-0.767544	-1.60872	0.527087	0.125313
546	708.65	11.8582	Neg	-1	Cer(d18:1/24:0)	Cer	sphingolipid	0.108556	41.25	0.996527	0.955791	0.789371	0.96063	0.928297	1.04972	1.11033	1.03625	1.21726	1.11233	1	1	0.992662	1	1	1	0.999992	1	0.998142	0.999991	-0.200797	-0.205817	-0.266031	-0.542021	-0.258745	-0.308139	-0.130798	-0.0498035	-0.149428	0.0828444	-0.0472071	-1.078	-0.303436	0.779046	-0.426033	0.289523	-0.480941	-1.45934	0.723461	-0.062216
547	706.634	10.9374	Neg	-1	Cer(d18:1/24:1)	Cer	sphingolipid	0.12541	10000	1.05538	1.14106	0.846429	1.08984	1.06013	1.10709	1.26457	1.08748	1.34607	1.32049	1	0.999912	0.999354	0.999998	1	0.999992	0.991272	0.999999	0.960995	0.973751	-0.125551	-0.0477879	0.0648222	-0.366091	-0.00143038	-0.0413152	0.021223	0.213095	-0.0045641	0.303201	0.275523	-0.795431	-0.236714	0.655492	-0.114302	0.052226	-0.0812873	-1.35012	1.2141	0.330482
548	704.619	10.2855	Neg	-2	Cer(d18:1/24:2), Cer(d18:2/24:1)	Cer	sphingolipid	0.0659996	10000	1.36462	1.74691	0.832571	1.02938	1.49103	1.08847	1.81164	1.93325	2.00977	2.20732	0.995041	0.850787	0.999934	1	0.973397	1	0.807408	0.721136	0.666565	0.53429	-0.094372	0.354125	0.710434	-0.358727	-0.0525895	0.481937	0.0279314	0.762923	0.856654	0.91266	1.04792	-0.813369	0.0472283	0.483024	0.8929	1.11529	-0.945819	-0.351638	1.82542	0.657522
549	612.556	8.93256	Neg	-1	Cer(d19:0/16:0)	Cer	sphingolipid	0.0575734	10000	1.35707	1.18953	0.916037	0.922567	1.21379	0.909324	1.68799	1.45859	1.34763	1.91327	0.954438	0.999104	0.999998	0.999999	0.997859	0.999996	0.591161	0.868631	0.960078	0.359498	-0.140842	0.299649	0.109553	-0.267365	-0.257116	0.138673	-0.277975	0.614461	0.403737	0.289577	0.7952	-0.716599	-0.42581	0.719884	0.26208	0.653659	-0.0167924	-0.910084	0.922216	0.316528
550	586.502	7.78506	Neg	-1	Cer[aOH](d16:0/16:0)	Cer[aOH]	sphingolipid	0.0930303	10000	1.49926	1.87093	1.28939	1.50964	1.40274	1.37099	1.44886	1.62957	1.79535	1.89024	0.850342	0.439656	0.988532	0.839509	0.935938	0.956234	0.899094	0.701746	0.513964	0.421911	-0.186175	0.398077	0.717578	0.180519	0.408027	0.302075	0.269048	0.348745	0.51832	0.658089	0.732395	-0.723605	-0.647088	0.81217	0.366226	0.688911	0.139093	0.0261986	1.97311	0.153426
551	612.519	8.11508	Neg	-2	Cer[aOH](d18:1/16:0)	Cer[aOH]	sphingolipid	0.15628	44.3816	1.20891	1.4112	0.920685	1.16879	1.4108	1.28964	1.55976	1.23909	1.54851	1.43527	0.999534	0.965467	1	0.999914	0.965601	0.995344	0.871692	0.998739	0.880819	0.954624	-0.194245	0.0794651	0.302682	-0.313466	0.0307691	0.302272	0.17272	0.44708	0.115037	0.436636	0.327075	-1.17812	-0.111849	0.707235	0.000907926	0.462607	-0.22512	-1.0215	1.45219	0.47736
552	696.613	10.4405	Neg	-2	Cer[aOH](d18:1/22:0)	Cer[aOH]	sphingolipid	0.207523	10000	1.15074	1.21825	0.757826	1.07752	1.10786	1.23998	1.26588	0.988685	1.61044	1.49779	0.999649	0.994848	0.953824	0.999999	0.999978	0.99055	0.9826	1	0.586295	0.748068	-0.109513	0.093048	0.175293	-0.509575	-0.00180176	0.0382656	0.200799	0.230631	-0.125931	0.577944	0.473318	-0.856676	-0.0180152	0.546152	-0.259161	0.662886	-0.124582	-0.801028	1.0706	0.256305
553	626.535	8.09949	Neg	-1	Cer[bOH](d17:1/18:0), Cer[bOH](d18:1/17:0)	Cer[bOH]	sphingolipid	0.232827	10000	1.16637	1.09466	0.769518	0.920171	1.353	1.10543	1.37906	1.2721	1.65649	1.72601	0.99983	0.999999	0.989118	0.999999	0.972705	0.999997	0.960859	0.99398	0.706555	0.629245	-0.124533	0.0974909	0.00594477	-0.502505	-0.244559	0.311627	0.0200781	0.339154	0.222675	0.603596	0.662911	-0.754051	-0.285484	0.665936	-0.0695893	0.261155	0.100907	-0.937987	0.988358	-0.0325365
554	614.535	7.97345	Neg	-1	Cer[bOH](d18:0/16:0), Cer[bOH](d17:0/17:0)	Cer[bOH]	sphingolipid	0.163802	233.351	1.1846	1.14555	0.74474	0.987793	0.993798	0.947486	1.27877	1.27988	1.3458	1.73381	0.999884	0.999984	0.990637	1	1	1	0.997494	0.997423	0.99015	0.75438	-0.177617	0.066789	0.0184282	-0.602808	-0.195336	-0.186592	-0.25544	0.177139	0.178395	0.250848	0.616332	-0.822714	-0.498027	0.787891	0.124864	0.184087	-0.108584	-1.4712	1.48396	0.0425241
555	642.566	8.46175	Neg	-1	Cer[bOH](d19:0/17:0)	Cer[bOH]	sphingolipid	0.0532794	10000	1.24036	1.32891	0.864799	1.09832	1.14661	1.23298	1.32891	1.281	1.62388	1.99894	0.998098	0.985935	0.99993	0.999999	0.999959	0.998474	0.985929	0.994585	0.779515	0.418867	-0.177185	0.133579	0.233055	-0.386749	-0.0418823	0.0201943	0.124965	0.233057	0.180081	0.52226	0.82205	-0.865852	-0.445587	0.779884	0.258514	0.333614	-0.191393	-1.04717	1.54621	0.200119
556	726.66	11.7192	Neg	-1	Cer[NAcylOH](d18:0/24:0)	Cer[NAcylOH]	sphingolipid	0.0591782	10000	1.04352	0.903976	0.790541	0.795892	1.12309	1.23937	1.57454	0.998705	1.38389	1.751	1	0.999994	0.993157	0.994455	0.99998	0.996472	0.763723	1	0.947551	0.557653	-0.174006	-0.112545	-0.31965	-0.513093	-0.503361	-0.00652606	0.135607	0.480925	-0.175876	0.294728	0.634176	-0.673822	-0.64027	0.792075	-0.119739	0.0148187	-0.232714	-1.36075	0.341373	0.0604249
557	738.66	11.8134	Neg	-2	Cer[NAcylOH](d20:1/23:0)	Cer[NAcylOH]	sphingolipid	0.28104	10000	0.971874	1.22927	0.974566	1.31049	0.950885	1.02769	1.10339	0.898196	1.04702	1.20419	1	0.999721	1	0.99752	1	1	1	0.999999	1	0.999888	-0.109579	-0.150738	0.188226	-0.146747	0.280526	-0.182237	-0.0701684	0.0323687	-0.264476	-0.0432864	0.158483	-0.415037	-0.570555	0.656855	-0.436254	0.715749	-0.73171	-0.73171	1.36651	-0.0701261
558	724.645	10.9415	Neg	-1	Cer[O](d42:1)	Cer[O]	sphingolipid	0.120529	10000	1.43061	1.1539	0.952832	1.24114	1.35909	1.19435	1.86475	1.49531	1.33123	1.93845	0.908754	0.999858	1	0.996011	0.959637	0.999127	0.430468	0.845767	0.973303	0.366103	-0.265487	0.25114	-0.0589713	-0.335193	0.0461751	0.177157	-0.00925742	0.633498	0.314962	0.14727	0.689416	-1.3979	-0.211655	0.813091	0.140896	0.101259	0.511264	-0.894728	0.4714	0.246414
559	698.627	10.4149	Neg	-1	Cer[phyto](t18:0/22:0)	Cer[phyto]	sphingolipid	0.138507	10000	1.1404	1.04279	0.836741	1.52738	1.00238	1.03038	1.39598	1.09544	1.69676	1.3615	0.999981	1	0.999713	0.894695	1	1	0.970573	0.999999	0.742313	0.981882	-0.0610396	0.128503	-0.000590596	-0.318186	0.550022	-0.0576141	-0.0178616	0.420237	0.0704774	0.701747	0.384156	-0.489827	-0.190792	0.4975	0.260536	0.59392	-0.468948	-1.63577	0.987466	0.646529
560	726.659	11.3294	Neg	-1	Cer[phyto](t18:0/24:0)	Cer[phyto]	sphingolipid	0.28956	10000	1.05864	1.00982	0.818666	0.824024	0.944899	0.978882	1.39129	1.05922	0.964909	1.20382	1	1	0.999587	0.999689	1	1	0.982396	1	1	0.999783	-0.182671	-0.100463	-0.168576	-0.471323	-0.461913	-0.264438	-0.213464	0.293755	-0.0996736	-0.234205	0.0849487	-1.07902	-0.193189	0.724195	-0.0362331	0.269681	-0.534835	-1.56493	1.2112	-0.152003
561	714.624	10.0264	Neg	-1	Cer[phyto_aOH](t18:0/22:0)	Cer[phyto_aOH]	sphingolipid	0.162251	10000	0.957824	0.89475	0.781746	0.799511	0.933279	0.978445	1.24262	1.04809	1.32223	1.4364	1	0.999958	0.978597	0.988537	1	1	0.990623	1	0.954826	0.840201	-0.0646632	-0.126831	-0.225106	-0.419891	-0.387473	-0.164283	-0.0961	0.248721	0.0030971	0.338305	0.457793	-0.435527	-0.283524	0.525061	-0.0522381	0.292078	-0.620332	-1.11312	0.326344	0.111457
562	728.639	10.457	Neg	-1	Cer[phyto_aOH](t18:0/23:0)	Cer[phyto_aOH]	sphingolipid	0.10231	10000	1.03202	0.897151	0.950197	0.79315	1.14523	1.03993	1.38521	1.05146	1.32618	1.51324	1	0.999993	1	0.995782	0.999949	1	0.960221	1	0.983432	0.866446	-0.169898	-0.124428	-0.326475	-0.2436	-0.504233	0.0257364	-0.113406	0.300209	-0.0975076	0.237379	0.427739	-1.03576	-0.176494	0.702561	-0.233751	0.25251	-0.392041	-0.966181	0.142812	-0.156056
563	770.688	11.8102	Neg	-1	Cer[phyto_aOH](t18:0/26:0)	Cer[phyto_aOH]	sphingolipid	0.145049	10000	1.17126	1.17843	0.949105	1.05357	1.11044	1.0841	1.5905	1.22445	1.53938	1.73356	0.999418	0.999207	1	1	0.999984	0.999999	0.673262	0.995938	0.741466	0.493381	-0.0578651	0.170196	0.179004	-0.133225	0.0174221	0.093264	0.0586264	0.611618	0.234274	0.564481	0.73587	-0.0580056	-0.560737	0.445147	-0.26339	0.845923	-0.0719448	-1.06915	0.662778	0.943381
564	712.608	9.67845	Neg	-1	Cer[phyto_aOH](t18:1/22:0)	Cer[phyto_aOH]	sphingolipid	0.232483	10000	1.28467	1.21036	0.876789	0.996721	1.13757	1.25261	1.6731	1.2228	2.02263	1.88623	0.994414	0.999316	0.999973	1	0.999978	0.997465	0.734825	0.998955	0.408454	0.522252	-0.131195	0.230204	0.144246	-0.320893	-0.135934	0.0547604	0.193747	0.611331	0.158991	0.885036	0.78431	-0.830075	-0.225376	0.661866	0.0411387	0.639079	0.0103952	-0.629997	0.745584	0.317151
565	740.639	10.53	Neg	-1	Cer[phyto_aOH](t18:1/24:0)	Cer[phyto_aOH]	sphingolipid	0.152279	10000	1.06636	0.985111	0.76641	0.839811	0.910562	1.02087	1.2275	0.991807	1.27522	1.28161	1	1	0.969332	0.998372	0.999993	1	0.994534	1	0.982476	0.980073	-0.136515	-0.0438248	-0.158157	-0.520326	-0.388378	-0.271686	-0.106722	0.159204	-0.148384	0.21423	0.22144	-0.586832	-0.543516	0.720804	0.00683596	0.224527	-0.362837	-0.947399	0.231441	0.241487
566	738.625	9.70381	Neg	-1	Cer[phyto_aOH](t18:1/24:1)	Cer[phyto_aOH]	sphingolipid	0.294506	10000	1.66706	1.07111	1.21365	1.42959	1.25109	0.936462	1.48179	1.27781	1.12088	1.52153	0.606582	1	0.997701	0.892854	0.993251	1	0.83717	0.987446	0.999974	0.790014	-0.00106302	0.736243	0.0980384	0.278286	0.514535	0.322123	-0.0957708	0.56628	0.352612	0.163565	0.60446	-0.0786404	0.0265418	0.0489096	0.226214	0.906125	1.07639	-0.885995	0.761251	0.418859
567	754.655	10.9711	Neg	-1	Cer[phyto_aOH](t18:1/25:0)	Cer[phyto_aOH]	sphingolipid	0.174941	10000	1.25998	1.0673	0.528639	1.06051	1.16155	1.23303	1.24672	1.15811	1.59215	1.63757	0.999425	1	0.733306	1	0.999987	0.999748	0.999612	0.999989	0.93005	0.906352	-0.478923	-0.14552	-0.384958	-1.39857	-0.394168	-0.262872	-0.176719	-0.16079	-0.267154	0.192052	0.232635	-1.88831	-0.597317	1.04886	0.170581	0.175818	-0.78296	-1.37812	0.125285	0.0979602
568	574.45	6.99849	Neg	-1	SulfonoCer(d17:0/15:0)	SulfonoCer	sphingolipid	0.132248	10000	1.03278	1.09448	0.969	1.51851	1.61552	1.03557	1.22462	1.04517	1.05199	0.887765	1	0.999995	1	0.741748	0.607155	1	0.99485	1	1	0.999933	-0.0748985	-0.0283721	0.0553476	-0.12033	0.527757	0.617104	-0.0244785	0.217433	-0.0111604	-0.00177156	-0.246649	-0.58923	-0.164766	0.5293	-0.115231	0.520317	-0.490202	-0.606666	0.673417	0.0992921
569	588.465	7.1938	Neg	-1	SulfonoCer(d17:0/16:0)	SulfonoCer	sphingolipid	0.118535	10000	1.04116	1.07171	0.845728	1.30116	1.40408	0.833576	1.20181	0.944866	0.959541	0.975128	1	1	0.999272	0.980112	0.916426	0.998584	0.998471	1	1	1	-0.090805	-0.0326139	0.00911225	-0.33254	0.288999	0.398819	-0.35342	0.1744	-0.172623	-0.150389	-0.127142	-0.626047	-0.231779	0.585411	-0.00061009	0.365697	-0.462929	-0.669208	0.537119	0.159425
570	602.48	7.45472	Neg	-1	SulfonoCer(d18:0/16:0)	SulfonoCer	sphingolipid	0.151242	10000	1.02628	0.791892	0.940909	1.23042	1.50335	0.903257	1.32467	0.986866	0.946229	0.872835	1	0.998246	1	0.999319	0.930848	0.999999	0.992963	1	1	0.999983	-0.111841	-0.0744175	-0.448465	-0.199714	0.187307	0.476338	-0.258633	0.293792	-0.130915	-0.19158	-0.30806	-0.607758	-0.386685	0.658919	-0.306292	0.423619	-0.34058	-1.75695	0.409802	0.00175553
571	661.528	7.80798	Neg	-1	CerPE(d18:0/16:0)	CerPE	sphingophospholipid	0.113904	10000	1.12832	1.08925	0.893576	0.790306	0.777907	0.73074	1.4378	0.998599	0.962732	1.04171	0.999885	0.999995	0.999938	0.9804	0.970683	0.902824	0.816473	1	1	1	-0.0998157	0.0743567	0.023523	-0.262154	-0.439333	-0.462146	-0.552385	0.424045	-0.101838	-0.154609	-0.0408629	-0.612501	-0.308353	0.621407	0.208567	0.277155	-0.262652	-0.551747	0.342978	0.279338
572	675.543	8.05945	Neg	-1	CerPE(d19:0/16:0)	CerPE	sphingophospholipid	0.18539	10000	1.14934	0.971567	0.967087	0.767398	0.915815	0.729137	1.32576	0.948199	0.89909	1.08856	0.999391	1	1	0.94611	0.999989	0.871429	0.924944	1	0.99994	0.999992	-0.0625032	0.138308	-0.104118	-0.110786	-0.444456	-0.189375	-0.518242	0.344317	-0.139241	-0.215965	0.0599155	-0.364222	-0.345325	0.522037	0.0697125	0.182187	0.163025	-1.03587	0.549869	0.173646
573	647.512	7.5575	Neg	-1	CerPE(d33:0)	CerPE	sphingophospholipid	0.0527645	10000	1.31741	1.36481	0.874602	1.02405	1.08454	0.959049	1.33016	1.16229	1.10856	1.09381	0.971673	0.943673	0.99988	1	0.999999	1	0.965289	0.999676	0.999989	0.999997	-0.0672696	0.330431	0.38143	-0.260571	-0.0329776	0.049815	-0.127594	0.344335	0.149705	0.0814228	0.0620954	-0.666451	0.0418819	0.42276	0.323224	0.475515	0.192555	-0.824563	1.39619	0.572666
574	663.507	7.23258	Neg	-1	CerPE[bOH](d17:0/16:0), CerPE[bOH](d18:0/15:0)	CerPE[bOH]	sphingophospholipid	0.11861	10000	0.927823	0.992246	0.654597	0.94257	0.958812	0.870304	1.06211	0.829891	0.610943	0.644272	0.999997	1	0.61502	1	1	0.999319	1	0.993454	0.451666	0.575967	-0.0575065	-0.165584	-0.0687368	-0.668828	-0.142835	-0.118186	-0.257915	0.0294242	-0.326513	-0.768398	-0.691766	-0.301471	-0.37361	0.502561	-0.174607	0.22965	-0.551797	-0.7892	0.808252	-0.225262
575	677.522	7.38078	Neg	-1	CerPE[bOH](d18:0/16:0), CerPE[bOH](d17:0/17:0)	CerPE[bOH]	sphingophospholipid	0.0914111	10000	0.938874	1.13301	0.730007	0.989323	0.956202	0.880732	1.19841	0.84017	0.788453	0.727438	1	0.999881	0.914202	1	1	0.999862	0.997463	0.998113	0.982648	0.909542	-0.0759962	-0.166993	0.104158	-0.530014	-0.0914828	-0.140608	-0.259221	0.185128	-0.327243	-0.418899	-0.535101	-0.629568	-0.114113	0.515692	0.0455019	0.0131787	-0.559658	-0.821744	1.01434	0.119882
576	691.538	7.61237	Neg	-1	CerPE[bOH](d18:0/17:0), CerPE[bOH](d19:0/16:0)	CerPE[bOH]	sphingophospholipid	0.125094	10000	1.07095	1.20269	0.846482	1.23611	1.1333	1.05184	1.24598	1.04231	0.867376	0.812816	1	0.997022	0.998645	0.991859	0.999877	1	0.989499	1	0.999629	0.993056	-0.0659082	0.0329878	0.200353	-0.306356	0.239894	0.114618	0.00700106	0.25137	-0.00612139	-0.271179	-0.364907	-0.515891	-0.194705	0.512872	0.158434	0.261922	-0.321393	-0.698555	1.26727	0.0323446
577	705.554	7.75903	Neg	-1	CerPE[bOH](d19:0/17:0)	CerPE[bOH]	sphingophospholipid	0.0868821	10000	1.05892	1.16853	0.820829	1.09303	1.02112	1.05281	1.23344	0.935684	0.926375	0.699683	1	0.999306	0.995594	0.999995	1	1	0.993182	1	0.999999	0.856016	-0.0770224	0.00557249	0.147676	-0.36187	0.0513045	-0.0468763	-0.00277818	0.22566	-0.172928	-0.187353	-0.592249	-0.658245	-0.0770305	0.504208	0.0255452	0.240387	-0.249214	-0.831208	1.17826	0.0959795
578	675.506	7.3211	Neg	-2	CerPE[NAcylOH](d18:0/16:1), CerPE[NAcylOH](d17:0/17:1), etc.	CerPE[NAcylOH]	sphingophospholipid	0.0818206	10000	1.15691	1.26383	0.952522	0.979292	1.15441	0.851301	1.18292	0.95462	0.816869	0.580917	0.998352	0.958043	1	1	0.998535	0.996474	0.995177	1	0.982714	0.286346	-0.0757616	0.134517	0.262042	-0.145937	-0.105951	0.131395	-0.30802	0.166587	-0.142764	-0.367586	-0.859358	-0.530079	-0.249222	0.552016	0.151469	0.405501	-0.15342	-0.193595	0.771986	0.207736
579	708.518	7.03343	Neg	-2	CerPG[bOH](d18:0/16:0)	CerPG[bOH]	sphingophospholipid	0.132537	10000	0.956792	0.985004	0.696339	1.03808	0.964275	0.764207	1.16536	0.815982	1.12656	1.1299	1	1	0.730781	1	1	0.922102	0.997986	0.984543	0.999738	0.999678	-0.0869167	-0.150639	-0.108716	-0.609056	-0.0329934	-0.1394	-0.474882	0.133855	-0.380308	0.0850089	0.0892736	-0.442421	-0.418506	0.600177	0.0146289	0.00405038	-0.470597	-0.795426	0.420919	0.0483602
580	694.512	6.95445	Neg	-1	CerPG[bOH](d33:0)	CerPG[bOH]	sphingophospholipid	0.0821723	10000	1.2848	2.12369	0.873701	1.63867	0.91489	1.57854	1.26659	1.02893	1.28372	0.73751	0.994009	0.328982	0.999963	0.762541	0.999999	0.82334	0.996097	1	0.994162	0.977921	-0.0640949	0.297452	1.02248	-0.258883	0.648427	-0.192424	0.594495	0.27685	-0.0229551	0.296232	-0.50336	-0.697217	0.216131	0.288801	0.206908	0.811997	-0.126548	0.00659577	2.56937	0.49148
581	708.516	7.21521	Neg	-1	CerPG[bOH](d34:0)	CerPG[bOH]	sphingophospholipid	0.154684	10000	1.01198	1.57403	0.62322	1.48099	1.13549	1.17274	0.824757	0.792648	0.601316	0.344498	1	0.879895	0.855882	0.940913	0.99999	0.999923	0.999605	0.998195	0.806354	0.116847	-0.0763735	-0.0591992	0.578087	-0.75856	0.490189	0.10694	0.153516	-0.354332	-0.411622	-0.810178	-1.6138	-0.324121	-0.469738	0.564738	0.146735	0.128813	-0.453147	-0.503505	2.35763	-0.119866
582	722.532	7.15581	Neg	-1	CerPG[bOH](d35:0)	CerPG[bOH]	sphingophospholipid	0.19997	10000	0.992145	0.979618	0.881666	0.976527	1.07784	0.821489	1.35928	1.21858	1.148	1.37289	1	1	0.999865	1	0.999999	0.995098	0.922175	0.994902	0.999704	0.908985	-0.0652018	-0.0765782	-0.0949101	-0.246897	-0.09947	0.0429407	-0.348888	0.377637	0.219995	0.133919	0.392016	-0.519236	-0.184763	0.508393	-0.00547762	0.122375	-0.346632	-0.88629	0.289507	0.312053
583	766.524	7.01765	Neg	-1	CerPI(d33:0)	CerPI	sphingophospholipid	0.0317714	10000	1.24394	1.06942	0.823742	0.767712	1.0199	0.609311	1.41052	0.873703	0.648284	0.549694	0.989738	1	0.995564	0.965478	1	0.547637	0.866994	0.999754	0.685924	0.344034	-0.0188555	0.296063	0.0779757	-0.298591	-0.400218	0.00956845	-0.733604	0.477369	-0.21364	-0.644157	-0.882156	-0.111673	-0.242887	0.297993	0.317913	0.374914	0.195362	-0.584612	0.460889	0.35765
584	768.502	6.58558	Neg	-1	CerPI[bOH](d16:0/16:0), CerPI[bOH](d17:0/15:0), etc.	CerPI[bOH]	sphingophospholipid	0.0776576	10000	1.00688	1.14982	0.83023	1.14662	1.04236	0.934322	1.13115	0.892039	0.841458	0.760579	1	0.998474	0.987537	0.9987	1	0.999997	0.999442	0.999704	0.992557	0.888965	-0.0770607	-0.0671637	0.124348	-0.345478	0.120321	-0.0172011	-0.175069	0.100735	-0.241881	-0.326097	-0.471891	-0.63284	-0.118042	0.5197	-0.0586522	0.0804662	-0.223305	-0.655231	0.731061	0.297214
585	782.518	6.77289	Neg	-1	CerPI[bOH](d17:0/16:0), CerPI[bOH](d18:0/15:0)	CerPI[bOH]	sphingophospholipid	0.0852134	10000	0.958203	1.06504	0.692894	0.96131	1.03374	0.900279	0.971275	0.814728	0.767665	0.716628	1	0.999999	0.697509	1	1	0.999893	1	0.981256	0.919995	0.782147	-0.0503078	-0.111905	0.0405965	-0.579602	-0.107234	-0.00243061	-0.201863	-0.0923559	-0.345917	-0.431758	-0.531011	-0.480855	-0.111068	0.441	-0.0943403	0.162322	-0.403696	-0.780447	0.853272	0.0489639
586	796.534	6.89807	Neg	-1	CerPI[bOH](d18:0/16:0), CerPI[bOH](d17:0/17:0)	CerPI[bOH]	sphingophospholipid	0.0613533	10000	0.978042	1.09712	0.783269	0.973856	0.972641	0.933099	1.12873	0.85612	0.801737	0.700827	1	0.999963	0.945374	1	1	0.999998	0.99962	0.997197	0.96914	0.721742	-0.0265199	-0.0585514	0.107199	-0.37894	-0.0647391	-0.0665406	-0.126417	0.148176	-0.250635	-0.345319	-0.53939	-0.345393	-0.061242	0.327075	-0.213907	0.213171	-0.174918	-0.47986	0.701616	0.099842
587	810.55	7.06669	Neg	-1	CerPI[bOH](d18:0/17:0), CerPI[bOH](d19:0/16:0)	CerPI[bOH]	sphingophospholipid	0.0355369	10000	0.968223	1.03329	0.80738	1.03956	1.03547	0.954655	1.08514	0.88256	0.80998	0.74905	1	1	0.953123	1	1	1	0.99997	0.998841	0.956992	0.807091	-0.037768	-0.0843564	0.00948187	-0.346448	0.0182016	0.0125225	-0.104717	0.0801073	-0.218001	-0.341809	-0.454635	-0.418192	-0.0792845	0.384173	-0.00789785	0.131979	-0.37715	-0.66783	0.674065	0.02221
588	808.534	6.98275	Neg	-2	CerPI[bOH](d18:0/17:1), CerPI[bOH](d19:0/16:1), etc.	CerPI[bOH]	sphingophospholipid	0.10352	10000	1.10798	1.20384	0.797247	0.975154	0.964946	0.765434	1.11698	0.783824	0.496071	0.4736	0.999951	0.993751	0.976239	1	1	0.938694	0.999903	0.963373	0.133253	0.0970135	-0.0412923	0.106642	0.226353	-0.368193	-0.0775897	-0.0927714	-0.426943	0.118308	-0.39269	-1.05267	-1.11955	-0.4379	-0.0865005	0.400524	0.255516	0.158842	-0.0944308	-0.517334	1.00844	0.187957
589	824.565	7.17766	Neg	-1	CerPI[bOH](d19:0/17:0), CerPI[bOH](d18:0/18:0)	CerPI[bOH]	sphingophospholipid	0.0154629	1323.83	0.982015	1.00518	0.814052	1.07248	1.00942	0.990563	1.08432	0.849057	0.875408	0.716379	1	1	0.967195	0.999994	1	1	0.999977	0.992561	0.99841	0.70522	-0.0495052	-0.0756881	-0.0420445	-0.346312	0.0514425	-0.035972	-0.0631847	0.0672883	-0.285572	-0.241478	-0.53071	-0.487757	-0.0928862	0.432128	-0.0458377	0.158096	-0.339323	-0.713333	0.649006	-0.061807
590	838.579	7.36473	Neg	-1	CerPI[bOH](d19:0/18:0)	CerPI[bOH]	sphingophospholipid	0.218126	10000	1.03457	0.960716	0.772069	0.750412	0.89522	0.651598	1.38583	0.83392	0.776281	0.688588	1	1	0.979265	0.961193	0.999976	0.753955	0.92264	0.998321	0.981911	0.855841	-0.0503794	-0.00134162	-0.108198	-0.423578	-0.464625	-0.210065	-0.668325	0.420367	-0.312398	-0.415728	-0.588667	-0.413751	-0.202111	0.464724	-0.056858	0.140464	-0.0876304	-0.95358	0.354578	0.274408
591	780.502	6.66797	Neg	-2	CerPI[NAcylOH](d17:0/16:1), CerPI[NAcylOH](d18:0/15:1), etc.	CerPI[NAcylOH]	sphingophospholipid	0.199979	10000	0.986259	0.845174	0.591637	0.962997	0.855963	0.595231	0.893411	0.766992	0.391753	0.343814	1	0.997441	0.40976	1	0.998607	0.422238	0.999907	0.947945	0.027991	0.0102012	-0.0588627	-0.0788248	-0.301542	-0.816079	-0.113259	-0.283243	-0.807342	-0.221467	-0.441579	-1.41085	-1.59916	-0.548252	-0.0883468	0.46001	0.0267332	0.321	-0.584207	-0.575013	-0.228124	-0.101487
592	822.548	7.14505	Neg	-2	CerPI[O](d36:1)	CerPI[O]	sphingophospholipid	0.0934451	10000	0.963859	0.774055	0.803905	0.730962	0.933182	0.723081	1.10629	0.70463	0.389574	0.313051	1	0.947397	0.979423	0.859316	0.999999	0.837692	0.999951	0.781292	0.0204291	0.00345322	-0.0362039	-0.0893104	-0.405697	-0.351107	-0.488335	-0.135973	-0.503975	0.109527	-0.541265	-1.39623	-1.71173	-0.496453	0.115086	0.272756	0.0232402	0.109208	-0.400379	-0.719322	-0.408609	-0.089159
593	968.681	8.94773	Neg	-1	CerPI[phyto_NAcyl2OH](t44:0)	CerPI[phyto_NAcyl2OH]	sphingophospholipid	0.0646452	10000	0.50892	0.501283	0.674361	0.956827	0.817393	0.567637	1.09046	1.01694	1.27606	0.773877	0.31124	0.289454	0.837229	1	0.996921	0.497995	0.999998	1	0.988087	0.983431	-0.0902811	-1.06477	-1.08658	-0.658688	-0.153952	-0.381179	-0.907239	0.0346539	-0.0660489	0.261413	-0.460104	-0.774233	0.495527	0.00786212	-1.29653	-0.808341	-1.08944	-1.08944	-1.19377	-0.976541
594	761.58	7.59946	Neg	-1	SM(d18:1/16:0)	SM	sphingophospholipid	0.109694	10000	1.1022	1.04779	0.861247	1.13142	1.26006	1.1102	1.21376	1.1444	0.980202	0.739158	0.999956	1	0.998357	0.999653	0.966246	0.999917	0.988975	0.999275	1	0.866636	-0.0860338	0.0543506	-0.0186792	-0.301534	0.092101	0.247457	0.0647885	0.193451	0.108563	-0.114883	-0.522079	-0.736383	-0.0233444	0.501626	0.132251	0.272325	-0.241525	-0.857817	0.545094	0.256685
595	845.681	9.54669	Neg	-1	SM(d18:1/22:0)	SM	sphingophospholipid	0.131639	10000	1.03718	0.935309	0.761854	0.956313	1.29208	1.34127	1.24804	1.29666	0.978871	1.10499	1	1	0.994949	1	0.99675	0.991317	0.998952	0.996398	1	0.999999	-0.139737	-0.087068	-0.236222	-0.532151	-0.204182	0.229963	0.283862	0.17993	0.235069	-0.170546	0.00429783	-1.03852	0.0697377	0.549567	0.334943	0.643065	-1.23921	-0.904422	0.518065	-0.322308
596	763.597	7.80453	Neg	-1	SM(d34:0)	SM	sphingophospholipid	0.15568	12.2367	1.09487	1.03814	0.673224	0.717125	0.948081	0.755789	1.03567	0.954568	0.837153	0.879519	0.999965	1	0.598341	0.765185	1	0.882765	1	1	0.99155	0.999289	-0.102503	0.0282534	-0.0485076	-0.673344	-0.582206	-0.17942	-0.506448	-0.0519408	-0.169583	-0.35894	-0.287717	-0.667988	-0.256165	0.616645	-0.229595	0.363069	-0.0487135	-0.494737	0.175403	0.173812
597	875.715	10.6858	Neg	-1	SM(d42:0)	SM	sphingophospholipid	0.222941	10000	1.51052	1.13921	0.582227	1.06615	1.01756	1.18254	1.45369	0.711929	0.766716	1.23784	0.952655	0.999995	0.826811	1	1	0.999946	0.973183	0.985398	0.997474	0.999564	-0.153743	0.441303	0.034291	-0.934089	-0.061336	-0.128634	0.0881476	0.38598	-0.643938	-0.53698	0.154078	-0.814209	-0.381249	0.734228	0.418452	0.684042	0.221415	-1.53127	0.975868	0.658279
598	722.677	16.217	Pos	1	24MCAE(18:1), Ch0E(22:3)	24MCAE	sterol ester	0.158407	10000	1.21395	1.763	1.15761	1.32609	1.26108	1.34621	1.44066	0.999357	1.50576	0.978112	0.98907	0.271642	0.998626	0.903434	0.965999	0.877169	0.726856	1	0.614791	1	-0.0130951	0.266615	0.804936	0.198049	0.394088	0.321562	0.415807	0.513632	-0.0140233	0.577394	-0.0450234	-0.226768	-0.0538942	0.241377	0.290241	0.273684	0.235922	0.107868	1.30116	1.00578
599	720.661	15.8594	Pos	1	24MCAE(18:2)	24MCAE	sterol ester	0.0832708	10000	1.09146	1.24751	0.948977	0.997784	1.15309	1.04868	1.13833	1.04936	1.10768	0.869322	0.999968	0.960206	1	1	0.998	1	0.999056	1	0.999871	0.998253	-0.0676495	0.0586071	0.251405	-0.143205	-0.0708501	0.137855	0.000918855	0.119265	0.00186626	0.079897	-0.269688	-0.515678	-0.208301	0.52103	0.179588	0.28479	-0.288557	-0.174866	0.900416	0.028666
600	718.645	15.5315	Pos	1	24MCAE(18:3)	24MCAE	sterol ester	0.211862	10000	0.95616	1.04191	0.87711	0.805753	1.07713	0.998759	1.18505	0.976483	1.01128	1.09614	1	1	0.999722	0.987238	0.999998	1	0.99774	1	1	0.999988	-0.0336918	-0.0983675	0.0255339	-0.222863	-0.345283	0.0734996	-0.0354826	0.211252	-0.0680251	-0.0175159	0.0987444	-0.330059	-0.160002	0.388985	0.127393	0.0985698	-0.521065	-0.291782	0.425547	-0.057163
601	652.599	15.294	Pos	1	BrsE(16:1)	BrsE	sterol ester	0.079231	10000	0.782036	0.876342	0.703337	0.893784	0.814665	0.900842	1.08905	0.748798	0.863932	0.530424	0.970187	0.999696	0.821631	0.999925	0.990769	0.999961	0.999994	0.926564	0.999286	0.242935	-0.0331206	-0.387814	-0.223554	-0.540833	-0.195123	-0.328843	-0.183775	0.0899542	-0.450472	-0.244131	-0.947903	-0.440201	0.0202982	0.320542	-0.338568	-0.198796	-0.62608	-0.756968	0.00415164	0.0821542
602	616.599	15.378	Pos	1	Ch0E(14:0)	Ch0E	sterol ester	0.047727	10000	1.05146	1.67662	0.813163	1.64429	1.59103	1.16789	1.0796	1.02217	1.08114	1.22358	1	0.789439	0.999252	0.818312	0.863084	0.999936	1	1	1	0.999391	-0.0380247	0.0343752	0.707533	-0.336408	0.679436	0.631941	0.185879	0.0724704	-0.00639155	0.0745233	0.253081	-0.446796	-0.0349273	0.367649	0.515635	0.24422	-0.656729	-0.189804	2.42771	-0.115311
603	630.614	15.6515	Pos	1	Ch0E(15:0)	Ch0E	sterol ester	0.109726	10000	1.33179	1.91258	0.872226	1.97052	1.46862	1.49264	1.37514	1.18779	0.827263	0.754593	0.994435	0.642641	0.999989	0.595984	0.962294	0.952376	0.988364	0.999911	0.999792	0.99511	-0.0889558	0.324408	0.846566	-0.286182	0.889623	0.465505	0.488914	0.370619	0.159322	-0.362537	-0.495185	-0.194525	-0.643954	0.571612	0.604225	0.708356	-0.339356	-0.350465	2.72282	0.167346
604	644.63	15.9371	Pos	1	Ch0E(16:0)	Ch0E	sterol ester	0.150821	10000	1.12187	1.69689	0.938085	1.49136	1.28639	1.22015	1.3154	0.966483	0.865978	0.785537	0.999986	0.64699	1	0.872431	0.990842	0.998396	0.983855	1	0.999893	0.99321	-0.0374223	0.128482	0.72547	-0.129632	0.539208	0.325905	0.249635	0.358078	-0.0866061	-0.24502	-0.38567	-0.516388	0.221066	0.183055	0.262776	0.373573	-0.250903	-0.129241	2.13038	0.175268
605	642.614	15.4394	Pos	1	Ch0E(16:1)	Ch0E	sterol ester	0.130745	39.7237	1.61607	2.50043	2.69172	1.58248	2.06685	2.84803	1.74858	2.41952	5.93398	8.26976	0.791144	0.163865	0.114558	0.824331	0.373886	0.0858522	0.654138	0.191156	0.00119648	0.000193492	-0.0755035	0.616984	1.24668	1.35303	0.586685	0.971932	1.43446	0.73068	1.19922	2.4935	2.97234	-0.578374	-0.18454	0.536403	0.777735	0.796282	0.276937	0.504531	2.84376	0.391737
606	658.645	16.0579	Pos	1	Ch0E(17:0), Cmp0E(16:0)	Ch0E/Cmp0E	sterol ester	0.0626923	10000	1.06002	1.80515	0.811468	1.50411	1.2867	1.28926	1.3878	1.01786	1.00462	0.844634	1	0.645417	0.999006	0.915481	0.995764	0.995514	0.974966	1	1	0.999833	-0.0389613	0.0451322	0.813159	-0.340355	0.549949	0.324714	0.327584	0.433841	-0.0134288	-0.0323122	-0.282563	-0.486135	0.0302788	0.338972	0.328538	0.324505	-0.517647	-0.17366	2.44234	0.170796
607	672.663	16.3759	Pos	1	Ch0E(18:0)	Ch0E	sterol ester	0.0784582	10000	1.09678	1.59994	0.826829	1.47108	1.3285	1.23897	1.26718	0.974202	0.890679	0.746005	0.999999	0.811097	0.999352	0.921331	0.986908	0.998312	0.996378	1	0.999992	0.983985	-0.0270515	0.106226	0.65097	-0.30139	0.529825	0.382744	0.282087	0.314574	-0.0647593	-0.194074	-0.449794	-0.332148	-0.0877644	0.338758	0.453162	0.315928	-0.450411	-0.321868	2.24013	0.0346453
608	670.646	15.9843	Pos	1	Ch0E(18:1)	Ch0E	sterol ester	0.0741851	1131.78	1.29185	1.98104	2.15635	1.21181	1.76034	2.31434	1.23339	1.86269	5.22799	6.89497	0.961748	0.179995	0.104908	0.994086	0.351804	0.0647308	0.989073	0.258818	9.90529e-05	2.17395e-05	-0.0419615	0.327474	0.944296	1.06663	0.2352	0.773891	1.16864	0.260666	0.855428	2.3443	2.74358	-0.474052	-0.034236	0.382403	0.523962	0.449549	0.00891012	0.421131	1.93783	0.473931
609	668.631	15.5895	Pos	1	Ch0E(18:2)	Ch0E	sterol ester	0.0562604	997.574	3.40106	8.26282	10.0564	1.39372	4.72423	6.90694	1.9063	4.58465	16.0529	20.4577	0.0101428	2.13066e-05	4.43143e-06	0.918518	0.000956275	5.98743e-05	0.33802	0.00125759	4.88975e-08	1.60576e-07	-0.0545515	1.71143	2.99208	3.27549	0.424394	2.18553	2.7335	0.876222	2.14226	3.95021	4.30002	-0.479382	-0.151354	0.467081	1.84312	1.99727	1.2939	2.39024	4.26475	2.32126
610	666.615	15.1953	Pos	1	Ch0E(18:3)	Ch0E	sterol ester	0.0922962	10000	5.52856	17.1945	13.814	2.22287	5.6509	9.75222	2.19518	6.44675	18.932	25.0195	0.0103294	3.69615e-05	9.84365e-05	0.469024	0.00927513	0.000598611	0.48615	0.00484899	1.50639e-05	1.11734e-05	-0.0284834	2.43842	4.07539	3.75958	1.12394	2.47	3.25725	1.10586	2.66009	4.21427	4.6165	-0.2831	-0.166691	0.36434	2.67164	2.53013	2.11348	2.82799	6.40519	2.99301
611	728.723	17.042	Pos	1	Ch0E(22:0)	Ch0E	sterol ester	0.103683	10000	1.10984	1.70604	0.889473	1.36981	1.29183	1.30231	1.32809	1.04744	0.959018	0.865303	0.999997	0.717614	0.999992	0.977136	0.994261	0.992845	0.988286	1	1	0.999946	-0.0287341	0.121613	0.741919	-0.197711	0.425242	0.340682	0.352339	0.380624	0.0381363	-0.0891041	-0.237457	-0.432129	0.0860873	0.259839	0.252766	0.237321	-0.125249	-0.173661	2.30408	0.095343
612	726.708	16.748	Pos	1	Ch0E(22:1)	Ch0E	sterol ester	0.0358658	54.1082	1.00783	1.68279	0.898916	1.50098	1.14553	1.23434	1.26859	0.99379	1.19368	1.18214	1	0.80141	0.999998	0.935323	0.999984	0.999281	0.998095	1	0.999833	0.999898	-0.0264943	-0.0152416	0.724362	-0.180237	0.559406	0.169516	0.277243	0.316729	-0.0354811	0.228921	0.214904	-0.375956	-0.00780515	0.304279	0.479896	0.0709254	-0.596546	-0.303147	2.34277	0.133467
613	724.692	16.5223	Pos	1	Ch0E(22:2)	Ch0E	sterol ester	0.116574	10000	0.971224	1.76502	0.821263	1.77616	1.09766	1.54276	1.3082	0.9567	0.901376	0.758751	1	0.770952	0.999727	0.761837	1	0.929604	0.996689	1	0.999999	0.995953	-0.0310807	-0.073204	0.788601	-0.315164	0.797685	0.10335	0.594433	0.356503	-0.0949421	-0.180879	-0.429383	-0.36235	-0.0897825	0.35889	0.395926	0.223405	-0.838943	-0.444008	2.77696	0.0328532
614	742.739	17.1775	Pos	1	Ch0E(23:0)	Ch0E	sterol ester	0.0806177	10000	1.10192	1.75789	0.987558	1.29267	1.23535	1.31508	1.2235	1.03838	1.0487	0.801898	0.999997	0.593468	1	0.990468	0.997684	0.985257	0.998389	1	1	0.996784	-0.0386879	0.101337	0.775155	-0.0567498	0.331671	0.266231	0.356465	0.252321	0.0156457	0.0299206	-0.357198	-0.485683	0.0335452	0.336074	0.437908	0.23142	-0.365317	-0.268809	2.16158	0.432699
615	756.755	17.305	Pos	1	Ch0E(24:0)	Ch0E	sterol ester	0.0932539	10000	1.13925	1.77928	0.859968	1.47995	1.26179	1.38492	1.26856	1.03028	0.918565	0.765058	0.999989	0.717112	0.99996	0.946893	0.998425	0.982327	0.99812	1	1	0.995409	-0.042126	0.145958	0.789169	-0.25977	0.523422	0.29335	0.427678	0.301066	0.000912837	-0.164673	-0.428485	-0.547063	0.155659	0.265025	0.45795	0.196003	-0.216081	-0.291068	2.56346	0.0951159
616	754.74	17.0407	Pos	1	Ch0E(24:1)	Ch0E	sterol ester	0.0702111	195.264	1.04407	1.64498	0.875399	1.422	1.19082	1.32823	1.2434	0.969552	0.953686	0.845823	1	0.852251	0.99999	0.97571	0.999885	0.994243	0.99925	1	1	0.999921	-0.03782	0.0243958	0.680254	-0.229807	0.470099	0.214137	0.371681	0.276472	-0.0824304	-0.106233	-0.279393	-0.510182	0.123645	0.273077	0.317155	0.15784	-0.401807	-0.611991	2.55774	0.0950143
617	752.723	16.7999	Pos	1	Ch0E(24:2)	Ch0E	sterol ester	0.0905074	34.3276	1.20635	1.73059	0.829786	1.5193	1.25484	1.29504	1.26345	0.975296	0.937777	0.905823	0.999696	0.749163	0.99971	0.9201	0.99855	0.996077	0.998172	1	1	0.999999	-0.0755931	0.195056	0.715668	-0.344782	0.52781	0.251909	0.297399	0.261771	-0.111681	-0.168276	-0.218293	-0.764608	0.216591	0.321238	0.574143	0.346383	-0.335357	-0.214867	2.42917	-0.067299
618	784.786	17.534	Pos	1	Ch0E(26:0)	Ch0E	sterol ester	0.159753	10000	1.1536	1.46142	0.831615	1.45755	1.25953	1.31013	1.23816	1.03175	0.927062	0.748581	0.999862	0.881551	0.998837	0.885288	0.993643	0.981551	0.996377	1	1	0.971647	-0.0350873	0.171051	0.512285	-0.3011	0.508461	0.297794	0.35462	0.273114	0.0100102	-0.144349	-0.452857	-0.498949	0.198749	0.194939	0.460368	0.14993	-0.0971462	-0.457767	1.84016	0.154464
619	840.847	17.9258	Pos	1	Ch0E(30:0)	Ch0E	sterol ester	0.194217	10000	1.22737	1.02876	0.889534	#NUM!	1.50846	1.48669	1.63608	1.29531	1.41609	1.21323	NA	NA	NA	NA	NA	NA	NA	NA	NA	NA	-0.139322	0.156246	-0.0984179	-0.308201	#NUM!	0.453758	0.432785	0.570922	0.233974	0.362589	0.139526	-0.235059	0.677757	-0.860663	0.73343	-0.165518	-0.0991754	-0.415037	-0.519626	0.63941
620	924.869	17.2971	Pos	1	ChDE(18:0/16:0)	ChDE	sterol ester	0.0616174	10000	1.00805	1.0726	0.906937	1.04144	1.2197	1.33707	1.16564	1.08587	1.33675	1.05605	1	0.99998	0.999635	1	0.944519	0.714496	0.988538	0.999916	0.715192	0.999998	-0.0583436	-0.0467707	0.0427633	-0.199269	0.000242506	0.228184	0.360731	0.162776	0.0605073	0.360381	0.0203325	-0.659534	0.289013	0.19549	0.15222	-0.00543389	-0.287098	-0.162891	0.289013	0.00216784
621	952.901	17.5138	Pos	1	ChDE(18:0/18:0)	ChDE	sterol ester	0.139089	10000	0.938086	1.02268	0.846557	1.12162	1.2661	1.23115	1.13923	0.740362	1.07536	1.03585	0.999999	1	0.995357	0.999763	0.955415	0.978976	0.999311	0.852859	0.999996	1	-0.0391893	-0.131398	-0.00683201	-0.27951	0.126399	0.3012	0.260821	0.148864	-0.472886	0.0656279	0.0116271	-0.530326	0.199765	0.212994	-0.0337454	-0.262808	-0.0976391	-0.0372218	-0.264845	0.28157
622	950.887	17.311	Pos	1	ChDE(18:0/18:1)	ChDE	sterol ester	0.0681891	9.05208	0.940845	0.939278	0.810814	0.863074	1.10381	1.10965	1.10407	1.00134	1.2726	1.32096	0.999996	0.999994	0.934418	0.992575	0.99967	0.999489	0.999663	1	0.87181	0.771816	-0.0271345	-0.115106	-0.11751	-0.329692	-0.239578	0.115364	0.122968	0.115692	-0.0252017	0.320644	0.374455	-0.433245	0.167826	0.184015	0.0530924	-0.190399	-0.20801	-0.390082	-0.160418	0.19797
623	1119.07	18.2519	Pos	1	ChDE(48:1)	ChDE	sterol ester	0.137295	10000	1.07021	0.669932	#NUM!	#NUM!	0.901863	0.888908	0.828008	0.899427	0.959809	1.0238	NA	NA	NA	NA	NA	NA	NA	NA	NA	NA	-0.035564	0.0623232	-0.613478	#NUM!	#NUM!	-0.184584	-0.205458	-0.307847	-0.188486	-0.0947442	-0.00162318	-0.280677	-0.233059	0.407045	0.307509	-0.300174	0.179634	-0.455452	-0.885136	-0.499846
624	1145.09	18.2756	Pos	1	ChDE(50:2)	ChDE	sterol ester	0.141325	10000	#NUM!	#NUM!	#NUM!	#NUM!	#NUM!	#NUM!	#NUM!	#NUM!	#NUM!	#NUM!	NA	NA	NA	NA	NA	NA	NA	NA	NA	NA	#NUM!	#NUM!	#NUM!	0.425053	#NUM!	0.422296	0.969534	0.219794	0.961452	0.776775	0.859049	0.181009	0.900199	#NUM!	0.716046	#NUM!	1.0688	0.0366186	#NUM!	1.779
625	586.552	14.7911	Pos	1	ChE(12:0)	ChE	sterol ester	0.135758	6.80048	1.0705	0.947818	1.05532	1.15742	1.54335	1.02792	1.08497	0.768176	0.968579	1.28032	1	1	1	0.999937	0.86914	1	1	0.99259	1	0.99537	-0.0315741	0.0667149	-0.108892	0.0460999	0.179333	0.594493	0.00815981	0.0860746	-0.412066	-0.0776331	0.324925	-0.415832	-0.00636601	0.327475	0.379672	0.0102852	-0.189812	-0.294013	0.0907751	-0.123439
626	614.583	15.4821	Pos	1	ChE(14:0)	ChE	sterol ester	0.0753503	23.3486	0.91785	0.918532	0.827262	1.03907	1.13023	1.12288	1.01975	0.913577	1.00154	0.810897	0.999984	0.999985	0.989291	1	0.999627	0.999766	1	0.999974	1	0.979433	-0.0377372	-0.161407	-0.160335	-0.311321	0.0175489	0.138876	0.129461	-0.00952244	-0.168139	-0.0355174	-0.340146	-0.424906	-0.0683614	0.380056	-0.137531	0.181102	-0.527793	-0.483544	0.138699	-0.13616
627	642.615	16.0168	Pos	1	ChE(16:0)	ChE	sterol ester	0.057615	164.105	0.934913	0.967384	0.853411	1.10489	1.11029	0.928654	1.17701	0.886482	0.942941	0.766495	0.99999	1	0.98823	0.999662	0.999495	0.999975	0.985857	0.998418	0.999997	0.81273	-0.0391271	-0.136223	-0.086966	-0.267815	0.104774	0.11181	-0.145914	0.196002	-0.212963	-0.123887	-0.422778	-0.450634	-0.0415773	0.37483	0.00199387	0.0149332	-0.425598	-0.414562	0.226415	-0.0727513
628	640.599	15.584	Pos	1	ChE(16:1), DesE(16:0)	ChE/DesE	sterol ester	0.0277048	12.8295	1.03869	1.06979	0.914266	1.20807	1.10702	1.22254	1.55814	1.01117	1.15301	0.982526	1	0.999995	0.999933	0.978155	0.999799	0.968281	0.385545	1	0.996926	1	-0.0358408	0.0189219	0.0614922	-0.165155	0.236861	0.11084	0.254038	0.603984	-0.0198163	0.169569	-0.0612737	-0.354878	-0.149034	0.39639	0.038261	0.214835	-0.196331	-0.144958	0.147751	0.181683
629	670.647	16.4562	Pos	1	ChE(18:0)	ChE	sterol ester	0.139977	260.453	0.947573	1.13091	0.943165	1.09255	1.30485	1.12182	1.19146	0.731804	1.0232	0.778923	1	0.999905	1	0.999995	0.967347	0.999948	0.998184	0.92173	1	0.97778	-0.0371644	-0.114855	0.140313	-0.121582	0.0905404	0.346723	0.128682	0.21557	-0.487635	-0.00408314	-0.397611	-0.485013	0.0578024	0.315717	0.142048	0.0325997	-0.519212	-0.258398	0.486102	0.193236
630	668.632	16.0681	Pos	1	ChE(18:1)	ChE	sterol ester	0.051848	182.45	0.979839	1.0251	1.08569	1.01501	1.29826	1.22317	1.26828	1.0813	1.86444	2.34395	1	1	0.999945	1	0.836222	0.953147	0.891177	0.999965	0.0735121	0.00787683	-0.0400517	-0.0694355	-0.00428144	0.0785645	-0.0185566	0.336532	0.250576	0.302817	0.0727101	0.858693	1.18889	-0.426417	-0.0910559	0.397318	0.198381	0.120258	-0.526946	-0.149009	0.0883439	0.0478207
631	666.616	15.7	Pos	1	ChE(18:2)	ChE	sterol ester	0.0718346	353.008	1.00017	1.04746	1.19995	0.870235	1.20406	1.14497	1.20835	0.974045	1.57801	1.91098	1	1	0.986893	0.998165	0.985186	0.998505	0.983257	1	0.40147	0.10667	-0.0263657	-0.0261182	0.0405322	0.236608	-0.226888	0.241546	0.168941	0.246668	-0.0643052	0.631741	0.907946	-0.335624	-0.0744027	0.330929	0.127847	0.21008	-0.416282	-0.136933	0.110725	0.147805
632	664.599	15.33	Pos	1	ChE(18:3)	ChE	sterol ester	0.108964	64.1783	1.02802	1.25471	1.22966	0.998478	1.2046	1.04263	1.34586	1.07346	1.44404	1.7514	1	0.977592	0.987699	1	0.994057	1	0.901344	0.999999	0.7621	0.328199	-0.0448035	-0.00493989	0.282545	0.253459	-0.0470013	0.223756	0.0154223	0.383724	0.0574619	0.485302	0.763709	-0.440817	-0.117307	0.423713	0.100128	0.380419	-0.495367	-0.333687	0.886154	0.295168
633	690.613	15.5346	Pos	1	ChE(20:4)	ChE	sterol ester	0.0786033	10000	1.14452	1.18825	0.950143	1.03052	1.30917	1.13829	1.32158	1.06594	1.09664	0.934644	0.998759	0.992206	1	1	0.893078	0.999109	0.874961	0.999998	0.999951	0.999997	-0.0275688	0.16718	0.221266	-0.101352	0.0158069	0.361084	0.159305	0.3747	0.0645582	0.105516	-0.125081	-0.293639	-0.14487	0.355803	0.230406	0.351249	-0.0801149	-0.204955	0.633541	0.235212
634	726.708	17.0901	Pos	1	ChE(22:0)	ChE	sterol ester	0.0520714	32.1057	1.01852	1.14673	0.953952	1.0341	1.36337	1.12988	1.35267	0.976464	1.07568	0.97709	1	0.997736	1	1	0.755814	0.999082	0.777216	1	0.99999	1	-0.0353555	-0.00887621	0.162175	-0.103368	0.0130214	0.411825	0.140811	0.400455	-0.0697174	0.0698946	-0.0687924	-0.37577	-0.11625	0.385954	0.116517	0.0922517	-0.235398	-0.411563	0.563156	0.334932
635	724.692	16.806	Pos	2	ChE(22:1)	ChE	sterol ester	0.124185	10000	0.850347	1.07247	0.772353	1.06393	1.07139	1.06547	0.963511	0.89115	1.04817	0.986025	0.996291	0.999997	0.928731	0.999999	0.999998	0.999999	1	0.999761	1	1	-0.0611976	-0.295074	0.039733	-0.433866	0.0282115	0.0382892	0.0302896	-0.114825	-0.227457	0.00668148	-0.081501	-0.62553	0.0284435	0.413494	0.0819081	-0.152874	-0.814256	-0.483339	0.717125	-0.114587
636	714.615	15.4376	Pos	1	ChE(22:6)	ChE	sterol ester	0.0804519	10000	1.04117	1.11952	0.804156	1.05054	0.990933	0.96824	1.10394	0.912649	0.950223	0.766643	1	0.999875	0.980354	1	1	1	0.999962	0.999981	1	0.937964	-0.035392	0.022809	0.127489	-0.349844	0.0357359	-0.0485328	-0.0819553	0.107269	-0.167259	-0.109054	-0.418765	-0.38084	-0.109489	0.384153	0.046227	0.215581	-0.193382	-0.354619	0.756506	-0.019421
637	740.723	17.1934	Pos	2	ChE(23:0)	ChE	sterol ester	0.0876065	10000	0.954501	1.00871	0.871748	1.00703	1.20002	1.01854	1.22863	0.947848	0.996292	0.894644	0.999999	1	0.993455	1	0.95938	1	0.922068	0.999998	1	0.998653	-0.025545	-0.0927267	-0.0130375	-0.223563	-0.0154431	0.237512	0.000953963	0.271511	-0.102818	-0.0309045	-0.18616	-0.307587	-0.10497	0.335921	0.116126	-0.00987668	-0.38443	-0.339257	0.159576	0.140568
638	754.74	17.3498	Pos	2	ChE(24:0)	ChE	sterol ester	0.0811319	35.5148	0.999156	1.05602	0.929738	0.997047	1.22474	1.11541	1.17863	0.90056	1.01638	0.91931	1	1	0.999997	1	0.984548	0.999873	0.996452	0.999912	1	0.999988	-0.021657	-0.0228752	0.0569782	-0.126761	-0.0259235	0.270817	0.135916	0.215451	-0.172764	0.00177816	-0.143034	-0.1726	-0.217231	0.32486	0.212476	-0.0555609	-0.22554	-0.50961	0.436573	0.243972
639	752.723	17.09	Pos	2	ChE(24:1)	ChE	sterol ester	0.0728387	45.25	1.06169	1.06455	0.919352	0.978981	1.23449	0.996798	1.2445	0.986848	1.0531	0.906062	0.999999	0.999999	0.999978	1	0.970393	1	0.963071	1	1	0.999908	-0.0283651	0.0579959	0.0618731	-0.149676	-0.0590125	0.275553	-0.0329922	0.287205	-0.0474654	0.0462742	-0.170684	-0.310174	-0.132237	0.357315	0.237979	0.213837	-0.277829	-0.578036	0.703818	0.0598376
640	750.709	16.8435	Pos	2	ChE(24:2)	ChE	sterol ester	0.169508	10000	1.19096	1.64815	0.832859	1.68072	1.53036	1.39175	1.47124	1.26028	1.51033	1.23343	0.994051	0.381591	0.991796	0.341715	0.555966	0.796367	0.657557	0.963141	0.589557	0.979647	-0.015143	0.236987	0.705705	-0.278998	0.733936	0.598724	0.461755	0.541893	0.318603	0.579722	0.287538	0.242643	-0.269732	-0.0183396	0.430144	0.227157	0.0536601	0.302973	1.58699	0.227157
641	768.755	17.4059	Pos	1	ChE(25:0)	ChE	sterol ester	0.0165118	10.8468	0.960996	0.956476	0.73395	0.86885	0.936157	0.875137	1.18014	0.921876	0.902441	0.928588	1	1	0.651776	0.993626	0.999989	0.995639	0.980717	0.999924	0.99944	0.999967	-0.0353353	-0.0927335	-0.099535	-0.481581	-0.238156	-0.130514	-0.227754	0.20362	-0.152691	-0.18343	-0.142224	-0.422181	-0.0447383	0.360914	0.148825	-0.150061	-0.276965	-0.252835	-0.146471	0.100701
642	782.77	17.53	Pos	2	ChE(26:0), StE(24:0)	ChE/StE	sterol ester	0.120533	11.9248	0.937072	0.906933	0.818543	0.847901	0.978893	1.00993	1.17093	0.934825	0.946164	0.902782	0.999983	0.999394	0.920518	0.972839	1	1	0.979364	0.999976	0.999996	0.999119	-0.0505531	-0.144321	-0.191485	-0.339423	-0.288585	-0.0813301	-0.0363014	0.177107	-0.147784	-0.13039	-0.198104	-0.374308	-0.24993	0.472579	-0.130228	-0.224766	-0.0779696	-0.620075	-0.181086	0.226706
643	796.786	17.6188	Pos	1	ChE(27:0)	ChE	sterol ester	0.10136	15.7559	0.873941	0.878171	0.718328	0.773533	0.895944	0.952412	0.926279	0.975365	0.946041	0.867623	0.994418	0.995727	0.556461	0.797409	0.998818	0.999999	0.999945	1	0.999997	0.99193	-0.00515518	-0.199548	-0.192582	-0.48244	-0.37562	-0.163675	-0.0754972	-0.115636	-0.041141	-0.0851799	-0.210014	-0.12498	-0.0512892	0.160804	-0.0643026	-0.298628	-0.235714	-0.597328	-0.21842	0.238003
644	810.801	17.7195	Pos	1	ChE(28:0), StE(26:0)	ChE/StE	sterol ester	0.20421	6.21455	0.894297	0.720295	0.728424	0.654907	0.977848	0.970479	1.02692	0.929634	0.809213	0.959975	0.998874	0.58955	0.626092	0.317259	1	1	1	0.999971	0.92157	1	-0.00641952	-0.167593	-0.47976	-0.46357	-0.617057	-0.0387369	-0.0496504	0.0319011	-0.111684	-0.311829	-0.0653511	-0.156525	-0.0345924	0.171858	0.140608	-0.270924	-0.372462	-0.617575	-0.828142	0.00643487
645	836.817	17.7621	Pos	1	ChE(30:1)	ChE	sterol ester	0.209024	9.62993	0.932268	0.933074	0.861198	0.776497	1.06354	1.07547	1.16815	1.04209	1.02291	1.00501	0.999961	0.999965	0.983961	0.769169	0.999988	0.999945	0.979396	1	1	1	-0.00107489	-0.102258	-0.101011	-0.216657	-0.366022	0.0877988	0.103892	0.223154	0.0583999	0.031601	0.00612932	-0.0725686	0.0634929	0.00585103	-0.147126	-0.186615	0.026967	-0.244973	-0.442518	0.384459
646	864.847	17.9448	Pos	1	ChE(32:1), LE(29:0)	ChE/LE	sterol ester	0.121197	10000	0.837274	0.693474	0.657158	0.652777	1.0476	0.821503	0.916196	0.927153	0.967919	0.973762	0.981517	0.555419	0.4063	0.38939	1	0.965575	0.999926	0.99998	1	1	-0.00771827	-0.263947	-0.535806	-0.613407	-0.623056	0.0593693	-0.29138	-0.13399	-0.11684	-0.0547597	-0.0460767	-0.212578	0.145093	0.0443302	-0.0750746	-0.713246	-0.00352135	-0.769691	-1.03344	0.195719
647	686.641	12.9968	Pos	1	ChE[O](18:0)	ChE[O]	sterol ester	0.102319	10000	1.05031	1.00023	0.842004	1.02845	1.1251	1.08422	1.17157	0.960817	1.20756	1.30624	1	1	0.995611	1	0.999788	0.999993	0.997642	1	0.991529	0.929824	-0.0479879	0.0228234	-0.047661	-0.296088	-0.00751112	0.122066	0.0686747	0.180457	-0.105655	0.224101	0.337432	-0.55107	0.0421705	0.364936	0.265654	0.237523	-0.434707	-0.396133	0.356836	-0.103686
648	686.677	16.4938	Pos	1	Cmp0E(18:0)	Cmp0E	sterol ester	0.108602	129.634	1.05592	1.464	0.840288	1.43855	1.30169	1.30615	1.23951	0.956197	0.89334	0.720648	1	0.903669	0.999514	0.92358	0.988592	0.987567	0.9974	1	0.999989	0.956269	-0.0039367	0.0745673	0.545982	-0.25498	0.520683	0.37645	0.381386	0.305835	-0.0685567	-0.166656	-0.47657	-0.146527	0.111579	0.0231381	0.404126	0.120836	-0.301261	-0.444829	2.31046	-0.227683
649	684.66	16.0991	Pos	1	Cmp0E(18:1)	Cmp0E	sterol ester	0.0848447	89.4427	2.00939	2.85668	1.95944	2.07637	2.31236	2.29384	1.75144	1.90474	4.40359	5.59332	0.201893	0.0200224	0.232552	0.166738	0.0856807	0.0901594	0.412342	0.271073	0.000767106	0.000156402	-0.182069	0.824688	1.33227	0.788375	0.871996	1.02729	1.0157	0.626475	0.747526	1.95661	2.30164	-1.17305	0.657972	-0.0311301	0.950033	1.21349	0.310541	1.01229	1.86063	1.12388
650	682.645	15.7593	Pos	1	Cmp0E(18:2), LE(16:0)	Cmp0E/LE	sterol ester	0.0899434	165.244	1.32308	1.75963	1.6679	1.12251	1.59239	1.58933	1.25394	1.37969	2.62892	3.11865	0.931736	0.335266	0.440562	0.999887	0.544174	0.548738	0.979957	0.867187	0.0228545	0.0060508	-0.0623574	0.341539	0.752912	0.675676	0.104374	0.608839	0.606064	0.264115	0.401986	1.33211	1.57856	-0.491127	-0.199437	0.503492	0.570332	0.435424	0.0188606	0.228445	1.62987	0.400422
651	714.706	16.8421	Pos	1	Cmp0E(20:0), Ch0E(21:0)	Cmp0E/Ch0E	sterol ester	0.0687893	10000	1.20453	1.84572	0.799167	1.31543	1.0221	1.3244	1.20722	1.14472	0.870309	0.66484	0.999687	0.632099	0.998558	0.99347	1	0.992228	0.999654	0.999981	0.999976	0.925049	-0.0240143	0.244458	0.860167	-0.347445	0.371517	0.00751969	0.381327	0.247671	0.170976	-0.224414	-0.612936	-0.396228	0.0961237	0.228061	0.513152	0.586855	-0.366633	-0.143195	2.51762	0.206072
652	656.63	16.1363	Pos	1	CmpE(16:0)	CmpE	sterol ester	0.150486	143.05	0.866064	1.07695	0.998236	0.932714	1.39395	1.20702	1.26676	0.958614	1.02785	0.648763	0.997672	0.999992	1	0.999996	0.735292	0.984236	0.939115	1	1	0.462527	-0.0397027	-0.247156	0.067253	-0.0422497	-0.140197	0.439473	0.231742	0.30144	-0.10068	-6.81782e-05	-0.663938	-0.423472	0.396227	-0.0918633	-0.299933	0.341524	-0.78306	-0.09741	0.43308	-0.133911
653	684.662	16.5403	Pos	2	CmpE(18:0)	CmpE	sterol ester	0.139234	10000	0.839648	0.944468	0.786179	1.00192	1.1257	0.888572	0.966298	0.745837	0.786656	0.743528	0.99641	1	0.969088	1	0.999848	0.999851	1	0.909779	0.969594	0.905226	-0.0417511	-0.293895	-0.124177	-0.388821	-0.0389779	0.129073	-0.212191	-0.0912105	-0.464818	-0.387946	-0.469292	-0.134637	-0.407826	0.41721	0.112938	-0.382867	-0.611755	-0.574944	0.324456	-0.122044
654	680.63	15.8331	Pos	1	CmpE(18:2)	CmpE	sterol ester	0.146252	84.664	1.11806	1.37477	1.06021	1.14637	1.25904	0.996223	1.4949	1.07856	1.3254	1.25741	0.999804	0.810073	0.999999	0.998945	0.95975	1	0.595557	0.999994	0.886656	0.961115	-0.0226132	0.138379	0.436578	0.0617419	0.174464	0.309714	-0.0280719	0.557434	0.0864922	0.383814	0.307841	-0.310714	-0.0646393	0.307514	0.153257	0.360005	-0.0981235	0.11008	0.823474	0.376179
655	638.584	15.0506	Pos	1	DesE(16:1)	DesE	sterol ester	0.0814403	10000	0.821029	0.854135	0.869958	0.880611	0.953009	1.03573	1.066	0.739593	0.876536	0.561954	0.995659	0.999238	0.999728	0.999877	1	1	1	0.935585	0.999832	0.404234	-0.0450676	-0.329563	-0.272531	-0.24605	-0.22849	-0.114506	0.00558381	0.0471464	-0.480264	-0.235183	-0.876543	-0.516429	0.00753644	0.37369	-0.135823	-0.0845922	-0.768272	-0.702024	0.111477	-0.227047
656	652.6	15.691	Pos	2	ErgE(16:0)	ErgE	sterol ester	0.132374	10000	0.765261	0.714994	0.759051	0.910551	0.89045	0.731527	0.997349	0.782695	0.817836	0.743044	0.917687	0.781642	0.904731	0.999963	0.999761	0.833824	1	0.947942	0.984069	0.866199	-0.00157673	-0.387554	-0.485573	-0.399308	-0.136765	-0.16897	-0.452594	-0.0054069	-0.355054	-0.291693	-0.430058	-0.0677573	-0.0275317	0.0905588	-0.30816	0.0504709	-0.904972	-0.810005	-0.199279	-0.447435
657	650.584	15.1579	Pos	1	ErgE(16:1)	ErgE	sterol ester	0.0751016	10000	0.881065	0.963443	0.898597	0.944966	0.948444	0.927403	1.11862	0.789013	0.954694	0.630732	0.999693	1	0.999929	1	1	0.999997	0.999893	0.96911	1	0.527918	-0.0526151	-0.235295	-0.106345	-0.206869	-0.134281	-0.12898	-0.161346	0.109102	-0.394494	-0.119505	-0.717517	-0.533994	-0.0491655	0.425314	0.00218705	0.0108286	-0.718902	-0.55085	0.130235	0.101582
658	678.615	15.7426	Pos	1	ErgE(18:1)	ErgE	sterol ester	0.0598	10000	0.895341	0.935441	0.905652	0.963579	1.02675	0.953132	1.10048	0.792929	1.07388	0.774848	0.999771	0.999998	0.999912	1	1	1	0.999935	0.95111	0.999996	0.919687	-0.0368648	-0.196356	-0.133146	-0.179836	-0.0903901	0.00122669	-0.106117	0.101269	-0.371601	0.0659635	-0.40488	-0.388371	-0.113916	0.391693	0.0327614	-0.0275164	-0.594314	-0.422303	-0.0444025	0.0672661
659	676.598	15.3298	Pos	1	ErgE(18:2)	ErgE	sterol ester	0.228093	10000	0.697406	0.783385	0.698878	0.807424	0.860126	0.678387	1.33686	0.607932	0.760658	0.582494	0.900637	0.989672	0.903371	0.995965	0.999756	0.861212	0.968751	0.658832	0.978267	0.573123	-0.0466138	-0.566544	-0.398821	-0.563502	-0.355216	-0.263995	-0.606434	0.372233	-0.764631	-0.441294	-0.8263	-0.00828096	-0.518523	0.386962	-0.403882	-0.334498	-0.961252	-1.04024	-0.268857	0.112636
660	654.614	14.4196	Pos	1	LE(14:0)	LE	sterol ester	0.130005	17.4278	1.1575	1.03144	0.889045	1.01549	1.14526	0.936022	1.1431	0.958242	0.989808	0.893615	0.99959	1	0.999938	1	0.999784	1	0.999809	1	1	0.999958	-0.0374544	0.173559	0.00720297	-0.207125	-0.0152842	0.158227	-0.132839	0.155499	-0.0989921	-0.0522343	-0.19973	-0.371566	-0.142649	0.401852	0.160765	0.560405	-0.200493	-0.652729	0.717199	-0.0428612
661	682.645	15.9968	Pos	1	LE(16:0)	LE	sterol ester	0.106689	61.0985	0.9402	1.06386	0.837988	1.07904	1.15839	1.01086	1.02012	0.879016	0.959466	0.909695	0.999997	0.999997	0.980839	0.999977	0.994518	1	1	0.997946	1	0.99984	-0.0336686	-0.12263	0.0556353	-0.288668	0.0760849	0.178455	-0.0180876	-0.00492561	-0.219707	-0.0933649	-0.170213	-0.418746	-0.0297022	0.347442	-0.076243	0.186513	-0.478158	-0.292078	0.453632	0.00535127
662	682.646	15.1632	Pos	1	LE(16:0)	LE	sterol ester	0.0771246	10000	0.988689	1.04164	0.849986	0.943523	1.23068	0.952164	1.10974	0.939331	0.956597	0.79354	1	1	0.997641	1	0.986402	1	0.999943	0.999999	1	0.973067	-0.0473064	-0.0637179	0.0115507	-0.281795	-0.131177	0.252146	-0.118024	0.10292	-0.137601	-0.111323	-0.380931	-0.446497	-0.132726	0.437303	0.262301	0.0652057	-0.51866	-0.395781	0.56033	-0.129897
663	710.676	16.4258	Pos	1	LE(18:0)	LE	sterol ester	0.113241	114.351	0.96974	1.05522	0.771516	0.971307	1.11478	0.986898	1.0194	0.869296	0.980679	0.72791	1	1	0.921218	1	0.999835	1	1	0.99864	1	0.807011	-0.056904	-0.101235	0.0206403	-0.431135	-0.0989044	0.0998506	-0.0759311	-0.0291865	-0.258984	-0.0850507	-0.515073	-0.546984	-0.071396	0.447668	-0.0849891	0.068416	-0.287131	-0.414226	0.70339	-0.227244
664	708.662	16.0317	Pos	1	LE(18:1)	LE	sterol ester	0.0753446	10000	1.03237	1.04293	0.880905	1.00982	1.2243	1.00695	1.18157	0.943969	0.979351	0.747738	1	1	0.997805	1	0.950291	1	0.984459	0.999998	1	0.748715	-0.0255141	0.0204519	0.0351236	-0.208456	-0.0114178	0.266446	-0.0155199	0.215193	-0.108703	-0.0556159	-0.44491	-0.360139	-0.0226557	0.306252	0.23012	0.161057	-0.329822	-0.217992	0.279735	0.043628
665	708.661	15.2326	Pos	1	LE(18:1)	LE	sterol ester	0.109269	10000	1.07241	1.13817	0.890526	1.05316	1.21335	1.14057	1.19877	1.04784	1.09488	0.901493	0.999999	0.999799	0.999923	1	0.995007	0.999769	0.996906	1	0.999992	0.999972	-0.0821174	0.0187451	0.104593	-0.249388	-0.0073864	0.196882	0.107634	0.179443	-0.0146931	0.0486525	-0.231729	-0.640741	-0.147306	0.541695	0.288592	0.225085	-0.457441	-0.234145	0.574583	-0.0266586
666	706.647	15.7402	Pos	1	LE(18:2)	LE	sterol ester	0.0642419	10000	0.946303	1.00946	0.876007	1.00116	1.12907	1.0135	1.23659	0.937901	0.909823	0.843076	1	1	0.99941	1	0.999715	1	0.980695	0.999999	0.999968	0.995701	-0.0457797	-0.125406	-0.0322023	-0.236766	-0.0441043	0.129352	-0.0264327	0.260583	-0.138272	-0.182122	-0.292044	-0.397696	-0.183891	0.444248	0.0855552	-0.0509711	-0.410802	-0.620841	0.492183	0.0320504
667	706.644	15.4023	Pos	1	LE(18:2)	LE	sterol ester	0.103072	10000	0.985071	0.960716	0.866829	1.00176	1.31464	0.96648	1.14836	0.943046	0.952553	0.842956	1	1	0.99882	1	0.915052	1	0.999093	1	1	0.995385	-0.046853	-0.0685539	-0.104671	-0.253033	-0.044319	0.347812	-0.0960405	0.15272	-0.131453	-0.116982	-0.293324	-0.40031	-0.189688	0.449439	0.0799549	0.266446	-0.552063	-0.465794	0.162695	-0.0109155
668	706.645	14.7322	Pos	1	LE(18:2)	LE	sterol ester	0.103419	10000	1.00089	1.03287	0.8301	1.0161	1.20427	0.943709	1.1122	0.873463	0.929634	0.739375	1	1	0.995426	1	0.995489	1	0.999955	0.999634	0.999999	0.910531	-0.0424098	-0.0411324	0.00425185	-0.311053	-0.0193689	0.225747	-0.125995	0.111006	-0.237592	-0.147674	-0.478032	-0.35639	-0.205656	0.434816	0.252599	0.0974216	-0.473418	-0.408889	0.589357	-0.167712
669	704.63	15.3697	Pos	1	LE(18:3)	LE	sterol ester	0.117409	10000	1.07236	0.966078	0.801699	0.948086	1.08693	0.892836	1.25558	0.973673	0.850763	1.00336	0.999997	1	0.965212	1	0.999983	0.999743	0.958837	1	0.995638	1	-0.0642359	0.0365534	-0.114024	-0.383103	-0.141146	0.0560166	-0.227768	0.264114	-0.102727	-0.297406	-0.05939	-0.514978	-0.182833	0.505103	0.146287	0.329808	-0.366435	-0.498553	0.271117	-0.114636
670	704.63	14.9851	Pos	1	LE(18:3)	LE	sterol ester	0.142427	10000	0.886034	0.935395	0.816042	0.878535	1.0579	0.925758	0.948535	0.766527	0.949499	0.765804	0.999834	0.999999	0.990263	0.999704	1	0.999997	1	0.948822	1	0.947929	-0.0601501	-0.234717	-0.156503	-0.353434	-0.246979	0.0210557	-0.171444	-0.136377	-0.443742	-0.134912	-0.445103	-0.63192	0.0574049	0.394065	-0.236259	0.193335	-0.661226	-0.379712	0.293668	-0.383464
671	738.708	16.7796	Pos	1	LE(20:0)	LE	sterol ester	0.0475639	10000	1.17019	1.36907	0.866452	1.17267	1.41052	1.25989	1.14053	1.00435	1.04589	0.827768	0.99857	0.883169	0.999318	0.998414	0.827743	0.97779	0.999668	1	1	0.994251	-0.0627465	0.163991	0.390448	-0.269554	0.167051	0.433482	0.270546	0.126952	-0.0564902	0.00199057	-0.335448	-0.470415	-0.22851	0.510686	0.291802	0.35874	-0.15857	-0.119848	1.20724	0.0839468
672	736.692	16.4608	Pos	1	LE(20:1)	LE	sterol ester	0.144806	10000	1.32265	1.3125	0.914418	1.44926	1.38393	1.3573	1.2173	1.04432	1.11233	0.550669	0.985999	0.988394	0.999999	0.926606	0.964412	0.975412	0.998953	1	0.999995	0.564217	-0.0214396	0.381996	0.370877	-0.150514	0.513873	0.447335	0.419302	0.262249	0.0411257	0.132151	-0.882182	-0.310641	0.295053	-0.048731	0.382888	1.08438	-0.321281	-0.132281	1.23227	0.0126361
673	766.74	17.0815	Pos	1	LE(22:0)	LE	sterol ester	0.0513	50.5581	1.01766	1.1047	0.82312	0.948363	1.25071	1.1659	1.14421	0.977985	0.970131	0.770667	1	0.999929	0.985873	1	0.966358	0.997403	0.999069	1	1	0.922895	-0.0341847	-0.00892553	0.109474	-0.315011	-0.110674	0.288567	0.187257	0.160168	-0.0663002	-0.0779333	-0.410005	-0.449309	0.0232914	0.323464	0.221145	0.142194	-0.390115	-0.304834	0.668065	-0.034808
674	794.771	17.3602	Pos	1	LE(24:0)	LE	sterol ester	0.0952566	19.3951	0.98434	1.02831	0.824484	0.922451	1.19131	1.03895	1.15849	0.946258	1.04307	0.75919	1	1	0.95811	0.999943	0.976522	1	0.992581	0.999998	1	0.779628	-0.0203889	-0.0431607	0.0198797	-0.298826	-0.136844	0.232164	0.0347385	0.191851	-0.100084	0.0404509	-0.417855	-0.243896	-0.128463	0.311192	0.163683	0.00080521	-0.29397	-0.351383	0.388169	0.0228535
675	822.801	17.6246	Pos	1	LE(26:0)	LE	sterol ester	0.0161083	29	0.957429	0.940648	0.905823	0.89795	1.20988	0.987414	1.31233	1.00642	1.07136	0.88306	1	0.999996	0.999709	0.999411	0.96477	1	0.803445	1	0.999988	0.998125	-0.0124201	-0.0751828	-0.100693	-0.155119	-0.167713	0.262443	-0.0306928	0.379705	-0.00319303	0.0870287	-0.191836	-0.272885	0.053436	0.182188	0.178408	-0.121334	-0.282622	-0.144822	-0.385884	0.228626
676	700.693	16.6005	Pos	1	St0E(18:0)	St0E	sterol ester	0.0744814	10000	1.11356	1.76451	0.821429	1.43821	1.28559	1.3655	1.23476	0.940469	0.891937	0.76042	0.999999	0.760202	0.999697	0.971743	0.997797	0.989484	0.999458	1	0.999998	0.995788	-0.0444061	0.110768	0.774858	-0.328199	0.479865	0.31803	0.405019	0.259821	-0.132954	-0.209392	-0.439538	-0.497665	-0.020704	0.385151	0.387868	0.280828	-0.336393	-0.267641	2.54926	0.0429531
677	698.676	16.2526	Pos	1	St0E(18:1)	St0E	sterol ester	0.0939535	10000	1.24252	1.939	1.73329	1.29164	1.67266	2.13837	1.4218	1.81442	4.11838	5.37757	0.990773	0.255984	0.444683	0.973241	0.517809	0.147007	0.859508	0.359339	0.00145599	0.000234239	-0.0489955	0.264274	0.906316	0.744519	0.320204	0.693146	1.04752	0.458728	0.810514	1.99308	2.37796	-0.496009	-0.0747399	0.423762	0.399973	0.516647	-0.123798	0.318781	1.99038	0.409788
678	696.66	15.9103	Pos	1	St0E(18:2)	St0E	sterol ester	0.196379	61.3556	1.56186	2.22242	2.71629	0.923611	1.69412	2.19206	1.45515	1.6626	4.44391	5.43223	0.863758	0.309446	0.128106	1	0.739884	0.326801	0.940931	0.770783	0.0092468	0.00295405	-0.0774269	0.565837	1.07471	1.36421	-0.192069	0.683111	1.05486	0.463745	0.656013	2.0744	2.36412	0.154799	0.375506	-0.762586	0.895764	0.70787	0.0938757	0.593234	2.5856	0.0452867
679	782.77	17.2041	Pos	1	St0E(24:1)	St0E	sterol ester	0.102396	42.8285	1.07036	1.7561	0.841205	1.32199	1.24261	1.43847	1.18285	1.00638	1.03899	0.844912	1	0.602318	0.999562	0.984032	0.997286	0.925895	0.999658	1	1	0.999648	-0.0189002	0.0791954	0.793472	-0.268372	0.383816	0.294468	0.505635	0.223369	-0.00973217	0.036287	-0.262027	-0.354161	0.118435	0.179026	0.393691	0.199476	-0.355581	-0.164269	2.44893	0.0957556
680	798.801	17.5899	Pos	1	St0E(25:0)	St0E	sterol ester	0.0668185	10000	1.19289	1.51171	0.952471	1.2953	1.24926	1.58545	1.17146	1.08726	0.904176	0.90482	0.999693	0.89766	1	0.993769	0.997967	0.834798	0.999879	1	0.999998	0.999998	-0.0109325	0.243524	0.585247	-0.0811853	0.362356	0.310145	0.653963	0.217375	0.109762	-0.156257	-0.155229	-0.203391	-0.0524674	0.223061	0.516212	0.323801	-0.10944	-0.456215	1.86956	0.342392
681	812.818	17.6732	Pos	1	St0E(26:0)	St0E	sterol ester	0.137426	10000	1.03358	1.44428	0.878979	1.1906	1.21952	1.47936	1.26146	1.12879	1.03754	0.856517	1	0.950051	0.999984	0.999771	0.999325	0.930045	0.997645	0.999991	1	0.999919	-0.0356401	0.0120112	0.494709	-0.22174	0.21605	0.250674	0.529329	0.299453	0.139132	0.0175273	-0.259087	-0.450519	0.339815	0.00378412	0.446891	0.156921	-0.567778	-0.322402	1.73763	0.0689
682	670.646	16.2757	Pos	1	StE(16:0)	StE	sterol ester	0.0688704	299.793	1.0095	1.05244	0.916849	0.968009	1.1238	1.03762	1.26795	0.930403	1.13842	0.814448	1	1	0.999959	1	0.999463	1	0.929085	0.999992	0.99874	0.968362	-0.0193453	-0.00571132	0.0543949	-0.144589	-0.0662531	0.149034	0.0339363	0.323149	-0.123418	0.167685	-0.315452	-0.322513	0.00643985	0.258037	0.232309	0.0894606	-0.338904	-0.303071	0.300404	0.165852
683	698.677	16.6561	Pos	2	StE(18:0)	StE	sterol ester	0.160043	10000	1.01678	1.17942	0.901504	1.06396	1.20841	1.09632	1.2859	0.951985	0.982804	0.867518	1	0.996649	0.999927	0.999999	0.99098	0.999975	0.947598	1	1	0.998952	-0.0382432	-0.0142417	0.199832	-0.187838	0.0512003	0.234865	0.0944192	0.324539	-0.109233	-0.0632673	-0.243278	-0.415155	-0.0890604	0.389485	0.0657446	0.202484	-0.310954	-0.433317	1.01158	0.0212297
684	696.662	16.3161	Pos	1	StE(18:1)	StE	sterol ester	0.143932	564.269	1.10967	1.13856	0.94405	0.997753	1.15221	1.08191	1.36376	1.1109	1.48733	1.89154	0.999878	0.999211	0.999999	1	0.998405	0.99999	0.817569	0.999866	0.592853	0.138092	-0.0383839	0.111744	0.148828	-0.121449	-0.0416288	0.166024	0.0751983	0.409208	0.113345	0.534337	0.881181	-0.461779	-0.0119376	0.358565	0.224137	0.363094	-0.252	-0.228024	0.422735	0.251773
685	694.646	15.9896	Pos	1	StE(18:2)	StE	sterol ester	0.251396	589.155	1.04606	1.08497	0.938335	1.04725	1.15506	1.11731	1.33754	1.02486	1.03339	0.883386	1	0.999959	0.999996	1	0.995449	0.999413	0.774482	1	1	0.99856	-0.0151932	0.0497658	0.102456	-0.107018	0.0514059	0.19278	0.14483	0.404386	0.0202347	0.0321896	-0.194077	-0.288529	0.0182543	0.224695	0.282268	0.282398	-0.415368	-0.160042	0.364158	0.103251
686	714.67	13.546	Pos	1	StE[O](18:0)	StE[O]	sterol ester	0.212253	10000	1.03526	1.00773	0.785598	0.969162	1.08812	1.03917	1.19668	0.939525	1.24266	1.43865	1	1	0.950551	1	0.999985	1	0.992288	0.999999	0.973128	0.706164	-0.0379679	0.0120223	-0.0268552	-0.386105	-0.0831585	0.0838737	0.0174587	0.221064	-0.127964	0.275462	0.486749	-0.438971	-0.0478237	0.37289	0.0504624	0.277847	-0.292242	-0.577001	0.359834	0.136601
687	477.302	6.20856	Neg	-1	Brassicasterol sulfate	sterol metabolite	sterol metabolite	0.267681	11.3085	0.906819	1.05286	0.857221	1.15216	1.13113	0.869002	1.22074	0.974679	1.02792	0.883196	0.999996	1	0.999758	0.999884	0.999966	0.999892	0.99801	1	1	0.999964	-0.144717	-0.28583	-0.0703988	-0.366977	0.0596215	0.0330479	-0.347286	0.143044	-0.181718	-0.104985	-0.323911	-0.652289	-0.517521	0.73566	-0.431596	-0.0934357	-0.33246	-1.25237	0.944514	0.0966554
688	418.402	8.17429	Pos	1	Campesterol	sterol metabolite	sterol metabolite	0.0647853	67.0741	0.998155	1.31255	0.999999	1.12751	1.14497	1.22471	1.0955	1.03238	1.04222	0.786096	1	0.915923	1	0.999712	0.999214	0.98447	0.999974	1	1	0.955974	-0.0237645	-0.026429	0.368607	-0.0237664	0.149376	0.171541	0.268671	0.10783	0.0222029	0.0358988	-0.370988	-0.375755	0.0400293	0.264432	0.351613	0.193824	-0.624724	0.176601	1.2	-0.270778
689	418.401	7.95458	Pos	1	Campesterol	sterol metabolite	sterol metabolite	0.171762	16.0294	0.859067	1.18432	0.822182	1.10246	1.06791	0.975658	1.14942	0.81067	0.926332	0.655557	0.995932	0.991224	0.977037	0.99989	0.999997	1	0.997893	0.965086	0.999988	0.468143	-0.0343469	-0.253505	0.209712	-0.316817	0.106386	0.0604394	-0.0698991	0.166562	-0.337161	-0.144745	-0.643554	-0.122375	-0.363907	0.38324	0.0413916	0.0377868	-0.839693	0.0784575	0.60058	-0.0499016
690	522.369	6.53155	Neg	-1	Campesterol phospoetanol amine	sterol metabolite	sterol metabolite	0.0737056	728.621	1.08345	0.877982	0.741711	0.765415	0.888545	0.742368	1.16315	0.90869	0.924221	1.17672	0.999971	0.998204	0.768984	0.850292	0.999165	0.771502	0.994471	0.999858	0.999975	0.990708	-0.0731101	0.0425227	-0.260848	-0.504181	-0.458796	-0.243594	-0.502904	0.144924	-0.211251	-0.186801	0.161663	-0.477833	-0.293289	0.551792	0.0129979	0.147984	-0.0334134	-0.772851	-0.040642	0.0309499
691	479.318	6.36963	Neg	-1	Campesterol sulfate	sterol metabolite	sterol metabolite	0.228701	36.8319	1.01389	1.02978	0.802218	1.15019	1.21806	1.07506	1.01936	0.988639	1.17703	1.02265	1	1	0.993137	0.999813	0.99695	1	1	1	0.999323	1	-0.0562263	-0.0363246	-0.0138961	-0.374161	0.145646	0.228355	0.0481948	-0.0285682	-0.0727113	0.178921	-0.0239148	-0.460503	-0.190425	0.482249	-0.0855005	0.339204	-0.362677	-0.929787	1.23216	-0.344058
692	406.402	8.04969	Pos	1	Cholestanol	sterol metabolite	sterol metabolite	0.118075	272.342	1.07676	1.37093	1.00587	1.37245	1.28446	1.21674	1.17614	0.993869	0.9128	0.610441	0.999999	0.902526	1	0.900906	0.972102	0.994484	0.998696	1	0.999991	0.531517	-0.0145663	0.0921313	0.440585	-0.00612084	0.442187	0.346597	0.268459	0.219494	-0.0234393	-0.146196	-0.726644	-0.267655	-0.0114388	0.235394	0.317363	0.465174	-0.506143	0.0857795	1.41229	-0.176316
693	404.387	7.97814	Pos	1	Cholesterol	sterol metabolite	sterol metabolite	0.0789519	858.018	1.08813	1.44102	1.06204	1.3008	1.195	1.41542	1.05018	1.09504	1.03719	0.734903	0.999999	0.900611	1	0.98451	0.99912	0.922244	1	0.999998	1	0.959304	-0.0213166	0.100538	0.505777	0.0655198	0.358087	0.235689	0.479914	0.049318	0.109664	0.031365	-0.465691	-0.373014	0.0979671	0.211097	0.432131	0.436531	-0.567049	0.0686725	1.67459	-0.225933
694	561.378	5.92162	Neg	-1	Cholesterol glucuronic acid	sterol metabolite	sterol metabolite	0.0757807	10000	1.08184	0.892194	0.761539	0.784474	0.868556	0.965915	1.26097	1.03926	1.0591	1.25775	0.999979	0.999456	0.8489	0.910458	0.997083	1	0.928727	1	0.999999	0.932767	-0.0225876	0.0908942	-0.187158	-0.415597	-0.372791	-0.225897	-0.0726195	0.311943	0.0329708	0.0602531	0.30826	-0.352712	0.0101269	0.274823	0.196314	0.108078	-0.0317096	-0.884551	0.194847	0.12823
695	508.354	6.39966	Neg	-1	Cholesterol Sulfate	sterol metabolite	sterol metabolite	0.131149	10000	1.05538	1.01829	0.847114	0.993703	1.02366	0.917016	1.21887	1.01608	1.00887	1.09183	0.999996	1	0.965219	1	1	0.999701	0.910528	1	1	0.999664	-0.0389973	0.0387674	-0.0128541	-0.278368	-0.0481099	-0.00525633	-0.163978	0.246549	-0.0159779	-0.0262596	0.087753	-0.285963	-0.255583	0.424554	0.0175969	0.181886	-0.0831803	-0.468835	0.242079	0.188193
696	465.303	6.25091	Neg	-1	Cholesterol Sulfatephosphoethanolamine	sterol metabolite	sterol metabolite	0.162598	436.442	1.03582	1.08259	0.855996	1.07434	1.11654	0.991932	1.07896	0.923409	1.03637	0.910551	1	0.999993	0.997558	0.999997	0.999855	1	0.999995	0.999992	1	0.999966	-0.0492297	0.0015506	0.0652575	-0.273554	0.0542267	0.109807	-0.0609169	0.060406	-0.164189	0.00231178	-0.184418	-0.497582	-0.0746042	0.424497	0.0182412	0.234024	-0.247614	-0.696557	0.905685	-0.0133559
697	580.455	6.86097	Pos	1	G1Campesterol	sterol metabolite	sterol metabolite	0.065521	10000	1.06281	0.820656	0.856059	0.727632	0.881303	0.903394	1.12074	0.916286	1.03937	0.99673	0.999141	0.518263	0.758545	0.0973187	0.896624	0.967511	0.938149	0.987374	0.999984	1	-0.00878062	0.0791052	-0.293931	-0.232998	-0.467499	-0.191071	-0.155354	0.15567	-0.134911	0.0469267	-0.0135066	-0.124906	-0.115028	0.213592	0.06308	0.173302	0.00093405	-0.573123	-0.369377	0.0607076
698	566.438	6.75178	Pos	1	G1Cholesterol	sterol metabolite	sterol metabolite	0.0582061	583.367	0.957761	0.872612	0.858711	0.900329	0.928923	0.918883	1.09167	0.952994	1.14535	1.08781	0.999998	0.971248	0.945587	0.99494	0.999691	0.999036	0.998713	0.999993	0.97195	0.999077	-0.0147711	-0.0770338	-0.211359	-0.234527	-0.166246	-0.12114	-0.136817	0.111768	-0.0842317	0.181021	0.106654	-0.260346	-0.028248	0.24428	0.0473608	-0.0343738	-0.244088	-0.468121	-0.177153	0.0111987
699	594.471	6.99931	Pos	1	G1sitosterol	sterol metabolite	sterol metabolite	0.0269264	1401.74	1.01255	0.896162	0.883598	0.845951	0.924479	0.883935	1.00592	0.994259	1.01866	0.982596	1	0.683093	0.557991	0.245203	0.916335	0.561389	1	1	0.999999	0.999999	-0.00494744	0.0130481	-0.163117	-0.183485	-0.246301	-0.118236	-0.182935	0.00357034	-0.0132532	0.0217225	-0.0302767	-0.153397	-0.000957519	0.139512	0.0357533	0.0971695	-0.0937786	-0.295769	-0.236558	0.0429774
700	592.455	6.7643	Pos	1	G1Stigmasterol	sterol metabolite	sterol metabolite	0.0237767	10000	1.12702	0.81259	0.814702	0.705332	0.754251	0.813245	1.00717	0.942804	0.949218	0.997169	0.981653	0.7295	0.740704	0.204508	0.409862	0.733062	1	0.999927	0.999976	1	-0.0233255	0.149182	-0.322727	-0.318981	-0.52695	-0.430209	-0.321564	-0.0130206	-0.108295	-0.098514	-0.0274162	-0.271605	-0.127212	0.32884	0.149164	0.194341	0.104042	-0.801356	-0.295531	0.128708
701	524.349	4.04918	Neg	-1	hydroxycholesterol phosphoetanol amine	sterol metabolite	sterol metabolite	0.10353	10000	1.0347	0.800062	0.821533	0.589357	0.59967	0.709599	0.854632	0.829671	0.680304	0.929443	1	0.860139	0.922416	0.0935933	0.111272	0.463365	0.978165	0.940542	0.339695	0.999943	-0.0119072	0.0373062	-0.333723	-0.295517	-0.774692	-0.749667	-0.506831	-0.238532	-0.281296	-0.567656	-0.117469	-0.0961473	-0.182056	0.242482	-0.373998	-0.194461	0.680378	-0.819794	-0.479711	0.298337
702	481.297	3.74503	Neg	-1	hydroxycholesterol sulfate	sterol metabolite	sterol metabolite	0.127651	10000	1.65981	1.43677	1.18281	1.23289	1.17463	1.20491	0.574101	1.31627	0.889115	1.33658	0.418824	0.761394	0.9969	0.985298	0.997754	0.993344	0.323386	0.927697	0.99983	0.905573	-0.115702	0.615313	0.407132	0.126521	0.18634	0.1165	0.153218	-0.916325	0.280756	-0.28526	0.30284	-0.984859	0.315587	0.322167	0.36613	0.41104	1.06877	0.0637799	0.496977	0.660638
703	434.432	8.46984	Pos	1	Sitostanol	sterol metabolite	sterol metabolite	0.188637	10000	1.01919	1.39686	0.912561	1.38102	1.23997	1.21802	1.08823	1.01518	0.904324	0.628119	1	0.952936	0.999999	0.961335	0.997502	0.99873	0.999999	1	0.999997	0.783419	-0.0273831	3.91899e-05	0.454803	-0.159391	0.438348	0.282923	0.257161	0.0946066	-0.00564962	-0.172472	-0.698274	-0.311159	-0.120539	0.349549	0.329532	0.402188	-0.731603	-0.271245	1.90089	-0.265236
704	430.399	8.19577	Pos	1	Stigmasterol	sterol metabolite	sterol metabolite	0.0491653	13.3673	1.12576	1.42253	1.01106	1.14599	1.2856	1.3284	1.08856	1.08802	1.02788	0.882477	0.999267	0.631543	1	0.997774	0.895272	0.822174	0.999959	0.999961	1	0.998869	-0.0196921	0.15121	0.488764	-0.00382216	0.176905	0.342746	0.39	0.102728	0.10201	0.0199831	-0.200062	-0.362688	0.178035	0.125577	0.319329	0.379383	-0.245082	0.296795	1.36186	-0.192369
705	491.318	6.27341	Neg	-1	Stigmasterol sulfate	sterol metabolite	sterol metabolite	0.194602	38.25	1.12008	1.42366	1.03339	1.26211	1.35941	1.27994	1.39883	1.24501	1.44372	1.02737	0.999896	0.798662	1	0.974735	0.888053	0.964136	0.835333	0.982689	0.767733	1	-0.0228337	0.140769	0.486773	0.0245516	0.313007	0.420145	0.33324	0.461385	0.293318	0.506954	0.0161263	-0.247527	-0.150996	0.330022	-0.101507	0.296626	0.227187	-0.223905	1.4081	0.27612
706	432.418	8.40946	Pos	1	βsitosterol	sterol metabolite	sterol metabolite	0.0901985	697.47	1.07574	1.43193	0.987577	1.18442	1.27294	1.33313	1.13894	1.10107	1.08481	0.794517	0.999999	0.847329	1	0.998552	0.981447	0.947663	0.999837	0.999989	0.999998	0.986456	-0.0190536	0.0862768	0.498904	-0.0370886	0.225126	0.329107	0.395763	0.168636	0.119856	0.0983927	-0.350903	-0.354122	0.108494	0.188466	0.368168	0.329302	-0.438639	0.0350885	1.70051	-0.238889
707	432.417	8.11442	Pos	1	βsitosterol	sterol metabolite	sterol metabolite	0.104864	121.054	1.06064	0.986741	0.857508	1.05268	1.16063	0.900693	1.24966	0.878985	0.942631	0.877325	1	1	0.99805	1	0.998476	0.999922	0.973971	0.999526	1	0.999467	-0.0367857	0.04815	-0.0560426	-0.258564	0.0372745	0.178127	-0.187679	0.284749	-0.222875	-0.122021	-0.225603	-0.385662	-0.116929	0.392233	0.376533	0.320988	-0.55307	-0.501931	0.400939	-0.0671352
708	536.385	6.67882	Neg	-1	βsitosterol phosphoethanolamine	sterol metabolite	sterol metabolite	0.149652	10000	1.13711	1.02454	0.807907	0.955229	0.907902	0.886031	1.22421	1.0717	0.976919	1.06644	0.998991	1	0.964429	1	0.99991	0.999381	0.974096	0.999996	1	0.999998	-0.0338517	0.151515	0.00111984	-0.341591	-0.099933	-0.173244	-0.208422	0.257999	0.0660428	-0.0675403	0.0589564	-0.330143	-0.161411	0.389999	0.123566	0.281766	0.049214	-0.688179	0.35365	0.337888
709	493.334	6.50701	Neg	-1	βsitosterol sulfate	sterol metabolite	sterol metabolite	0.0772517	282.446	1.02218	1.10497	0.834807	1.28643	1.14882	1.12023	1.09884	0.959118	1.08706	0.897673	1	0.999988	0.998091	0.979875	0.99978	0.999962	0.999993	1	0.999998	0.999976	-0.0848476	-0.0531984	0.0591535	-0.345334	0.278525	0.115311	0.0789432	0.0511333	-0.145067	0.0355894	-0.240585	-0.672811	-0.120814	0.539083	-0.00860079	0.146077	-0.297071	-0.90604	1.31714	-0.233643
710	570.542	11.0235	Pos	1	AHFAME(16:0/18:0)	AHFAME	wax ester	0.0463393	37.8881	1.05013	0.907137	0.753482	1.28244	1.36616	1.69319	1.26758	1.28348	1.21672	0.520033	1	0.999942	0.885415	0.939444	0.826142	0.310378	0.953313	0.938324	0.985243	0.133192	-0.044616	0.02595	-0.185223	-0.452971	0.314272	0.40551	0.715124	0.297464	0.315446	0.238379	-0.987942	-0.489323	-0.0383517	0.393827	0.257337	0.310959	-0.490446	-0.290099	0.198165	-0.463736
711	598.573	12.0357	Pos	1	AHFAME(18:0/18:0)	AHFAME	wax ester	0.10709	10000	1.01172	0.967177	0.861485	1.32264	1.35496	1.47909	1.45736	1.13522	1.18541	0.211229	1	1	0.999589	0.961811	0.939557	0.807117	0.834414	0.999898	0.998796	0.000783766	-0.0531004	-0.0362914	-0.101249	-0.268204	0.350321	0.385152	0.511614	0.490255	0.129873	0.19229	-2.29622	-0.553559	-0.0192383	0.413495	0.179194	0.280498	-0.568565	-0.419514	0.405838	-0.290072
712	484.506	12.8275	Pos	1	WaxE(15:0/16:0), WaxE(16:0/15:0)	WaxE	wax ester	0.041922	10000	1.15983	1.24008	0.898287	1.37031	1.25433	0.932657	1.56707	1.15627	1.14743	1.27909	0.999722	0.994705	0.999984	0.940984	0.992336	1	0.726957	0.999768	0.999855	0.986564	-0.0660338	0.147878	0.244401	-0.220785	0.388472	0.26088	-0.166615	0.582032	0.143447	0.132371	0.289086	-0.613649	-0.0488864	0.464434	0.296427	0.599012	-0.451805	-0.037457	1.15642	-0.385757
713	484.505	13.0611	Pos	1	WaxE(16:0/15:0), WaxE(15:0/16:0)	WaxE	wax ester	0.0552711	10000	0.990455	1.05449	1.0559	1.12722	1.1026	0.900075	1.23433	0.848199	0.741349	0.715482	1	1	1	0.999789	0.999965	0.999932	0.984117	0.997201	0.887466	0.818498	-0.0559086	-0.0697452	0.0206354	0.0225635	0.11686	0.0850035	-0.207791	0.247822	-0.293435	-0.487683	-0.538921	-0.435282	-0.219515	0.487072	0.187214	0.233771	-0.63022	-0.277062	0.586768	-0.2478
714	606.614	15.4664	Pos	1	WaxE(16:0/24:2)	WaxE	wax ester	0.124857	5.39383	1.21978	1.24936	1.0052	1.05952	1.08082	0.987352	1.13893	0.942423	0.934293	0.903677	0.953017	0.914741	1	0.999998	0.999962	1	0.997163	0.999997	0.999989	0.999619	-0.0333355	0.253285	0.287848	-0.0258532	0.0500687	0.0787858	-0.0516993	0.154346	-0.118889	-0.131389	-0.179456	-0.293135	-0.200276	0.393404	0.141008	0.351201	0.267648	-0.15146	0.752106	0.262899
715	510.522	13.1807	Pos	1	WaxE(18:1/15:0), WaxE(15:0/18:1)	WaxE	wax ester	0.0742026	74.1521	1.57278	1.60922	1.48213	1.50858	2.3982	1.99724	1.81031	2.20058	3.67598	4.68908	0.519693	0.46546	0.66742	0.622884	0.0325471	0.126794	0.241172	0.0630393	0.000910883	0.000143901	-0.0302782	0.623041	0.656085	0.537389	0.56291	1.23167	0.967731	0.82596	1.1076	1.84785	2.19903	-0.303244	-0.160122	0.372532	0.747461	1.01896	0.102705	0.420264	1.21682	0.331168
716	552.568	14.6923	Pos	1	WaxE(18:1/18:0), WaxE(18:0/18:1)	WaxE	wax ester	0.0504465	59.9299	1.26761	1.64607	1.24811	1.53099	1.73939	1.60548	1.59676	1.77156	2.30588	2.56434	0.979188	0.513734	0.986548	0.678683	0.399674	0.569651	0.58186	0.365211	0.0762699	0.036519	-0.0436042	0.298506	0.675421	0.276144	0.570861	0.754978	0.639401	0.631543	0.781415	1.16171	1.31498	-0.444469	-0.100197	0.413854	0.599021	0.542502	-0.246007	0.164937	1.51701	0.344317
717	328.319	7.37037	Pos	1	WaxE(18:1/2:0)	WaxE	wax ester	0.128952	154.183	16.7249	17.0729	46.0416	1.89753	7.57901	6.32597	2.77098	7.70997	8.55283	10.9741	0.000458366	0.00041602	5.7682e-06	0.848304	0.0118384	0.0246374	0.405493	0.011085	0.00731314	0.00266927	-0.0504605	4.01347	4.04318	5.4744	0.873666	2.87155	2.61083	1.41994	2.89626	3.04594	3.40558	-0.578958	0.0727412	0.354836	4.0829	3.8787	4.0788	4.63321	3.35011	4.14622
718	494.49	11.8757	Pos	1	WaxE(18:2/14:0)	WaxE	wax ester	0.153501	10000	2.50664	3.16371	3.217	2.27093	3.77846	3.39083	2.617	4.04651	6.15541	11.4368	0.0180462	0.00247828	0.00207719	0.0408246	0.00047579	0.0013419	0.012622	0.000281919	4.29581e-06	1.55229e-07	-0.0374855	1.28827	1.62413	1.64823	1.1458	1.88031	1.72415	1.35043	1.97919	2.58437	3.47813	-0.456858	-0.0093987	0.3538	1.356	1.52958	0.979241	1.35819	2.14726	1.36694
719	508.506	12.4221	Pos	1	WaxE(18:2/15:0)	WaxE	wax ester	0.0614476	10000	2.47022	2.94985	3.11562	1.93668	3.69171	3.10922	2.4116	3.51335	4.76628	6.7104	0.027884	0.00669174	0.00418466	0.164616	0.0009546	0.00433395	0.0337774	0.00154004	0.000103327	1.34961e-05	-0.0362882	1.26835	1.52435	1.60323	0.917296	1.848	1.60026	1.2337	1.77656	2.21658	2.71011	-0.357557	-0.149833	0.398526	1.38775	1.59044	0.826867	1.35052	1.84445	1.37809
720	522.521	12.9553	Pos	1	WaxE(18:2/16:0)	WaxE	wax ester	0.0645098	79.3299	2.14801	2.77866	2.87515	1.95254	3.57066	3.32151	2.42888	3.6635	5.20475	7.32045	0.0993304	0.0150112	0.0114486	0.184501	0.00194345	0.00367183	0.0415795	0.0016476	8.23712e-05	1.26448e-05	-0.0221023	1.0809	1.45229	1.50154	0.943251	1.81409	1.70974	1.25819	1.85112	2.35773	2.84983	-0.262205	-0.125328	0.321226	1.30413	1.45009	0.488479	1.16982	2.04603	1.14101
721	550.552	13.9969	Pos	1	WaxE(18:2/18:0), WaxE(18:1/18:1)	WaxE	wax ester	0.0916775	26.0742	1.53802	2.07238	1.75395	1.61136	2.33985	2.12848	1.77892	2.17487	3.09958	3.80735	0.638439	0.132328	0.352909	0.529231	0.0580582	0.111113	0.327303	0.0962462	0.00697773	0.0014325	-0.0505085	0.57057	1.00078	0.7601	0.637771	1.17591	1.03931	0.780492	1.07042	1.58156	1.87828	-0.396744	-0.223676	0.468895	0.793124	0.872424	0.0461632	0.701066	1.84142	0.45985
722	326.304	6.99831	Pos	1	WaxE(18:2/2:0)	WaxE	wax ester	0.0587378	55.2403	28.5957	36.7737	92.1241	1.93502	10.2846	7.64472	2.79095	8.20664	8.07852	9.00521	4.78433e-05	1.52264e-05	1.71735e-07	0.821529	0.00296734	0.0106442	0.387611	0.00788328	0.00850279	0.00546068	-0.0742584	4.76347	5.12634	6.45125	0.878089	3.28815	2.86021	1.4065	2.96253	2.93983	3.0965	-0.757363	0.315195	0.219393	4.9983	4.46618	4.82592	5.5104	4.65814	5.21049
723	578.584	14.8839	Pos	1	WaxE(18:2/20:0)	WaxE	wax ester	0.0823219	11.5259	1.15443	1.37279	1.17465	1.37786	1.28203	1.2629	1.27962	1.17774	1.28478	1.39781	0.998814	0.838231	0.997115	0.830459	0.949653	0.964659	0.951749	0.996743	0.947294	0.798721	-0.03519	0.171996	0.421918	0.197047	0.427242	0.323244	0.301549	0.320521	0.200831	0.326331	0.447974	-0.471202	0.0584384	0.307194	0.337234	0.331819	-0.153066	0.010433	1.22603	0.029292
724	662.678	16.3748	Pos	1	WaxE(18:2/26:0), WaxE(18:1/26:1)	WaxE	wax ester	0.275532	10000	1.09133	1.21213	1.16485	1.27039	1.29722	1.73533	1.28237	1.37803	2.14518	1.71625	0.999993	0.99473	0.999111	0.977051	0.962056	0.397046	0.970948	0.887983	0.118234	0.418547	-0.0810299	0.0450631	0.196511	0.139109	0.26424	0.294398	0.714182	0.277788	0.381578	1.02007	0.698233	-0.695769	-0.0494904	0.50217	-0.0302542	0.329766	-0.164322	-0.428196	0.871915	0.145815
725	690.714	16.6939	Pos	1	WaxE(18:2/28:0)	WaxE	wax ester	0.292313	17.2773	1.80535	1.33114	1.36932	1.37231	2.47558	1.94321	2.19613	1.9855	1.79945	4.12049	0.72154	0.994024	0.988472	0.987948	0.277448	0.605454	0.422002	0.5714	0.726532	0.0286286	-0.181606	0.670673	0.231051	0.271855	0.275	1.12616	0.776837	0.953358	0.8079	0.66595	1.86121	-0.0593088	-1.15588	0.670373	0.813272	0.635531	0.563217	-0.710644	1.08619	0.317605
726	704.725	16.8427	Pos	1	WaxE(18:2/29:0)	WaxE	wax ester	0.128733	10000	1.33767	1.57288	1.30211	1.00614	1.1828	0.887348	1.79739	0.962276	1.34571	1.15196	0.995892	0.932174	0.998031	1	0.999957	0.999998	0.786516	1	0.995236	0.999991	-0.0854919	0.334226	0.56792	0.295359	-0.0766547	0.156713	-0.25792	0.760409	-0.140969	0.342875	0.118602	-0.823647	0.314405	0.252766	0.615336	0.4825	-0.0951572	-0.434495	1.83486	0.303392
727	354.335	7.5576	Pos	1	WaxE(18:2/4:0)	WaxE	wax ester	0.209462	10000	2.88112	3.62512	5.80917	0.636595	0.927707	0.935276	1.31636	1.30686	1.26299	1.2237	0.00885022	0.00136868	2.52578e-05	0.547951	0.999997	0.999999	0.928938	0.938119	0.971429	0.988742	-0.0025252	1.5241	1.8555	2.53581	-0.654077	-0.110785	-0.0990613	0.394027	0.383579	0.334322	0.288719	0.0680149	0.047945	-0.123535	1.54035	1.83427	1.19769	1.70813	1.82568	2.03271
728	520.505	12.3242	Pos	1	WaxE(18:3/16:0)	WaxE	wax ester	0.131398	10000	2.20143	2.7252	2.68458	2.23895	3.26422	2.93598	2.1539	3.0637	4.61862	6.48453	0.0645403	0.0120643	0.0135882	0.0569149	0.00256985	0.0065352	0.0758763	0.00453507	0.000124688	1.53682e-05	-0.0132156	1.12522	1.43315	1.41148	1.14961	1.69352	1.54063	1.09374	1.60206	2.19425	2.68379	-0.27475	0.0342003	0.200903	1.40063	1.4579	0.517142	1.04861	2.18794	1.06288
729	324.288	6.6853	Pos	1	WaxE(18:3/2:0)	WaxE	wax ester	0.1629	28.3031	28.2372	42.5065	104.414	2.74932	10.8342	9.266	2.58314	6.48414	7.2397	7.38063	9.9098e-06	1.32238e-06	4.90609e-09	0.291386	0.000711351	0.00161429	0.354848	0.00853006	0.00515397	0.00477455	-0.00527696	4.81425	5.40433	6.7009	1.4538	3.43224	3.20667	1.36385	2.69164	2.85065	2.87847	-0.148889	0.151886	-0.0188283	5.16524	4.32584	4.95167	5.62232	5.49512	5.09556
730	534.521	12.9514	Pos	1	WaxE(20:3/15:0)	WaxE	wax ester	0.154803	10000	1.78932	1.91128	1.96553	1.77213	2.4013	2.1813	1.94653	2.21853	3.16164	3.94359	0.215897	0.136763	0.111666	0.229883	0.0225563	0.0499109	0.119724	0.0435118	0.00202688	0.000325054	-0.0471642	0.79225	0.887375	0.927756	0.778318	1.21665	1.07802	0.913742	1.10244	1.61351	1.93234	-0.515422	-0.0209307	0.39486	0.892171	1.06954	0.415037	0.792864	1.3408	0.528458
731	498.521	13.5983	Pos	1	WaxE(32:0)	WaxE	wax ester	0.0484347	123.179	1.11091	1.22538	1.0949	1.30063	1.3228	1.05163	1.35047	0.932709	0.882048	0.828215	0.99992	0.985751	0.999979	0.934754	0.91059	1	0.875328	0.999998	0.999632	0.991458	-0.0536829	0.0980551	0.239546	0.077119	0.325525	0.349913	0.0189379	0.379777	-0.154184	-0.234754	-0.325606	-0.496753	-0.118911	0.454615	0.310335	0.378111	-0.394281	-0.153251	0.894884	-0.0229961
732	512.537	14.1324	Pos	1	WaxE(33:0)	WaxE	wax ester	0.074188	10000	1.01476	1.10234	1.02162	1.05814	1.17161	0.867638	1.29298	0.80743	0.722388	0.54956	1	0.999986	1	1	0.999055	0.999616	0.97043	0.990943	0.895885	0.341463	-0.046354	-0.0252161	0.0942127	-0.015498	0.0351728	0.182144	-0.25119	0.324346	-0.354945	-0.515507	-0.910004	-0.384459	-0.204939	0.450336	0.0860574	0.264614	-0.42632	-0.376231	0.810462	-0.151593
733	512.536	13.894	Pos	1	WaxE(33:0)	WaxE	wax ester	0.0484417	10000	0.972064	1.23962	0.945909	1.0775	1.04432	0.947036	1.34216	0.92193	0.84072	0.754743	1	0.991832	1	0.999999	1	1	0.942635	0.999998	0.998324	0.955203	-0.037354	-0.0782303	0.272544	-0.11758	0.0703403	0.0252074	-0.115863	0.387203	-0.154625	-0.287658	-0.443296	-0.432429	-0.0516225	0.37199	0.0626965	0.325289	-0.622677	-0.110128	0.986569	-0.0588073
734	526.552	14.5967	Pos	1	WaxE(34:0)	WaxE	wax ester	0.120405	143.101	1.09976	1.25802	1.09809	1.25953	1.29269	1.07559	1.35393	0.929714	0.90351	0.681713	0.999992	0.988894	0.999993	0.988504	0.977015	0.999999	0.940247	0.999999	0.999986	0.822377	-0.0599307	0.0772527	0.271228	0.0750693	0.272949	0.310447	0.0451989	0.377225	-0.165071	-0.206319	-0.612695	-0.546655	-0.100836	0.467699	0.252164	0.447358	-0.467763	-0.207452	0.974374	0.0467615
735	524.537	13.7215	Pos	1	WaxE(34:1)	WaxE	wax ester	0.0781759	118.127	1.35883	1.47708	1.41363	1.5478	2.075	1.91892	1.76415	2.257	3.1972	4.54535	0.889502	0.716034	0.814767	0.603584	0.119956	0.198066	0.322949	0.0670361	0.0045764	0.000300799	-0.060636	0.381725	0.502112	0.438767	0.569584	0.992473	0.879658	0.758339	1.11377	1.61617	2.12376	-0.482735	-0.19682	0.497647	0.552835	0.706978	-0.114639	0.213962	1.01966	0.27271
736	554.583	15.3113	Pos	1	WaxE(36:0)	WaxE	wax ester	0.0997702	70.823	1.13528	1.3539	0.968282	1.43969	1.39342	1.16158	1.2482	0.963027	0.972846	0.741423	0.999936	0.955383	1	0.88577	0.927409	0.999727	0.993983	1	1	0.958508	-0.0181228	0.164923	0.419	-0.0646237	0.507632	0.460507	0.197961	0.301726	-0.0724744	-0.0578402	-0.449753	-0.296461	-0.0220391	0.264131	0.38189	0.475816	-0.362938	-0.339766	1.46459	0.132175
737	582.614	15.8443	Pos	1	WaxE(38:0)	WaxE	wax ester	0.216968	17.64	1.62171	1.32751	1.56297	1.14524	1.46746	1.20807	1.63023	1.20325	1.1595	0.725796	0.704249	0.975792	0.774054	0.999916	0.87797	0.998631	0.693912	0.998845	0.99982	0.950332	-0.0198519	0.677665	0.388874	0.624441	0.175799	0.533473	0.252855	0.685222	0.247079	0.193655	-0.482216	-0.174376	-0.197835	0.312655	1.00639	0.487153	0.539457	0.452758	0.77042	-0.0565551
738	580.599	15.371	Pos	1	WaxE(38:1)	WaxE	wax ester	0.207261	17.9568	1.06575	1.37001	1.00476	1.49912	1.47239	1.24659	1.21618	1.03994	1.30435	1.56368	1	0.91055	1	0.746268	0.784119	0.988847	0.995164	1	0.963869	0.652772	-0.037134	0.0547293	0.417052	-0.0302805	0.546984	0.521023	0.280858	0.245223	0.0193686	0.346197	0.607808	-0.47201	0.0270682	0.333539	0.298915	0.32387	-0.458597	-0.207292	1.35649	0.101962
739	596.629	16.0637	Pos	1	WaxE(39:0)	WaxE	wax ester	0.165002	24.8015	1.08126	1.02289	1.01961	0.928567	1.27328	1.08555	1.42856	1.02858	1.14985	0.728033	0.999981	1	1	0.999988	0.914574	0.99997	0.622702	1	0.997385	0.735858	-0.0234952	0.0892144	0.00915825	0.0045206	-0.130417	0.325059	0.0949245	0.49107	0.0171561	0.177955	-0.48142	-0.242158	-0.164031	0.335703	0.170812	0.229883	-0.133052	-0.127589	0.109219	0.0458453
740	610.645	16.2804	Pos	1	WaxE(40:0)	WaxE	wax ester	0.176934	35.7066	1.30034	1.08177	1.00502	1.02021	1.52957	1.1219	1.48323	1.23165	1.17093	0.982113	0.926445	0.999993	1	1	0.557195	0.999785	0.636405	0.98046	0.997203	1	-0.0184335	0.360457	0.0949622	-0.0112083	0.0104362	0.59469	0.147517	0.550311	0.282154	0.209219	-0.044473	-0.281055	-0.0526177	0.278372	0.560958	0.435452	0.0849623	-0.423992	0.360946	0.347933
741	608.631	15.8478	Pos	1	WaxE(40:1)	WaxE	wax ester	0.159218	16.1566	1.39805	1.61233	1.21845	1.63455	1.36403	1.47198	1.48798	1.14236	1.09762	0.757514	0.722764	0.351431	0.977741	0.322765	0.787709	0.579667	0.549791	0.998675	0.999935	0.864568	-0.0265052	0.456908	0.662644	0.258538	0.682391	0.42137	0.531257	0.546852	0.165514	0.107872	-0.427161	-0.299928	-0.125769	0.346182	0.394497	0.79938	0.176848	0.397661	1.27053	0.319737
742	638.678	16.6367	Pos	1	WaxE(42:0)	WaxE	wax ester	0.233759	39.7598	1.2227	1.17094	0.983505	0.954135	1.59272	1.67043	1.37478	1.1984	1.31892	1.05042	0.991801	0.998659	1	1	0.561432	0.455192	0.882543	0.996154	0.94104	1	-0.0901503	0.199922	0.137522	-0.114146	-0.157885	0.581339	0.65007	0.369053	0.170957	0.309207	-0.019179	-0.0952665	0.541366	-0.716551	0.284675	0.0626229	0.252467	0.265768	-0.349084	0.495882
743	636.663	16.2925	Pos	1	WaxE(42:1)	WaxE	wax ester	0.136083	27.6351	0.906016	1.50029	1.24715	1.464	1.17561	1.23449	1.03986	0.933764	0.847671	0.8998	0.999987	0.758871	0.989893	0.808401	0.999015	0.992726	1	1	0.998833	0.999975	-0.0148226	-0.157215	0.570421	0.303816	0.535096	0.218592	0.289093	0.0415624	-0.113693	-0.253246	-0.167146	-0.273225	-0.00579064	0.234548	0.0614177	-0.415726	-0.117336	-0.0534003	1.34006	0.424603
744	652.693	16.7273	Pos	1	WaxE(43:0)	WaxE	wax ester	0.11808	10000	0.760308	0.609819	0.624079	0.485062	0.801366	0.703676	1.06425	0.606181	0.752705	0.732456	0.954523	0.536395	0.588006	0.1657	0.987749	0.846589	1	0.523272	0.944648	0.91142	-0.106609	-0.501954	-0.820156	-0.786808	-1.15037	-0.426077	-0.613626	-0.0167685	-0.828788	-0.516454	-0.555796	-0.464163	-0.508336	0.652671	-0.458296	-0.395286	-0.65228	-1.02118	-0.895359	-0.54393
745	664.692	16.6478	Pos	1	WaxE(44:1)	WaxE	wax ester	0.120641	26.4926	0.888273	1.17844	0.963949	1.23122	1.36939	1.34663	1.26634	1.2296	1.38607	1.30434	0.999613	0.994963	1	0.975293	0.804435	0.842854	0.948347	0.976206	0.774888	0.905458	-0.0210431	-0.191968	0.215834	-0.0740141	0.279043	0.432489	0.408312	0.319616	0.277145	0.449954	0.362273	-0.295292	-0.0672173	0.29938	0.0021635	-0.0276889	-0.550378	-0.268965	0.933161	-0.0166955
746	720.755	17.1972	Pos	1	WaxE(48:1)	WaxE	wax ester	0.233273	10000	1.30333	1.17699	1.26624	0.92837	1.6825	1.775	1.6934	1.82177	2.53099	2.4953	0.891075	0.99396	0.938499	0.999992	0.269145	0.185824	0.257587	0.153718	0.00950284	0.0108275	-0.0310846	0.351113	0.204021	0.309468	-0.138313	0.719523	0.796736	0.728842	0.834259	1.30862	1.28813	-0.379749	0.349689	-0.0631938	0.394279	0.235289	0.42377	0.0102683	0.143113	0.458682
747	718.74	16.9986	Pos	1	WaxE(48:2)	WaxE	wax ester	0.117526	10000	1.85862	1.77548	1.45157	1.12909	1.93842	2.22933	1.92295	2.639	3.05853	3.16516	0.0711344	0.107571	0.492147	0.998384	0.0480311	0.0119679	0.051775	0.00203207	0.000406398	0.000341771	-0.0467991	0.847435	0.781408	0.490818	0.128357	0.908081	1.10981	0.896521	1.35319	1.56604	1.61548	-0.41654	-0.168612	0.444754	0.771967	0.982632	0.787706	0.737266	0.370057	1.2369
748	748.787	17.4265	Pos	1	WaxE(50:1)	WaxE	wax ester	0.244651	10000	0.781422	0.766136	0.695312	0.620128	1.50525	1.4725	1.58881	1.48116	1.84917	2.03057	0.998175	0.996714	0.972697	0.883234	0.946193	0.960481	0.899064	0.956932	0.694007	0.547879	-0.133044	-0.488871	-0.517372	-0.657311	-0.822405	0.456959	0.425226	0.534903	0.43368	0.753831	0.888841	0.147521	0.490683	-1.03734	0.0618393	-1.86921	0.34076	-0.179169	-1.74048	0.367534
749	832.883	17.9687	Pos	1	WaxE(56:1)	WaxE	wax ester	0.276628	10000	#NUM!	#NUM!	#NUM!	#NUM!	#NUM!	#NUM!	#NUM!	#NUM!	#NUM!	#NUM!	NA	NA	NA	NA	NA	NA	NA	NA	NA	NA	#NUM!	#NUM!	#NUM!	#NUM!	#NUM!	0.470027	-0.0012474	#NUM!	-0.31532	0.0110811	-0.18302	0.694119	0.466866	#NUM!	-1.17604	#NUM!	0.674579	0.964681	#NUM!	0.34443
750	880.716	14.5691	Pos	1	CoQ10	CoQ	others	0.0881817	1181.2	1.08923	1.12276	0.855953	1.1002	1.11275	1.07277	1.21673	0.943737	1.0196	0.828004	0.999994	0.999905	0.99886	0.999983	0.999954	0.999999	0.993407	1	1	0.995015	-0.0536137	0.0696923	0.113438	-0.278011	0.0841577	0.100512	0.047723	0.229397	-0.137157	-0.0256073	-0.325905	-0.517689	-0.0863252	0.443173	0.2891	0.284941	-0.364965	-0.322682	0.675119	-0.0121247
751	744.589	11.6007	Pos	1	CoQ8	CoQ	others	0.0841302	10000	1.11153	1.07903	0.805728	1.14559	1.16873	1.0477	1.28986	0.796869	1.09746	0.824747	0.999976	0.999999	0.991721	0.999782	0.999309	1	0.975698	0.988353	0.999993	0.99638	-0.0348917	0.117659	0.0748409	-0.346528	0.161203	0.190046	0.0323351	0.33232	-0.362477	0.0992768	-0.312869	-0.46971	0.0601807	0.304855	0.643271	0.104405	-0.394697	-0.338114	0.811112	-0.248476
752	812.652	13.1462	Pos	1	CoQ9	CoQ	others	0.176562	176.196	0.923292	1.105	0.831711	0.966959	1.12596	0.962219	1.18093	0.859382	0.951594	0.722632	0.999998	0.999981	0.996603	1	0.999909	1	0.998457	0.999267	1	0.890086	-0.0352414	-0.150382	0.10881	-0.301087	-0.0837152	0.135915	-0.0908037	0.204683	-0.25387	-0.106823	-0.503909	-0.337451	-0.165391	0.397119	0.0582621	0.0904042	-0.599814	-0.341896	0.799514	-0.131189
753	795.628	13.1008	Neg	-1	CoQ9H2	CoQ	others	0.228076	10000	0.953058	1.22859	0.944618	1.27684	1.15798	0.913051	1.44157	1.05604	1.25122	1.0899	1	0.998035	1	0.992986	0.999882	0.999999	0.919023	1	0.996254	0.999999	-0.270046	-0.339411	0.0269561	-0.352244	0.082537	-0.0584364	-0.40128	0.257597	-0.191381	0.0532918	-0.145846	-1.12197	-0.599234	0.911061	-0.0320988	0.135832	-1.12197	-0.827015	0.589133	0.31875
754	367.157	2.99642	Neg	-1	DHEAS	steroid	others	0.121256	10000	0.977985	1.25704	0.824909	1.73992	1.36716	1.20585	0.783499	0.907522	0.802749	0.914613	1	0.932507	0.974571	0.175305	0.741797	0.978627	0.906826	0.999859	0.945515	0.999932	-0.0188011	-0.0509173	0.31123	-0.296495	0.780221	0.432386	0.251244	-0.370797	-0.158797	-0.335779	-0.147568	-0.0938855	-0.25601	0.293493	-0.208986	0.341239	-0.285006	-0.154943	1.34685	-0.25822
755	1099.98	16.6003	Neg	-1	dolichol 15	dolicor	others	0.131571	10000	1.2757	1.22496	0.938402	1.20483	1.21029	1.00755	1.34762	0.972124	0.995767	0.898582	0.98731	0.996516	1	0.998183	0.997808	1	0.955743	1	1	0.999984	-0.12085	0.230441	0.171881	-0.212572	0.147982	0.154498	-0.109995	0.309565	-0.161638	-0.12697	-0.275128	-0.555941	-0.492981	0.686372	0.155527	0.577515	-0.0417187	-0.935155	0.948829	0.50197
756	1168.04	16.9271	Neg	-1	dolichol 16	dolicor	others	0.117991	10000	1.06237	1.08819	0.73416	1.14095	1.19882	0.924165	1.33005	1.08488	0.901519	0.931256	1	0.999998	0.945309	0.999895	0.998493	0.999999	0.965189	0.999999	0.999988	1	-0.132284	-0.0449932	-0.0103481	-0.578118	0.0579465	0.129329	-0.246062	0.279201	-0.0147499	-0.281854	-0.235035	-0.797323	-0.276899	0.677369	-0.051826	0.111099	-0.194252	-1.03632	0.954069	0.0512024
757	1236.1	17.2042	Neg	-1	dolichol 17	dolicor	others	0.104382	10000	1.03496	1.05624	0.642688	1.04115	1.06157	0.747845	1.33254	0.930779	0.884543	0.718935	1	1	0.792933	1	1	0.973978	0.975834	1	0.99997	0.945908	-0.105565	-0.0559833	-0.0266221	-0.743375	-0.0473898	-0.0193696	-0.524754	0.308611	-0.209054	-0.282561	-0.581631	-0.617506	-0.338038	0.638849	0.043269	0.148594	-0.359813	-1.08223	0.78903	0.213329
758	1304.16	17.443	Neg	-1	dolichol 18	dolicor	others	0.143306	10000	1.13388	1.0799	0.721399	1.13029	1.14882	0.8562	1.23081	0.961255	0.967478	0.759015	0.999933	0.999999	0.927679	0.999946	0.999839	0.999581	0.995827	1	1	0.971916	-0.201741	-0.020473	-0.0908392	-0.672872	-0.0250439	-0.00158448	-0.425722	0.0978624	-0.258751	-0.24944	-0.599542	-1.20642	-0.115868	0.71706	0.00845375	0.117364	-0.187237	-1.12972	0.757216	0.0999818
759	1372.23	17.6513	Neg	-1	dolichol 19	dolicor	others	0.120362	10000	1.04348	0.953836	0.679214	0.991389	0.930753	0.822068	1.10604	0.966027	1.0034	0.799462	1	1	0.870009	1	1	0.998103	0.999994	1	1	0.994856	-0.080036	-0.0186357	-0.148223	-0.638098	-0.0925124	-0.183566	-0.362706	0.0653726	-0.1299	-0.0751442	-0.402935	-0.398845	-0.421098	0.579836	0.0129681	0.189793	-0.258668	-1.22239	0.663283	0.114439
760	1440.29	17.8403	Neg	-1	dolichol 20	dolicor	others	0.28581	10000	1.61306	1.30905	0.847907	1.19958	1.09632	1.10975	1.52375	1.24127	0.85401	1.08399	0.607199	0.965779	0.998902	0.997638	0.999993	0.999979	0.731446	0.991656	0.999235	0.999998	-0.121008	0.568792	0.267513	-0.35903	0.141518	0.0116588	0.0292234	0.486623	0.190813	-0.348683	-0.00465676	-0.568366	-0.480903	0.686246	0.801552	0.543844	0.360979	-0.506082	0.855924	0.452696
761	607.383	5.26133	Neg	-1	glucuronosyl hydroxy βorγ-tocopherol	vitamin E	others	0.0531252	10000	0.970555	0.720839	0.706305	0.480839	0.648852	0.677184	1.10012	0.773746	0.543306	0.563132	1	0.736409	0.6801	0.0505033	0.448565	0.562094	0.999914	0.901974	0.135988	0.177744	-0.0073066	-0.0504249	-0.479558	-0.508942	-1.06368	-0.631345	-0.569686	0.13036	-0.377375	-0.88747	-0.835761	-0.124547	-0.0924077	0.195035	-0.557455	-0.0783566	0.484537	-0.878548	-0.816337	0.256212
762	605.404	6.23114	Neg	-1	glucuronosyl α-tocopherol	vitamin E	others	0.127758	10000	0.92511	0.793134	0.795245	0.602996	0.722489	0.716225	0.888095	0.857175	0.970555	0.819002	0.999916	0.847017	0.854235	0.127392	0.54093	0.51217	0.99724	0.982633	1	0.923145	-0.00807252	-0.120376	-0.342436	-0.3386	-0.737853	-0.477024	-0.489588	-0.179287	-0.230411	-0.0511908	-0.296134	-0.223905	0.0705904	0.129097	-0.303877	-0.157172	0.0999213	-0.631414	-0.427549	0.0316533
763	591.389	6.13866	Neg	-1	glucuronosyl βorγ-tocopherol	vitamin E	others	0.0799739	10000	1.00034	0.728835	0.753742	0.695193	0.757834	0.806423	0.913644	0.829997	0.878168	0.861882	1	0.633326	0.741057	0.484009	0.757807	0.91714	0.999817	0.961624	0.996525	0.990869	-0.0489206	-0.0484261	-0.505255	-0.456778	-0.573436	-0.448967	-0.359312	-0.179216	-0.317743	-0.236352	-0.263358	-0.385799	-0.224045	0.463082	-0.199913	0.000729914	0.0539043	-1.113	-0.562532	0.159769
764	577.373	6.00414	Neg	-1	glucuronosyl δ-tocopherol	vitamin E	others	0.133486	10000	1.00649	0.709201	0.722182	0.704006	0.711679	0.853279	0.89976	0.776796	0.909634	0.819553	1	0.684886	0.735339	0.664202	0.694723	0.994377	0.999778	0.905904	0.999914	0.974542	-0.0545043	-0.0451755	-0.550238	-0.524069	-0.560845	-0.545206	-0.283414	-0.206893	-0.418897	-0.191147	-0.341594	-0.325158	-0.330485	0.49213	-0.27198	-0.093331	0.229784	-1.02783	-0.647174	0.0242836
765	591.318	1.22534	Neg	-1	Mesobilirubinogen	others	others	0.048069	156.024	0.810662	0.899553	0.871083	0.534361	0.587326	0.683677	1.10646	0.593953	0.55749	0.487449	0.910079	0.999026	0.992713	0.0425606	0.108977	0.390654	0.999326	0.121031	0.0656091	0.0160247	-0.0178979	-0.320726	-0.170618	-0.217016	-0.92201	-0.785664	-0.566512	0.128053	-0.769476	-0.860879	-1.05457	0.243093	-0.314427	0.0176408	-0.346683	-0.442342	-0.173152	-0.409331	-0.459006	0.356482
766	870.708	15.9878	Pos	1	MK10	others	others	0.0663295	10000	1.06802	1.02323	0.743895	1.04289	1.15436	0.972057	1.0971	0.871143	0.894875	0.724115	0.999997	1	0.817605	1	0.997452	1	0.999933	0.998125	0.999679	0.748487	-0.0391159	0.0558257	-0.00598703	-0.465945	0.0214704	0.167978	-0.0800025	0.0945788	-0.238135	-0.199358	-0.504825	-0.308146	-0.233007	0.423806	0.416128	-0.00508985	-0.243561	-0.339458	0.344993	-0.0234961
767	615.44	8.84208	Neg	-1	Oryzanol	others	others	0.135591	10000	1.27117	1.73763	0.88354	1.70858	1.41397	1.31514	1.28927	1.11136	1.29875	1.21471	0.996061	0.672622	0.999985	0.702576	0.956208	0.989885	0.994028	0.999997	0.992698	0.999236	-0.115429	0.230723	0.681695	-0.294062	0.657371	0.384317	0.279785	0.251127	0.0368909	0.261692	0.165182	-0.792173	-0.172647	0.618533	0.18984	0.460541	0.0417885	-0.40773	2.23694	0.215877
768	869.557	11.2264	Neg	-1	pheophytin	others	others	0.170426	10000	1.20665	1.40005	0.889408	1.19042	1.12095	1.21929	1.41334	1.17756	1.31101	1.09228	0.999353	0.959802	0.99999	0.999654	0.999992	0.998997	0.953002	0.9998	0.989723	0.999999	-0.122554	0.148458	0.362927	-0.291638	0.128911	0.0421622	0.163488	0.376549	0.113243	0.268124	0.00478619	-0.784736	-0.231855	0.648928	0.104082	0.559061	-0.217768	-0.793996	1.65946	0.223317
769	766.647	14.7459	Pos	1	PQA9	PQA	others	0.11665	109.735	1.0237	1.10311	0.834187	1.0907	1.23315	1.01458	1.26375	0.926436	0.997381	0.815258	1	0.999994	0.99876	0.999998	0.996216	1	0.991622	0.999999	1	0.996887	-0.0632639	-0.0294738	0.0783165	-0.324821	0.0619914	0.239084	-0.0423784	0.274448	-0.1735	-0.0670477	-0.357936	-0.57524	-0.0866281	0.472076	0.206437	0.20927	-0.504129	-0.562651	1.02125	-0.223654
770	766.646	12.9473	Pos	1	PQA9	PQA	others	0.132296	61.2137	1.03849	1.22756	0.854499	1.03341	1.16463	1.00533	1.17779	0.942553	0.925668	0.819314	1	0.991778	0.998877	1	0.999128	1	0.998461	1	0.999998	0.993276	-0.0567435	-0.00225665	0.23905	-0.283593	-0.00933026	0.163128	-0.0490774	0.179341	-0.142097	-0.168177	-0.344256	-0.572929	-0.0243726	0.427071	0.295927	0.158423	-0.46112	-0.478726	1.12708	0.0687967
771	768.662	13.1215	Pos	1	PQA9H2	PQA	others	0.0961435	209.941	1.02292	0.97104	0.804826	0.883873	1.04087	0.912721	1.18156	0.895704	0.88301	0.852696	1	1	0.987044	0.99984	1	0.999989	0.998077	0.999941	0.999828	0.998661	-0.0418584	-0.00916122	-0.0842552	-0.355109	-0.219947	0.0159355	-0.173612	0.198831	-0.200764	-0.221357	-0.271755	-0.422702	-0.114808	0.411934	0.187414	0.205144	-0.420042	-0.658143	0.487227	-0.0818498
772	589.302	1.01203	Neg	-1	Urobilin	others	others	0.0189205	10000	0.753482	0.941835	0.886538	0.467412	0.455256	0.626746	1.23812	0.517005	0.564915	0.432538	0.926435	1	0.999832	0.099393	0.0830512	0.535715	0.985868	0.191695	0.320856	0.0577452	-0.0106292	-0.418983	-0.0970831	-0.184375	-1.10786	-1.14588	-0.684676	0.297527	-0.962379	-0.834523	-1.21973	0.233827	-0.135451	-0.130264	-0.476693	-0.249635	-0.530622	-0.34926	-0.623755	0.681765
773	489.393	8.15028	Neg	-1	α-Tocopherol	vitamin E	others	0.12101	60.1507	1.0169	1.08883	0.954024	1.15022	1.21814	0.964722	1.13595	1.01564	0.89653	0.896329	1	0.999995	1	0.999575	0.993794	1	0.999808	1	0.999951	0.99995	-0.120776	-0.096597	0.00199962	-0.188679	0.08113	0.163902	-0.172591	0.0631185	-0.0983846	-0.278352	-0.278676	-0.863191	-0.101502	0.602364	-0.275649	0.332448	-0.34659	-0.93659	0.812435	0.130154
774	490.422	8.80933	Pos	1	α-Tocopherol acetate	vitamin E	others	0.101515	19.2745	0.954045	0.87068	1.01719	1.56193	1.4853	1.03338	1.0504	0.89199	0.986321	0.870212	1	0.998984	1	0.503712	0.631772	1	1	0.999794	1	0.998954	-0.0518894	-0.11976	-0.251676	-0.0273031	0.591442	0.518867	-0.00452141	0.0190494	-0.21679	-0.0717607	-0.25245	-0.332051	-0.305173	0.481556	0.0627776	0.0827082	-0.504766	-0.245856	-0.152003	-0.357168
775	429.37	7.29216	Pos	1	α-Tocopherolquinone	vitamin E	others	0.0962701	23.7974	1.18747	1.2466	1.22267	1.19922	1.2188	1.199	1.17905	1.17457	1.16691	0.880445	0.903684	0.735012	0.810059	0.875515	0.821551	0.876034	0.921722	0.930468	0.944198	0.98212	-0.00387418	0.244013	0.314124	0.286158	0.258219	0.281588	0.257958	0.233755	0.228258	0.218814	-0.18757	-0.118535	-0.0288849	0.135797	0.216259	0.395102	0.120678	0.1643	0.572405	0.205666
776	475.377	7.82042	Neg	-1	βorγTocopherol	vitamin E	others	0.143433	10000	1.16772	1.20177	1.10084	1.24646	1.34776	1.03293	1.48588	1.17032	1.19073	1.18993	0.999333	0.997437	0.99999	0.990455	0.939039	1	0.783232	0.999251	0.998278	0.998332	-0.144807	0.0788887	0.120354	-0.00619816	0.173035	0.28576	-0.0980668	0.426508	0.0820991	0.10704	0.106064	-0.801515	-0.346299	0.713392	0.120963	0.369133	-0.253431	-0.658087	0.926367	0.0927827
777	461.362	7.52255	Neg	-1	δｰTocopherol	vitamin E	others	0.0670257	138.343	1.14422	1.2897	1.07185	1.2607	1.43346	1.10113	1.3504	1.21936	1.18645	0.956572	0.995267	0.820929	0.999982	0.879533	0.488723	0.999667	0.679721	0.944069	0.976345	1	-0.0832598	0.11111	0.283772	0.0168447	0.250965	0.436242	0.0557207	0.350124	0.202861	0.16339	-0.147314	-0.625889	-0.17748	0.55359	0.301413	0.232118	-0.2002	-0.254262	0.741819	0.363758
[truncated: 62 more columns]
