# Supplementary material for: Investigation of Storage Conditions and Quality Control Markers for Metabolites and Lipids in Human Feces
Source: Metabolites. 2026 Feb 4;16(2):113. doi: 10.3390/metabo16020113 (PMC12942472; doi:10.3390/metabo16020113)
Supplement: Supplementary file 1 [file metabolites-16-00113-s001.zip › Table S3.xlsx]

## Sheet: Table S3
						Fold change										Dunnett P-value
index	Metabolite	Categoly	CV	S/N	Platform	－20°C 1w	－20°C 2w	－20°C 1m	4°C 6h	4°C 24h	4°C 48h	RT 2h	RT 6h	RT 24h	RT 48h	－20°C 1w	－20°C 2w	－20°C 1m	4°C 6h	4°C 24h	4°C 48h	RT 2h	RT 6h	RT 24h	RT 48h
1	4-Aminobutyric acid(GABA)	Ala/Asp/Glu pathway	0.0913327	16.5294	GC	1.00223	0.957629	1.36894	0.999238	1.02059	1.66438	0.925764	1.2669	1.79861	2.87577	1	0.999805	0.233836	1	1	0.0201881	0.998605	0.51658	0.0051566	7.33419e-06
2	Alanine	Ala/Asp/Glu pathway	0.0543163	92.2087	GC	1.17399	1.16223	1.93728	3.35001	7.33154	12.4959	4.41005	11.477	21.3263	36.0217	0.635444	0.726032	2.63737e-05	4.01624e-10	0	0	1.06359e-13	0	0	0
3	Asparagine	Ala/Asp/Glu pathway	0.088484	7.63423	GC	0.517936	0.418219	0.423059	0.798829	0.9027	1.14645	1.6861	2.5141	1.40493	0.972197	8.3233e-07	1.17753e-09	4.38702e-10	0.0975205	0.807164	0.614942	5.81318e-05	1.6396e-09	0.00602501	0.999983
4	Aspartic acid	Ala/Asp/Glu pathway	0.0444657	45.9629	GC	0.847663	0.702134	0.577924	1.69595	2.75035	5.11768	2.32255	5.86654	7.3116	6.36432	0.925767	0.163023	0.0171366	0.0190218	2.13777e-05	1.28324e-10	0.000215991	3.89651e-10	1.00142e-13	4.94921e-11
5	Glutamic acid	Ala/Asp/Glu pathway	0.0530349	296.409	GC	0.896349	0.798829	0.888792	1.34368	1.86385	2.82728	1.31875	2.62392	3.68303	5.22689	0.908972	0.266748	0.847575	0.0688209	5.63123e-05	9.44319e-10	0.129724	6.11722e-08	5.5056e-13	1.11022e-16
6	Glutamine	Ala/Asp/Glu pathway	0.0483681	216.166	GC	0.246674	0.185291	0.125942	3.21487	4.18035	5.31085	5.16762	10.5536	8.1338	2.12066	1.57103e-07	1.75078e-09	5.49338e-13	6.17865e-06	7.44478e-08	3.27579e-10	2.21807e-08	4.42757e-13	1.18905e-13	0.00155851
7	N-carbamoyl-aspartate	Ala/Asp/Glu pathway	0.14217	12.2796	GC	0.984879	1.30741	1.01101	1.22503	1.49026	2.81462	1.55527	2.39744	4.63459	7.54409	0.999998	0.912911	1	0.935267	0.382	0.000877854	0.313822	0.00456328	2.73845e-06	1.25734e-07
8	N-Acetylglucosamine	Amino sugar	0.0674436	1056.23	GC	2.47369	2.3755	3.75039	15.1548	40.503	69.2054	24.0746	66.7159	126.514	117.273	9.80243e-05	0.000162229	1.02911e-07	0	0	0	0	0	0	0
10	Syringic acid	Aminobenzoate pathway	0.174116	6.87944	GC	1.61798	1.09029	1.59148	1.53833	2.57011	3.61663	2.0748	4.24092	4.30161	3.83154	0.161305	0.999336	0.126973	0.189696	0.00035799	2.26844e-06	0.00507371	7.63976e-07	1.32625e-07	5.71966e-06
12	1,4-Diaminobutane(Putrescine)	Arg/Pro pathway	0.0608525	13.1135	GC	1.21108	0.758862	0.970446	0.838851	1.18955	2.28031	1.31283	1.83932	1.89529	2.52132	0.92105	0.383575	1	0.951313	0.980262	0.00219397	0.659437	0.0280287	0.0189	0.000630083
14	Arginine	Arg/Pro pathway	0.198205	101.367	HILIC	0.114094	0.139632	0.130679	0.107256	0.0654863	0.145076	0.181721	0.200989	0.331613	0.404454	5.49687e-11	1.13562e-09	9.66661e-11	3.1517e-10	1.36557e-14	6.08036e-10	3.19627e-07	3.71313e-07	5.57139e-05	0.00123504
15	Citrulline	Arg/Pro pathway	0.101899	54.6841	HILIC	2.39531	2.73254	2.25337	4.20195	4.86209	4.72114	4.57979	5.18772	4.72421	3.70415	3.43465e-08	8.74315e-10	9.87681e-08	1.04361e-14	0	2.22045e-16	9.99201e-16	7.77156e-16	0	2.08722e-13
18	N-acetylputrescine	Arg/Pro pathway	0.130673	10161.5	HILIC	0.988693	0.615769	0.751194	0.531833	0.489919	0.837055	0.796929	0.776874	0.834304	1.14357	0.999999	0.10434	0.652766	0.029396	0.012687	0.959702	0.618019	0.740821	0.930369	0.99315
19	Ornithine	Arg/Pro pathway	0.144269	45.9525	HILIC	0.868324	0.812503	1.50784	1.16609	3.74762	10.6346	3.26207	8.07981	25.6267	31.8848	0.995184	0.950818	0.994445	0.998893	0.00134542	6.59354e-08	0.0037558	2.9958e-06	7.44593e-12	3.24852e-11
20	Proline	Arg/Pro pathway	0.0405041	180.205	GC	1.03939	1.10398	1.23375	1.92426	3.73379	6.62795	2.39365	6.49756	12.5839	18.3769	0.999945	0.918029	0.294222	2.04407e-05	1.28675e-13	0	6.13576e-07	0	0	0
21	Urea	Arg/Pro pathway	0.0417163	5.16546	GC	0.0749095	0.0606285	0.068655	0.0705797	0.0718185	0.0860261	0.0669862	0.070255	0.0695607	0.0834389	1.11022e-16	0	0	0	0	4.44089e-16	0	1.44329e-15	0	1.11022e-16
24	3-Hydroxyisovaleric acid	BCAA pathway	0.199457	3.50318	GC	0.51179	0.457275	0.524021	0.324994	0.290545	0.373476	0.434735	0.244264	0.217131	0.301341	0.14084	0.0403161	0.220694	0.00540615	0.00136143	0.0187533	0.0411553	0.000542363	0.00013482	0.00309029
25	3-Methyl-2-oxobutyric acid	BCAA pathway	0.0971999	138.15	GC	0.996261	1.91605	1.14475	10.3891	76.9336	212.093	28.1877	178.648	430.187	386.952	1	0.910701	0.999862	0.000310252	3.23747e-09	2.96063e-12	3.6598e-06	2.92447e-10	2.4758e-14	5.39013e-13
26	3-Methyl-2-oxovaleric acid	BCAA pathway	0.0921431	108.298	GC	0.710039	1.13614	0.682644	15.7452	131.132	346.902	42.1675	295.514	673.909	579.026	0.735192	1	0.50688	2.08811e-06	1.78746e-14	0	5.53429e-09	6.55032e-15	0	0
27	4-Methyl-2-oxovaleric acid	BCAA pathway	0.0471611	130.216	GC	2.3826	3.44468	4.25847	44.0349	310.245	770.792	136.59	790.271	1685.44	1396.79	0.0659566	0.000967098	0.000129648	3.69704e-14	0	0	0	0	0	0
28	Citraconic acid	BCAA pathway	0.17342	19.259	HILIC	1.2542	1.88095	3.02405	1.18493	1.70503	2.92532	1.67298	1.92129	2.79582	5.7475	0.942608	0.234155	0.0146067	1	0.396461	0.0163583	0.436613	0.219676	0.0197204	0.000169708
29	Isoleucine	BCAA pathway	0.0527328	201.063	GC	1.49681	1.54346	2.64226	15.8266	43.8385	71.5431	24.1188	69.3323	95.8319	119.132	0.0073661	0.00347473	5.54952e-09	0	0	0	0	0	0	0
30	Leucic acid	BCAA pathway	0.0412097	75.0012	GC	1.60467	1.31121	1.76328	2.71474	7.50378	12.4145	3.51776	12.721	54.7742	1174.67	0.0167562	0.339966	0.00376452	5.85581e-06	1.11022e-15	0	1.4643e-07	0	0	0
31	Leucine	BCAA pathway	0.0580545	210.245	GC	1.8482	2.02512	3.51625	14.3202	33.1283	53.5623	21.2208	54.1435	75.1869	98.8473	0.000247053	3.41846e-05	4.39329e-11	0	0	0	0	0	0	0
32	Methylmalonic acid	BCAA pathway	0.299621	9.00794	GC	1.05897	1.32885	1.5064	3.46679	6.50562	9.83516	3.54199	10.8938	16.1196	19.5185	0.99842	1	0.902801	0.0421343	0.00163713	0.000110328	0.0380407	6.5892e-05	4.21352e-06	6.12275e-06
33	Valine	BCAA pathway	0.0553828	232.712	GC	1.31153	1.28984	2.13097	6.72996	19.3204	33.0932	10.0925	31.1838	48.4337	67.9641	0.0719881	0.0985271	4.01616e-07	0	0	0	0	0	0	0
34	7-Ketodeoxycholic acid	Bile acid pathway	0.0885434	49.3875	GC	0.498316	0.438112	0.526418	0.336233	0.271149	0.445658	0.302504	0.308869	0.297059	0.299583	0.0121142	0.00281366	0.0260607	0.000106031	4.41055e-06	0.00187393	3.54883e-05	3.7065e-05	1.14775e-05	3.31008e-05
39	Glycocholic acid	Bile acid pathway	0.197653	125.458	HILIC	1.20794	1.22658	1.60106	0.536283	0.789933	2.04471	0.624122	1.45142	2.4796	2.58348	0.627968	0.563173	0.010719	0.00101703	0.436377	0.000161817	0.0137767	0.0553369	4.56072e-06	5.6458e-06
43	Taurocholic acid	Bile acid pathway	0.0596277	275.749	HILIC	0.935406	0.775816	1.2191	0.167609	0.128202	0.311435	0.149741	0.154215	0.222971	0.0926266	1	0.938163	0.982009	1.44567e-05	8.20184e-07	0.00147754	7.72158e-06	6.23357e-06	2.01759e-05	2.14641e-07
44	Taurodeoxycholic acid	Bile acid pathway	0.294525	72.2609	HILIC	1.03889	0.925432	1.15691	0.467184	0.431927	0.596563	0.607496	0.337793	0.39353	0.261333	0.999966	1	0.982652	0.0525798	0.035649	0.340212	0.337812	0.0035664	0.00725802	0.000346009
45	Tauroursodeoxycholic acid	Bile acid pathway	0.031725	37.7817	HILIC	1.08756	0.89668	1.33847	0.404596	0.260308	0.405508	0.313926	0.314405	0.281855	0.175051	0.998031	0.984537	0.397713	0.000114375	2.13686e-07	0.000140984	6.19149e-06	5.38293e-06	3.06926e-07	2.88989e-09
49	2-Aminobutyric acid	Cys/Met pathway	0.101577	4.13786e+06	SULF	0.784257	0.625766	0.869367	0.899873	1.48384	2.74291	0.960661	2.40392	4.81308	6.14939	0.669498	0.136442	0.988788	0.999491	0.336235	0.00010624	0.999998	0.000646112	2.27432e-08	1.66311e-08
50	2-Oxo-4-methylthiobutanoic acid	Cys/Met pathway	0.072766	302.578	GC	1.41812	1.13814	1.87193	14.8648	79.7139	167.243	32.7169	176.677	307.689	249.476	0.270732	0.968936	0.00934562	2.22045e-16	0	0	0	0	0	0
51	3-(Methyl thio)propionic acid	Cys/Met pathway	0.0896809	863858	HILIC	0.497063	0.401535	0.340804	0.862622	0.691202	0.663357	0.751541	0.615099	0.703453	0.719922	2.12295e-05	1.40715e-07	8.93223e-10	0.698762	0.0184374	0.00876722	0.107001	0.00152523	0.026909	0.048194
53	Cysteamine-HPE-AM	Cys/Met pathway	0.111243	278798	SULF	1.26063	1.27407	1.50922	2.33097	2.29941	1.79614	1.69771	1.93318	0.932558	0.865112	0.750395	0.665491	0.211726	0.000520375	0.000782406	0.0171976	0.0378015	0.00653561	0.999683	0.83557
56	Cysteine-SS-HPE-AM	Cys/Met pathway	0.136548	34.2597	SULF	1.03595	0.798627	0.808856	1.74551	2.11568	2.21273	1.33251	2.12691	2.25318	3.69319	1	0.751182	0.665835	0.0387839	0.00249354	0.00135374	0.524801	0.00243962	0.00112686	7.53203e-06
57	Cystine	Cys/Met pathway	0.205822	35.4757	HILIC	0.704104	0.727237	1.16008	1.19194	2.0299	5.37007	2.27883	8.67676	25.1269	28.0471	0.973107	0.946819	1	1	0.453918	0.00416076	0.595007	0.000295369	3.85566e-07	1.74292e-06
58	Ergothioneine-HPE-AM	Cys/Met pathway	0.108598	99711.1	SULF	0.6418	0.535703	0.268943	0.816517	0.442941	0.443397	0.831281	0.650092	0.428732	0.600462	0.326725	0.0488898	0.000102947	0.82768	0.0133203	0.0130929	0.975277	0.387784	0.0115359	0.205189
60	Homocysteic acid	Cys/Met pathway	0.0985648	60.2831	HILIC	1.28745	2.53159	1.83644	1.57021	1.40071	2.00824	1.38596	2.02651	2.4455	2.04417	0.934256	0.0346862	0.203504	0.637814	0.804139	0.125392	0.776648	0.178348	0.0398178	0.0963612
61	Homocysteine	Cys/Met pathway	0.251506	115.929	GC	1.18071	0.931216	1.89549	1.78987	4.71888	8.39475	3.23479	6.94817	13.239	26.906	1	0.999894	0.498859	0.996412	0.00587682	0.000119639	0.0604634	0.000433173	6.83434e-06	5.46171e-07
62	HS2O3-HPE-AM	Cys/Met pathway	0.128465	182.65	SULF	2.29485	2.47376	3.11631	3.06249	3.16108	3.18288	1.81405	3.24582	3.96527	5.58567	0.0674589	0.0592256	0.0253877	0.00936085	0.00644688	0.00570376	0.298045	0.00566069	0.00107128	0.00019798
63	Methionine	Cys/Met pathway	0.044664	316.591	GC	1.70045	1.77526	2.25479	18.3635	32.822	49.3002	23.7602	50.9222	60.332	73.7916	0.0101712	0.00504574	8.30473e-05	0	0	0	0	0	0	0
64	Methionine sulfoxide	Cys/Met pathway	0.0980505	173.103	HILIC	4.3815	5.79642	9.25322	8.12279	18.1058	25.4873	8.91252	20.6167	45.3043	61.6583	4.37075e-10	1.82609e-12	2.22045e-16	8.65974e-15	0	0	1.11022e-15	0	0	0
65	S-bis-HPE-AM	Cys/Met pathway	0.0675934	19.9849	SULF	0.852612	0.724787	0.652316	1.00627	0.782256	0.611736	0.603702	0.699945	0.401349	0.377853	0.982375	0.457865	0.107288	1	0.794924	0.14915	0.131417	0.439186	0.00147103	0.00056177
66	S-Methyl-5-thioadenosine	Cys/Met pathway	0.145067	202.589	HILIC	0.98139	0.682596	0.99288	0.877386	0.658711	0.672458	0.941406	0.661483	0.280681	0.133656	1	0.383359	1	0.995299	0.275464	0.410432	0.999988	0.337248	1.77726e-05	6.92006e-08
69	S-Sulfocysteine	Cys/Met pathway	0.236132	40.0472	HILIC	1.98389	3.01449	1.85936	3.56028	8.62898	10.7636	5.67794	10.5678	44.0041	65.5815	0.127293	0.0124469	0.340844	0.0154949	1.3692e-05	2.30148e-06	0.00024434	5.49111e-06	3.52072e-11	5.93581e-11
71	2-Hydroxyglutaric acid	Dicarboxylic acid	0.121827	14.4716	GC	0.931626	0.689242	0.672648	0.814553	0.794913	1.11312	1.03619	1.34534	1.25907	2.46482	0.99929	0.145831	0.191656	0.830063	0.663996	0.993481	1	0.490889	0.775321	0.000301488
82	Acylcarnitine(C16:0)	Fatty acyl carnitines	0.0534805	617863	HILIC	0.885672	0.74831	0.956771	0.704738	0.685288	0.984566	0.890995	0.746137	0.65403	0.374424	0.97499	0.335894	0.999839	0.153718	0.100647	1	0.926838	0.333888	0.0583171	2.00474e-05
85	Acylcarnitine(C2:0)	Fatty acyl carnitines	0.247494	17.1899	HILIC	0.108131	0.0716624	0.0843633	0.0538365	0.0467794	0.0445959	0.0693873	0.0443497	0.0448027	0.0494203	1.91092e-12	1.05471e-14	2.39808e-14	0	0	0	7.88258e-15	2.22045e-16	0	0
89	FFA(C16:0)	Free fatty acid	0.149261	12.215	GC	0.789268	0.843638	0.883943	1.10383	1.18061	1.1297	1.00885	1.44515	1.58386	2.4397	0.528749	0.799498	0.959684	0.99196	0.865801	0.979973	1	0.127344	0.036643	0.000106951
90	FFA(C18:0)	Free fatty acid	0.150162	11.2005	GC	0.760129	0.825517	0.802875	1.0975	1.11	1.00867	1.05366	1.47211	1.58574	2.83914	0.628996	0.845906	0.791742	0.999185	0.998082	1	1	0.261612	0.128679	0.000348819
91	FFA(C18:1)	Free fatty acid	0.0901847	286.858	GC	1.61612	1.6972	2.19085	1.30195	1.7226	2.04798	1.16075	1.8541	2.11097	2.87016	0.0330814	0.0161417	0.000376021	0.469752	0.0146877	0.00105916	0.880488	0.00429625	0.00116438	1.60364e-05
92	FFA(C18:2)	Free fatty acid	0.0707799	211.972	GC	1.75938	2.06302	2.36016	1.39402	1.67165	2.04656	1.38877	1.63435	1.84297	2.21662	0.0118036	0.00116823	0.000148351	0.28999	0.0249271	0.00129882	0.288461	0.0318386	0.0108721	0.000493659
93	Glucono-1,5-lactone	Glucose pathway	0.218453	21.0989	GC	2.08088	1.15376	2.6565	4.01349	5.78932	7.92311	4.63173	11.8529	17.3739	17.3826	0.169221	1	0.05581	0.00660293	0.000739199	0.000140678	0.00297296	1.64133e-05	8.10527e-07	5.11436e-06
94	Maltose	Glucose pathway	0.147488	85.8919	GC	0.117442	0.0479494	0.0235939	0.0942057	0.120558	0.0937127	0.135998	0.20982	0.196836	0.157127	8.88529e-10	1.08802e-14	0	8.11283e-10	1.27739e-09	1.8474e-11	8.1995e-08	2.08811e-06	4.05302e-07	3.79642e-07
95	Pyroglutamic acid	Glutathione pathway	0.0393904	21.3214	GC	0.977774	0.959972	0.909536	1.60928	2.16741	3.20979	1.74631	3.21348	4.04729	4.99583	0.999999	0.99983	0.873972	0.00116825	1.08712e-06	1.76665e-11	0.000258606	5.05107e-10	1.69864e-14	0
96	2-Oxobutyric acid	Gly/Ser/Thr pathway	0.190364	40.9202	GC	1.09726	1.34606	1.14508	2.03641	13.1315	29.2365	5.8572	35.0899	97.1135	52.2422	0.993542	0.835079	0.991676	0.0987957	2.95092e-07	1.23439e-10	0.000121669	7.87495e-10	4.44089e-15	2.03382e-11
97	Choline	Gly/Ser/Thr pathway	0.0548234	18.9126	HILIC	1.42868	1.56451	2.20003	1.90034	2.46573	3.62034	2.43405	3.0837	3.81778	3.92739	0.0154473	0.00267271	8.457e-07	3.17819e-05	5.72442e-08	6.54365e-13	4.71588e-07	1.18724e-09	7.64944e-14	4.54303e-13
98	Dimethylglycine	Gly/Ser/Thr pathway	0.0793821	11.0377	HILIC	1.4059	1.17101	1.97766	1.7102	2.08637	2.83755	1.8513	2.66518	3.32776	3.54044	0.10907	0.729024	0.000181871	0.00271479	6.1668e-05	5.90568e-08	0.000629395	9.93666e-07	1.44186e-09	1.57997e-08
99	Glycine	Gly/Ser/Thr pathway	0.0453835	52.6732	GC	1.42592	1.4678	2.17714	3.59021	11.1438	22.1967	5.1479	19.0193	40.9055	65.8619	0.0163828	0.0102961	1.06705e-06	2.08762e-11	0	0	4.44089e-16	0	0	0
100	Homoserine	Gly/Ser/Thr pathway	0.0535875	22.9565	GC	1.1209	0.99147	1.17914	1.15271	1.36399	1.92844	1.19896	1.89671	2.55944	3.69276	0.939915	1	0.684858	0.804886	0.116497	0.000149235	0.592727	0.000206696	2.8127e-07	1.56583e-09
101	O-acetyl-serine	Gly/Ser/Thr pathway	0.0657636	123.971	GC	0.601858	0.498643	0.538019	6.69372	16.844	29.7494	10.072	28.6329	39.2102	49.1431	0.00322912	7.0629e-05	0.000304204	2.22045e-16	0	0	0	0	0	0
103	Serine	Gly/Ser/Thr pathway	0.0561562	66.7813	GC	1.45974	1.49875	2.03288	8.52854	17.0791	28.0001	12.2453	33.0398	50.5405	68.2393	0.0535527	0.0326326	0.000154265	0	0	0	0	0	0	0
104	Threonine	Gly/Ser/Thr pathway	0.0501693	161.459	GC	0.592458	0.445658	0.524085	6.95044	17.5441	29.8169	9.70645	27.7807	37.5147	44.399	0.00306166	1.26131e-05	0.00026076	4.44089e-16	0	0	0	0	0	0
105	Glucose	Glycolysis	0.0591688	1572.85	GC	6.35381	4.85975	6.10261	8.34296	11.6201	15.2112	11.0136	17.0493	21.9767	13.5096	7.88258e-15	4.42402e-12	6.88338e-15	0	0	0	0	0	0	0
106	Lactic acid	Glycolysis	0.0599058	100.751	GC	0.825019	0.657481	1.17365	0.769625	1.243	1.39902	0.986657	1.99998	9.1674	254.771	0.977714	0.748986	0.999982	0.975559	0.994163	0.943476	0.960835	0.338273	7.12299e-06	0
107	Pyruvic acid	Glycolysis	0.0520208	11.2398	GC	0.893253	0.938221	0.95018	1.01091	2.04333	4.42776	1.43581	5.02741	23.2556	43.8716	0.985047	0.976359	0.999983	1	0.000567238	3.25439e-10	0.134521	8.91245e-10	0	0
108	Glycolic acid	Glyoxylate and dicarboxylate pathway	0.0504275	3.87869	GC	1.25835	1.38055	1.36839	1.45196	1.57579	1.89137	1.54956	1.80576	2.19363	3.08891	0.188886	0.0331035	0.0391807	0.0112683	0.0020836	2.06205e-05	0.00283015	8.16144e-05	4.38912e-07	1.31205e-09
109	Histidine	His pathway	0.128306	25150.4	GC	0.715934	0.303932	0.536209	1.22148	1.3508	3.3826	1.30155	2.92786	1.71706	1.04077	0.636813	0.000104971	0.0492892	0.986996	0.791902	0.000208944	0.874689	0.000867467	0.162478	1
113	3-Hydroxybutyric acid	Lipid pathway	0.0953441	6.86581	GC	1.06618	1.10396	1.03703	1.70159	2.1846	2.47887	1.62651	2.38448	2.29916	3.76725	0.999708	0.986326	1	0.0104664	0.000182956	1.87864e-05	0.025439	4.75742e-05	0.000143621	1.75418e-07
114	Ethanolamine	Lipid pathway	0.0534659	9.62205	GC	1.38774	1.60662	3.03987	2.40428	4.96904	7.53978	4.14311	8.11258	9.95014	13.7814	0.0165045	0.000538706	1.00492e-11	1.07248e-07	0	0	7.32747e-15	0	0	0
115	Glycerine	Lipid pathway	0.0435288	13.9967	GC	5.0537	6.87785	10.458	4.53986	8.39107	10.7395	4.01828	8.70279	11.3387	14.9013	2.639e-12	1.21014e-14	0	4.87293e-10	0	0	5.46571e-09	2.66454e-15	0	0
117	Glycerophosphoryl choline	Lipid pathway	0.15832	4.22631	HILIC	0.576369	0.480645	0.427731	0.769104	0.392976	0.257894	0.792265	0.292023	0.263931	0.244173	0.458077	0.285537	0.14346	0.991132	0.0468454	0.002416	0.998986	0.00800667	0.00597111	0.00178838
120	Lysine	Lys pathway	0.0605723	190.594	GC	0.94366	0.783854	0.94084	1.91327	3.3967	6.25967	2.55909	5.72806	8.80271	11.709	0.99988	0.297704	0.999606	0.000260354	2.47796e-09	2.77556e-15	3.50009e-06	7.48179e-13	0	0
122	N-Acetyl-asparatic acid	N-acetyl-amino acid	0.0937893	66.1255	GC	0.883552	0.686753	0.71334	0.439932	0.15121	0.173171	0.423513	0.212848	0.165354	0.212907	0.996445	0.312545	0.467978	0.0031395	1.50878e-09	6.21385e-09	0.0021146	5.95348e-07	2.32257e-09	2.01846e-06
123	N-Acetyl-beta-alanine	N-acetyl-amino acid	0.184668	105.87	GC	1.31079	1.06623	1.32858	1.00986	1.49017	2.06683	1.39334	1.8606	2.46674	3.57083	0.716262	0.999994	0.659808	1	0.29547	0.0121418	0.515244	0.0346452	0.0014635	3.07201e-05
125	N-Acetylleucine	N-acetyl-amino acid	0.295591	15.5093	GC	0.253474	0.823631	1.19921	0.567114	1.86795	3.73689	1.60307	3.63525	12.2535	21.9709	0.053346	0.998678	0.966084	0.580618	0.401443	0.0176298	0.565021	0.0139745	8.0057e-06	1.67798e-06
126	N-Acetylmethionine	N-acetyl-amino acid	0.138437	160.427	GC	0.643064	1.10589	0.469911	1.74288	4.81359	10.0797	2.81985	10.7639	26.2097	37.2575	0.208022	0.99925	0.0054759	0.0372821	7.78754e-08	6.57252e-13	0.000127533	1.87335e-11	0	0
127	N-Acetylornithine	N-acetyl-amino acid	0.10331	133.481	GC	0.750354	1.01209	0.91407	2.35314	3.24023	4.67999	2.32903	4.53149	5.02126	8.49306	0.468426	1	0.998038	0.00490288	8.37377e-05	6.63573e-07	0.0042564	2.67323e-06	3.92743e-07	6.19349e-09
128	N-Acetylthreonine	N-acetyl-amino acid	0.298476	32.9219	GC	0.562287	1.01729	0.872005	0.908236	1.03075	1.47647	0.797102	1.04291	2.04912	4.64885	0.141781	1	0.997725	0.999509	1	0.555433	0.909713	0.999998	0.0627136	4.01935e-05
129	N-Acetyltyrosine	N-acetyl-amino acid	0.209629	10.7405	GC	0.705551	1.31718	1.55689	1.0653	1.65671	2.4246	1.45362	1.78006	3.7764	6.40225	0.809741	0.960603	0.718254	0.999935	0.608955	0.146956	0.958962	0.601399	0.0109273	0.000467152
130	N-epsilon-Acetyllysine	N-acetyl-amino acid	0.211016	601.511	HILIC	1.53474	1.41176	1.69313	1.31511	1.58263	2.01313	1.45473	2.52359	2.84239	2.65981	0.0213886	0.0909659	0.00649909	0.225721	0.0137514	0.000178325	0.0671915	3.74203e-06	1.05079e-07	3.71867e-06
133	Nicotinic acid	Nicotinate and nicotinamide pathway	0.0623218	128.78	GC	3.43781	3.21844	3.67713	3.4203	3.67965	3.96489	3.15113	3.85002	3.52251	4.14751	1.22125e-14	1.3789e-13	7.77156e-16	3.65263e-14	2.22045e-16	0	9.66449e-13	1.58762e-14	6.66134e-16	0
136	4-Hydroxybenzoic acid	Phe pathway	0.141974	5.23509	GC	1.05357	0.895712	1.06269	1.13132	1.22972	1.92318	1.16702	1.53381	1.89385	2.8069	0.999952	0.930036	0.999395	0.920909	0.611796	0.000303812	0.857404	0.0183393	0.00042134	1.13922e-06
137	Phenylalanine	Phe pathway	0.0430516	1141.45	HILIC	1.02138	0.808726	1.25627	3.4693	4.5413	6.62162	4.70376	6.97603	8.69074	10.0525	1	0.569315	0.613565	1.34855e-06	3.06547e-09	1.5955e-12	2.77061e-08	3.44372e-11	7.54952e-15	1.66533e-15
138	Phenyllactic acid	Phe pathway	0.0521411	36.4465	GC	0.885021	1.01499	1.40818	3.98064	21.7271	38.4426	7.3723	22.323	61.8848	203.986	0.997698	1	0.812017	0.00163923	2.0697e-09	5.2367e-12	2.57744e-05	8.38709e-09	4.04121e-14	0
139	Phenylpyruvic acid	Phe pathway	0.135873	10.4638	GC	1.015	1.17187	0.519729	3.42769	11.1133	25.4352	5.81897	27.6084	43.0379	35.5932	0.768683	0.999999	0.54746	0.0608687	0.000136266	8.74777e-07	0.00456853	1.60347e-06	3.16557e-08	1.41195e-06
140	Quinic acid	Polyol	0.0816161	9.81473	GC	1.27651	0.968849	0.898981	0.81672	0.96239	1.51938	1.42149	1.91107	1.72824	2.58222	0.902123	0.997501	0.999869	0.96507	0.999996	0.41305	0.798528	0.0814886	0.188647	0.0042479
141	2-Dehydro-gluconic acid	PPP	0.113938	68.9746	GC	1.39606	1.46386	2.11736	2.60278	5.18618	8.57079	2.85745	6.36434	11.529	8.03935	0.107275	0.074583	9.26813e-05	5.46678e-06	1.41753e-12	0	2.17406e-06	1.25577e-12	0	1.11022e-16
142	Gluconic acid	PPP	0.137458	11.517	GC	0.76293	1.74652	1.19044	0.228545	0.481702	0.589812	0.7126	0.564683	8.92842	38.1242	0.996192	1	1	0.657324	0.996222	0.999996	0.987527	0.996594	0.0468525	0.000691476
143	Glyceric acid	PPP	0.126317	12.4945	GC	2.0302	2.05714	2.63047	2.39047	2.68145	3.84116	2.42577	3.19621	5.14721	6.05752	0.000731581	0.000845107	1.14327e-05	6.09154e-05	1.42569e-05	5.03969e-09	6.00778e-05	7.46932e-07	1.62074e-11	1.96763e-11
144	2-Hydroxybutyric acid	Propanate pathway	0.0707501	16.0132	GC	0.827094	0.841732	1.12919	1.71027	2.7524	4.04721	2.47605	4.40456	12.2755	69.2482	0.983072	0.996129	0.999026	0.632825	0.00620928	0.000251049	0.0141378	9.03252e-05	1.57545e-09	0
145	2'-Deoxyadenosine	Purine pathway	0.160641	1148	HILIC	0.255346	0.243176	0.173826	6.03645	2.20858	0.726241	12.461	1.73033	0.955861	0.342716	3.86592e-06	1.37886e-06	8.20692e-09	1.68359e-07	0.00401733	0.507526	1.75771e-12	0.0716788	0.999975	0.000119536
146	2'-Deoxyguanosine	Purine pathway	0.240302	158.235	GC	1.51227	1.19369	0.581563	43.8213	13.3604	5.31397	89.4717	12.1726	1.98294	1.1085	0.992221	0.482392	0.930542	1.76726e-05	0.00131489	0.0574673	2.23624e-06	0.00186564	0.776848	0.999998
149	7-Methylguanosine	Purine pathway	0.255156	18.4062	HILIC	0.274288	0.108072	0.0424165	0.210055	0.101649	0.0578172	0.212085	0.0817161	0.076448	0.0474037	0.14432	0.000579532	4.91067e-05	0.038786	0.00117672	0.0002044	0.0431632	0.000331461	0.000445569	6.03072e-05
151	Adenosine	Purine pathway	0.0780982	330.46	HILIC	0.233056	0.192814	0.0681606	0.124516	0.0490016	0.0344086	0.176189	0.153488	0.0747298	0.0481059	4.32789e-07	1.58111e-08	2.10942e-15	3.78141e-10	0	0	7.11122e-08	4.42408e-09	1.33227e-15	0
152	Guanine	Purine pathway	0.070951	5.60171	GC	1.40292	1.05783	0.835904	11.7904	5.47099	5.16125	23.3803	12.3973	12.9398	8.721	0.306419	0.999997	0.918308	6.21725e-15	4.97366e-10	4.61142e-10	0	3.4639e-14	0	8.93396e-13
153	Guanosine	Purine pathway	0.288044	6.63076	GC	0.928779	0.374843	0.247034	6.69418	1.20534	1.50671	6.1706	2.87727	1.32988	0.636829	0.999126	0.0265805	0.00976902	0.000584828	0.999295	0.900803	0.00115753	0.0733375	0.983098	0.697352
154	Hypoxanthine	Purine pathway	0.031715	66.6841	GC	2.73395	2.80586	4.04036	7.4974	16.7977	27.0821	11.0683	25.0054	34.5204	42.889	6.0036e-08	7.78603e-08	3.57514e-12	0	0	0	0	0	0	0
155	Inosine	Purine pathway	0.0690885	13.9761	GC	0.743891	0.533161	0.0956203	0.838112	0.251508	0.238662	0.76416	0.5556	0.27145	0.0955117	0.530825	0.0140621	9.23706e-14	0.857541	9.04197e-07	1.6557e-07	0.559245	0.029301	1.2299e-06	1.67066e-12
156	Uric acid	Purine pathway	0.134911	122.644	GC	0.797378	0.660519	0.774072	1.66111	2.44501	1.42965	0.990857	1.50932	1.4895	2.34906	0.987005	0.772129	0.987546	0.548343	0.168222	0.734717	1	0.596104	0.72959	0.0453862
157	Xanthine	Purine pathway	0.0393291	2.27478e+07	HILIC	2.04052	2.25976	3.43223	15.5844	26.6465	34.0892	19.7935	31.2888	39.4454	44.1982	0.000106397	2.12811e-05	1.14984e-09	0	0	0	0	0	0	0
158	Xanthosine	Purine pathway	0.107209	146427	HILIC	1.40671	1.29288	0.43182	3.82526	0.74118	0.541758	3.14603	1.50066	0.540569	0.27425	0.721085	0.999625	0.0274031	0.00039436	0.831362	0.166345	0.00231928	0.608213	0.149991	0.000393665
160	3-Hydroxypropanoic acid	Pyrimidine pathway	0.0771774	4.13159	GC	1.13757	1.19088	1.55887	1.62943	2.07848	1.56563	1.12159	1.45529	1.77245	2.32942	0.988315	0.962158	0.176528	0.174167	0.013048	0.139284	0.996202	0.282898	0.03628	0.00123867
162	Cytidine	Pyrimidine pathway	0.155812	495.281	HILIC	0.0607178	0.0358355	0.0327174	2.04827	0.529682	0.717741	2.60183	1.40865	0.598921	0.296314	6.76977e-06	3.47424e-08	3.70044e-08	0.468263	0.585293	0.958382	0.183891	0.989703	0.748924	0.0498604
163	Deoxycytidine	Pyrimidine pathway	0.236585	52.4535	GC	1.2755	0.875807	1.21864	8.26996	25.2608	35.4815	19.2954	34.3045	26.8808	30.3609	0.978298	0.998218	0.998368	2.94019e-06	1.0314e-12	2.05391e-14	4.83671e-10	1.94089e-12	1.04694e-13	4.36651e-13
164	Deoxyuridine	Pyrimidine pathway	0.154354	7.34858	HILIC	0.920841	1.62893	1.47771	15.3355	19.8852	12.507	30.408	18.504	3.50885	1.3938	0.999937	0.812962	0.995084	1.26541e-06	3.0936e-08	5.18008e-07	1.18364e-08	1.49725e-07	0.013177	0.953042
166	Orotic Acid	Pyrimidine pathway	0.0623829	2.08489e+07	HILIC	4.73266	5.78558	9.40368	37.4369	98.2914	120.162	41.0946	89.3568	116.323	114.926	2.79691e-08	2.97871e-09	1.31806e-12	0	0	0	0	0	0	0
167	Ribothymidine	Pyrimidine pathway	0.255383	10.4176	GC	9.73568	2.70076	6.27045	35.6679	49.5976	62.4235	63.8874	88.0692	44.6323	26.0624	2.82654e-11	0.000497012	5.2552e-09	0	0	0	0	0	0	0
168	Thymidine	Pyrimidine pathway	0.193926	233.283	GC	2.00052	2.13544	0.756935	7.33975	20.0473	12.4633	20.2283	9.14313	3.99909	1.99802	0.192078	0.254335	0.910915	2.36245e-05	3.75592e-09	8.67527e-08	4.19937e-08	5.95583e-06	0.00172044	0.384485
169	Thymine	Pyrimidine pathway	0.0649349	138.557	GC	1.86253	2.26103	4.39712	16.1774	91.1179	145.498	41.4901	124.199	140.866	181.389	0.000947086	2.85673e-05	1.79172e-11	0	0	0	0	0	0	0
170	Uracil	Pyrimidine pathway	0.0376516	5397.46	HILIC	2.54235	3.41272	5.35602	22.2388	35.6297	43.2563	26.9531	41.1203	52.177	54.5636	1.37794e-09	8.47322e-13	0	0	0	0	0	0	0	0
171	Uridine	Pyrimidine pathway	0.173514	15.5618	GC	1.37782	0.772581	0.160055	3.65471	1.30442	1.9928	3.24874	2.81301	1.69235	0.534468	0.50685	0.49896	3.99502e-10	8.7335e-06	0.681165	0.0114186	4.35661e-05	0.000139657	0.0748291	0.0213758
172	Riboflavin	Riboflavin pathway	0.100039	640126	HILIC	1.8363	2.15246	3.43886	2.91154	3.87165	4.9432	3.07801	4.21807	5.16568	7.21177	4.21153e-05	1.09596e-06	7.08988e-13	2.83704e-09	2.86438e-14	0	6.9442e-10	3.64264e-13	0	0
173	Shikimic Acid	Shikimate pathway	0.177546	53.3935	GC	1.44843	1.76806	0.97799	2.21465	3.47015	6.08862	2.59669	6.43726	8.24582	7.71999	0.994477	0.802118	0.998671	0.576127	0.106353	0.00558591	0.276223	0.00579826	0.00515296	0.00216597
176	Arabinose	Sugar related	0.0472621	1062.6	GC	2.74522	2.68467	4.59213	14.2767	35.1575	61.0924	14.1747	33.0023	35.1511	25.256	2.31089e-07	4.68102e-07	9.21374e-13	0	0	0	0	0	0	0
177	Cellobiose	Sugar related	0.0827782	6359.45	GC	0.191673	0.203363	0.305095	1.96187	4.58956	5.83211	3.5962	7.08234	7.80059	6.21261	4.73533e-09	1.11938e-08	4.45504e-06	0.00623609	4.46955e-08	3.13649e-10	5.09052e-06	4.9393e-10	1.40454e-12	3.84621e-09
178	Fructose	Sugar related	0.0666338	594.039	GC	1.71359	1.57713	2.25118	2.83862	6.2112	10.6567	3.4534	8.04971	12.9097	3.09176	0.000113435	0.00078064	6.78693e-08	1.30173e-09	0	0	2.88536e-12	0	0	5.33639e-11
179	Fucose	Sugar related	0.0641242	415.943	GC	2.484	2.50263	4.87731	18.8676	40.096	59.2524	26.8786	55.3306	76.1994	111.665	0.141371	0.116351	0.000259299	2.83232e-08	1.98785e-12	3.51941e-14	1.61696e-09	4.3785e-12	1.22125e-15	0
180	Galactose	Sugar related	0.0591708	808.058	GC	2.69503	3.15928	5.07782	19.3752	36.0201	55.4921	18.8677	35.5284	50.1587	73.0732	9.34756e-09	1.76216e-10	4.44089e-16	0	0	0	0	0	0	0
181	Glucuronic acid	Sugar related	0.0609539	190.729	GC	1.64594	1.39115	1.77326	5.68272	7.48553	12.5739	4.86944	9.37343	15.2271	22.1027	0.194655	0.586956	0.107549	6.99775e-06	3.7933e-07	3.01567e-10	3.12878e-05	6.21374e-08	2.26754e-11	1.03838e-11
182	Inositol	Sugar related	0.0551556	238.867	GC	1.49706	1.58902	2.60141	1.90686	3.88841	7.46724	2.31562	5.81147	12.8534	22.8491	0.0285447	0.009619	1.03927e-06	0.000462744	2.8736e-10	1.11022e-16	1.78921e-05	1.02651e-12	0	0
183	Maltotriose	Sugar related	0.161081	337.1	GC	0.0142191	0.0122282	0.00845649	0.0196443	0.0182607	0.0169348	0.0259252	0.0331419	0.034108	0.0156965	1.11022e-16	0	0	5.66214e-15	1.11022e-16	2.22045e-16	4.13003e-14	1.07256e-11	5.16254e-14	0
184	Ribitol	Sugar related	0.145046	84.7748	GC	1.93705	1.67051	2.55412	5.05203	10.0172	14.801	5.5097	10.3238	18.0571	28.3776	0.0299281	0.133501	0.00266581	6.9218e-06	5.39973e-10	1.95466e-12	2.46229e-06	2.94337e-09	7.62723e-14	9.99201e-16
185	Ribose	Sugar related	0.0445555	458.836	GC	4.23997	4.07941	5.42602	16.7235	32.7163	48.6294	20.4937	43.7016	60.7744	35.5099	1.2501e-11	6.5243e-11	3.21965e-14	0	0	0	0	0	0	0
186	Sucrose	Sugar related	0.241366	97.2207	GC	0.0793979	0.0421837	0.0230164	0.00524905	0.00535399	0.00443183	0.0407483	0.1928	0.00474583	0.048171	0.293339	0.0607545	0.0141748	0.00216044	0.00129797	0.00157487	0.035921	0.0160224	0.00176191	0.0713117
188	2-Oxoglutaric acid	TCA cycle	0.100418	29.0631	GC	1.18784	1.64148	1.65452	2.97119	16.9695	42.8057	7.33114	37.5999	93.1648	132.017	0.999989	0.407267	0.290859	0.00472325	5.23815e-10	2.79776e-14	5.02851e-06	6.1664e-12	0	0
189	Citric acid	TCA cycle	0.0942661	2.33572	GC	0.534505	0.288407	0.457522	2.36106	0.715254	1.04754	0.882231	2.0324	1.21157	1.72336	0.485037	0.0188729	0.269391	0.785155	0.956241	1	0.999989	0.741997	0.998215	0.626958
190	Fumaric acid	TCA cycle	0.058462	10.9798	GC	1.213	1.09496	1.21969	3.03997	5.22174	8.21941	5.41386	11.1498	12.6638	7.32746	0.630747	0.979911	0.620899	4.12872e-07	4.6374e-13	0	1.64158e-12	0	0	1.11022e-16
191	Malic acid	TCA cycle	0.0504147	50.9335	GC	1.34132	1.33371	2.87795	10.6216	23.3615	48.2662	19.7227	47.1042	62.0101	53.0548	0.677178	0.785914	0.000582738	2.11156e-09	9.76996e-15	0	1.38334e-13	1.11022e-16	0	0
193	3-Indoleacetic acid	Trp pathway	0.0873125	138.901	GC	0.860796	0.806235	0.792198	0.913027	0.906394	1.16772	0.943148	1.03049	1.66608	3.3285	0.802842	0.432427	0.273732	0.992161	0.985633	0.71064	0.999634	0.999982	0.00231434	8.99558e-09
194	5-HIAA	Trp pathway	0.235626	3.28388	GC	0.228733	0.18392	0.257868	0.240318	0.279584	0.444604	0.391637	0.685046	0.770462	0.901034	0.0088602	0.0024618	0.0272819	0.0137719	0.0422176	0.578854	0.31587	0.999999	1	0.995094
200	Tryptophan	Trp pathway	0.0556777	302428	GC	0.930022	0.936566	1.01504	4.88166	11.1191	17.8508	8.32689	21.7926	28.3022	37.7773	0.993549	0.994822	1	8.65974e-15	0	0	0	0	0	0
201	3,4-Dihydroxyphenylacetic acid	Tyr pathway	0.0770174	2366.07	GC	0.798925	0.609078	0.749481	0.6185	0.592072	0.90749	0.641144	0.667834	0.488931	0.240087	0.831426	0.0945706	0.651136	0.137783	0.0651446	0.997882	0.165269	0.283548	0.00718318	3.20716e-06
203	4-Hydroxyphenyllactic acid	Tyr pathway	0.159479	12.7214	GC	0.830148	0.697692	0.815753	2.42602	14.4003	25.4677	3.48837	13.4571	27.3543	46.0797	0.999956	0.755855	0.994232	0.00192601	1.91558e-12	3.21965e-15	7.99087e-05	1.12543e-10	1.11022e-16	0
207	Tyramine	Tyr pathway	0.0395138	5.27142	GC	1.09398	0.954672	1.32512	1.01369	1.5081	1.80147	1.24459	2.40433	3.28678	14.6487	0.999703	0.999755	0.565642	1	0.218684	0.0173803	0.810094	0.000332382	3.52663e-06	0
208	Tyrosine	Tyr pathway	0.0522141	325.787	GC	0.887696	0.741744	1.00743	2.37095	4.28985	6.92399	3.17203	6.89225	8.98762	9.85719	0.850703	0.0630374	1	1.07004e-06	2.42029e-14	0	2.81417e-09	0	0	0
209	Tyrosol	Tyr pathway	0.109112	112.002	GC	1.08552	1.10241	1.02811	1.05215	0.947566	1.01773	1.08506	1.07551	1.36335	2.13257	0.962655	0.9206	0.99993	0.996389	0.999296	0.999991	0.949941	0.970269	0.0479233	6.10952e-06
216	Pantothenic acid	Vitamin	0.100743	53.2779	GC	2.76855	2.74801	4.51245	5.30361	6.46953	8.1125	5.06437	7.43511	7.09145	8.61331	1.94751e-09	5.00193e-09	2.88658e-15	1.11022e-16	0	0	7.77156e-16	0	0	0
218	Pyridoxine	Vitamin	0.157088	88643.3	HILIC	1.36337	1.367	1.34458	1.56558	1.7362	1.78957	1.10119	1.59508	1.79947	3.16887	0.492115	0.540181	0.535221	0.128165	0.0623745	0.0265965	0.999018	0.12966	0.0366934	2.67729e-05
219	Thiamine	Vitamin	0.126504	426.294	HILIC	5.93768	7.18697	7.969	5.94569	7.05665	8.05148	6.1418	6.84682	7.30067	6.17521	2.85327e-14	2.77556e-15	0	1.28564e-13	2.22045e-16	0	3.86358e-14	8.63754e-14	0	1.79856e-14
220	1,2,3-propanetricarboxylic acid	Others	0.0897796	41.5685	GC	0.588102	0.611083	0.572786	0.968714	1.06821	1.74766	1.59633	1.95562	2.33564	5.55279	0.3241	0.350783	0.270125	0.998871	1	0.220377	0.375951	0.0953672	0.0241918	2.05801e-05
222	2-Hydroxyhippuric acid	Others	0.286726	94962.4	HILIC	0.826228	0.828558	0.893064	0.784635	0.633781	0.557997	0.840823	0.831067	0.310457	0.475408	0.999941	0.983717	1	0.997533	0.593358	0.413401	0.999552	0.999901	0.00383668	0.149754
224	3,4-Dihydroxybenzoic acid	Others	0.143426	47.4168	HILIC	2.71665	2.79772	3.88773	5.35965	3.91366	5.34567	4.4707	6.10658	10.0196	17.6085	0.00448802	0.00465435	0.00044686	2.14283e-05	0.000164115	5.60776e-06	7.12437e-05	3.21827e-06	5.34837e-09	2.72236e-10
226	4-Ethylphenylsulfate	Others	0.266631	31.0958	HILIC	0.498586	0.400372	0.441508	0.661261	0.350748	0.279051	0.213407	0.263994	0.166224	0.235855	0.449344	0.126578	0.286518	0.480805	0.0491154	0.0227027	0.00447207	0.0176712	0.000800114	0.00926341
229	Ferulate	Others	0.0623615	45.1759	GC	1.22463	1.07098	1.23674	3.51453	9.16699	15.7173	4.37917	10.9015	19.0117	27.663	0.991306	1	0.948127	3.0973e-05	1.06367e-10	2.74225e-14	7.03905e-06	1.35864e-10	5.55112e-16	0
233	p-Cresol sulfate	Others	0.0519662	4.42059e+06	HILIC	1.69086	1.61562	1.93133	2.09658	1.20742	1.87886	1.46778	1.40656	1.27349	1.22952	0.0460553	0.109517	0.00835641	0.00232659	0.848978	0.00931017	0.237098	0.281312	0.611216	0.754355
235	p-Hydroxybenzaldehyde	Others	0.17493	95.7855	HILIC	1.2606	1.49196	2.4144	1.37912	6.57276	24.472	3.56374	17.5091	100.402	207.765	0.545165	0.111955	0.000140543	0.258623	5.02374e-11	0	2.94789e-06	2.22045e-16	0	0
237	Tartronic acid	Others	0.113133	29.9712	GC	0.644076	0.637359	0.600699	4.59481	11.075	19.5186	6.2276	17.3212	25.4177	30.5092	0.105433	0.163574	0.0526128	9.61295e-07	4.0512e-13	2.22045e-16	3.34925e-08	4.36318e-14	0	0
238	Taurolithocholic acid	Others	0.182056	104417	HILIC	1.37648	1.54762	2.38453	1.36111	1.25003	1.89162	1.79304	1.55091	1.32516	0.426712	0.970832	0.90742	0.165382	0.975506	0.998076	0.497181	0.626678	0.816285	0.998322	0.0202149
240	Urobilinogen	Others	0.05901	6026.94	HILIC	0.779877	0.790009	0.592422	0.829147	0.503624	0.435468	1.00254	0.636242	0.204058	0.0725464	0.627142	0.636074	0.0322426	0.841864	0.00377583	0.00048935	1	0.085013	9.67758e-10	0
