# Supplementary material for: Investigation of Storage Conditions and Quality Control Markers for Metabolites and Lipids in Human Feces
Source: Metabolites. 2026 Feb 4;16(2):113. doi: 10.3390/metabo16020113 (PMC12942472; doi:10.3390/metabo16020113)
Supplement: Supplementary file 1 [file metabolites-16-00113-s001.zip › Table S4.xlsx]

## Sheet: Table S4
										Fold change										Dunnett P-value
index	m/z	rt	polarity	z	metabolite	class	categoly	CV	S/N	－20°C 1w	－20°C 2w	－20°C 1m	4°C 6h	4°C 24h	4°C 48h	RT 2h	RT 6h	RT 24h	RT 48h	－20°C 1w	－20°C 2w	－20°C 1m	4°C 6h	4°C 24h	4°C 48h	RT 2h	RT 6h	RT 24h	RT 48h
16	384.311	5.73665	Neg	-1	NAE(18:1)	NAE	anandamide related	0.201729	83.1337	1.02739	0.748311	0.538282	0.582638	0.453977	0.861483	0.807767	0.901278	0.888712	0.797948	1	0.818689	0.115641	0.210901	0.0268099	0.996099	0.958525	0.999786	0.999378	0.943645
104	277.217	4.69614	Neg	-1	FA(18:3)	FA	fatty acid	0.112718	548.979	2.26343	3.63181	3.88666	3.45287	2.52436	2.90969	1.81627	2.09706	1.51188	1.16745	0.0613724	0.00145836	0.000793444	0.0022162	0.0270779	0.00884042	0.263961	0.105532	0.64889	0.99848
110	305.248	5.55814	Neg	-1	FA(20:3_ω9)	FA	fatty acid	0.222114	231.48	0.80064	0.547161	0.516957	0.497395	0.388623	0.595929	0.632975	0.63621	0.537711	0.573246	0.96196	0.169055	0.111524	0.0826613	0.0101405	0.299775	0.427983	0.440239	0.149084	0.232961
111	303.232	5.09019	Neg	-1	FA(20:4)	FA	fatty acid	0.106772	357.6	0.75069	0.775779	0.634986	0.714965	0.745375	0.696724	0.818015	0.749236	0.728824	0.468593	0.287905	0.412324	0.0280102	0.157024	0.264786	0.110788	0.662796	0.281302	0.201028	0.000219061
114	319.264	5.49368	Neg	-1	FA(21:3)	FA	fatty acid	0.147106	10000	2.26431	3.30665	3.14977	1.79586	2.16419	2.61674	1.6454	2.07207	1.91273	2.2925	0.115917	0.00916064	0.0128871	0.401284	0.151569	0.0463135	0.577012	0.193979	0.296263	0.10747
122	327.232	4.99957	Neg	-1	FA(22:6)	FA	fatty acid	0.123139	33.3884	0.859924	0.915935	0.738283	0.803953	0.72668	0.76948	0.853427	0.865132	0.784844	0.459562	0.967024	0.999315	0.47966	0.801881	0.424203	0.636956	0.95629	0.974196	0.713562	0.00223357
140	299.259	5.22126	Neg	-1	FA[aOH](18:0)	FA[aOH]	fatty acid	0.121111	208.898	0.994197	1.43971	1.01071	1.43133	1.48055	1.2673	1.42105	1.31808	1.05434	0.293991	1	0.74878	1	0.762615	0.680615	0.966392	0.779257	0.922333	1	0.00209628
162	1235.8	8.50726	Neg	-1	GM3(d18:1/22:0)	GM3	ganglioside	0.193434	10000	0.985553	0.688413	0.799334	0.746997	0.736757	0.853614	0.992233	0.84082	0.674109	0.270377	1	0.927537	0.997289	0.982623	0.976697	0.999842	1	0.999654	0.905027	0.0187209
163	1249.81	8.81286	Neg	-1	GM3(d18:1/23:0)	GM3	ganglioside	0.164077	10000	0.694416	0.555333	0.666164	0.692777	0.607747	0.74763	0.792549	0.626094	0.594517	0.224916	0.924033	0.553822	0.8733	0.921596	0.722238	0.978982	0.995435	0.775401	0.681406	0.00469897
164	1151.7	7.09817	Neg	-1	GM3(d34:1)	GM3	ganglioside	0.203479	10000	0.683647	0.470729	0.601995	0.611063	0.582677	0.869463	0.530974	0.616531	0.583587	0.257374	0.951255	0.421092	0.810606	0.831864	0.761474	0.999977	0.609662	0.843898	0.76392	0.0282837
165	1179.74	7.48477	Neg	-1	GM3(d36:1)	GM3	ganglioside	0.121156	10000	0.876101	0.72291	0.669035	0.704885	0.765945	0.949382	0.882974	0.762731	0.724386	0.275461	0.99961	0.857236	0.686659	0.806463	0.944746	1	0.999768	0.939912	0.861088	0.0016886
166	1263.83	9.13832	Neg	-1	GM3(d42:1)	GM3	ganglioside	0.111989	10000	0.891047	0.75355	0.718751	0.746361	0.67602	0.734659	0.897212	0.7091	0.692846	0.21734	0.999992	0.986646	0.964928	0.983398	0.912541	0.976808	0.999995	0.955868	0.937124	0.00563323
167	1261.82	8.50029	Neg	-1	GM3(d42:2)	GM3	ganglioside	0.236875	10000	0.916381	0.640727	0.644948	0.770462	0.716374	0.77949	0.963471	0.646319	0.546109	0.153611	0.999996	0.689962	0.704098	0.973533	0.899468	0.980052	1	0.708597	0.364684	8.23207e-05
168	1251.79	8.34747	Neg	-1	GM3[O](d40:1)	GM3[O]	ganglioside	0.184252	10000	0.823445	0.775501	0.611876	0.754903	0.695355	0.651459	1.02081	0.630783	0.646662	0.307636	0.998992	0.992315	0.749208	0.984811	0.931556	0.851462	1	0.801129	0.840501	0.0352079
173	737.396	4.77389	Neg	-1	DGMG(18:2)	DGMG	glyceroglycolipid	0.106466	10000	0.925941	0.583521	0.603514	0.416808	0.163317	0.187421	0.338625	0.21257	0.149149	0.0892748	0.999953	0.122968	0.165411	0.00401241	8.94729e-08	2.09967e-07	0.000440123	3.0849e-06	9.52899e-09	3.50159e-10
180	862.579	8.46876	Neg	-1	EPMGDG[e](34:2e)	EPMGDG[e]	glyceroglycolipid	0.0535607	10000	1.00908	0.947735	0.808906	1.15617	1.19986	0.786071	0.985778	0.782089	0.496007	0.352823	1	1	0.988048	0.999309	0.995905	0.973147	1	0.969533	0.159883	0.0143647
187	895.59	8.39875	Neg	-1	GPMGDG[e](18:1e/16:0)	GPMGDG[e]	glyceroglycolipid	0.225906	7.67449	0.96196	0.973482	0.760361	0.934622	1.07278	0.742807	0.933594	0.731784	0.700889	0.117852	1	1	0.994198	1	1	0.989723	1	0.985717	0.967958	0.000458518
188	893.574	7.93032	Neg	-1	GPMGDG[e](18:2e/16:0)	GPMGDG[e]	glyceroglycolipid	0.0413061	168.81	0.905715	0.830049	0.83091	1.03877	0.930277	0.671978	0.821787	0.582294	0.495092	0.445036	0.999947	0.991379	0.991693	1	0.999997	0.639264	0.987684	0.311781	0.107292	0.0482089
189	865.543	7.48162	Neg	-1	GPMGDG[e](32:2e)	GPMGDG[e]	glyceroglycolipid	0.0756417	10000	0.865052	0.800381	0.783191	0.917617	0.878984	0.678021	0.707943	0.533039	0.49383	0.456271	0.99611	0.939176	0.902804	0.999948	0.998406	0.514806	0.640122	0.092559	0.047667	0.0230366
201	555.283	4.77175	Neg	-1	SQMG(16:0)	SQMG	glyceroglycolipid	0.191976	17.1201	1.07032	0.739726	1.1134	0.767893	0.73124	0.83601	0.864447	0.456423	0.407317	0.258701	0.994723	0.0649423	0.912932	0.130556	0.0518309	0.487729	0.703223	2.25337e-06	3.51973e-08	2.78411e-12
203	530.474	8.3948	Pos	1	DG(12:0/16:0), DG(14:0/14:0)	DG	glycerolipid	0.153817	11.4329	1.10459	0.926234	0.773334	1.04879	0.798856	0.607166	1.05883	0.625766	0.597309	0.428839	0.999859	0.999986	0.894206	1	0.946486	0.285998	0.999999	0.347896	0.255754	0.0165812
208	610.539	9.49295	Pos	1	DG(16:0/18:2)	DG	glycerolipid	0.122058	590.439	0.863177	0.700177	0.379861	1.05618	0.667356	0.386631	1.09623	0.794893	0.505156	0.519592	0.999646	0.871356	0.0476345	1	0.785282	0.0534007	0.999995	0.989228	0.257697	0.297338
216	634.539	9.07595	Pos	1	DG(18:2/18:2)	DG	glycerolipid	0.086302	1403.28	0.720807	0.618003	0.250892	1.10253	0.646958	0.428112	1.04827	0.707196	0.513439	0.473679	0.92985	0.666853	0.00390524	0.999994	0.759116	0.124846	1	0.907014	0.320963	0.215868
217	630.505	8.24513	Pos	1	DG(18:3/18:3)	DG	glycerolipid	0.10641	149.366	0.564928	0.666059	0.213145	2.13804	0.768076	0.606857	1.03082	0.622688	0.50477	0.299319	0.84196	0.972194	0.0355148	0.589188	0.998679	0.913787	1	0.934002	0.696222	0.143139
218	428.334	6.06833	Pos	1	DG(3:0/18:2)	DG	glycerolipid	0.29215	16.3538	7.76217	6.4715	4.3901	0.809488	0.649515	0.743694	0.928139	0.880461	0.793745	0.779575	1.02766e-07	9.46688e-07	3.47259e-05	0.961253	0.432418	0.804556	0.999989	0.998862	0.936828	0.907801
219	444.368	6.62294	Pos	1	DG(4:0/18:1)	DG	glycerolipid	0.249342	3.76433	3.14032	2.0753	1.84604	0.642193	0.334829	0.409011	1.17434	0.580536	0.536421	0.300307	0.0014361	0.0588037	0.147281	0.446749	0.00218908	0.0143153	0.994993	0.240098	0.136745	0.000902822
221	415.306	5.89544	Neg	-1	MG(18:1)	MG	glycerolipid	0.127904	10000	1.56508	1.04983	0.71252	1.25401	1.00251	0.927194	1.25654	1.37291	0.96754	0.149396	0.146595	0.999997	0.39583	0.799407	1	0.999854	0.792517	0.468387	1	6.88682e-09
222	413.29	5.4935	Neg	-1	MG(18:2)	MG	glycerolipid	0.0858087	697.566	1.20909	0.809445	0.493153	1.37022	0.798545	0.769536	1.01137	1.01741	0.519939	0.0956549	0.91496	0.860421	0.0087302	0.498588	0.819554	0.691434	1	1	0.0167169	7.66132e-12
229	373.295	6.23601	Neg	-1	MG[p](16:0p)	MG[p]	glycerolipid	0.144231	127.321	1.20018	0.953186	0.831533	0.767215	0.981593	1.37657	1.18652	1.67462	2.17237	2.98592	0.982524	1	0.981251	0.867766	1	0.72818	0.988604	0.23851	0.0276282	0.00137029
230	399.31	6.32951	Neg	-1	MG[p](18:1p)	MG[p]	glycerolipid	0.159521	232.224	1.12367	1.28325	1.43367	1.17181	1.94261	2.12486	1.47994	2.60484	3.75673	3.34107	0.997089	0.77579	0.402369	0.975791	0.0209671	0.00751467	0.314688	0.000665198	5.28285e-06	4.88404e-05
231	397.294	5.49393	Neg	-1	MG[p](18:2p)	MG[p]	glycerolipid	0.0713914	10000	2.46717	3.96999	3.62405	2.2306	2.54033	3.4113	1.78964	2.76041	2.37381	2.36695	0.0351931	0.00081633	0.00163913	0.0735585	0.0283221	0.00276219	0.300101	0.0148861	0.047124	0.0480511
232	395.279	5.23941	Neg	-1	MG[p](18:3p)	MG[p]	glycerolipid	0.116666	660.971	3.19513	4.8324	4.26678	2.52971	3.30738	4.12875	2.31042	3.53976	2.73464	2.17021	0.00378653	0.000128991	0.000331474	0.0252863	0.00277469	0.00044699	0.0504358	0.00163142	0.0137101	0.079677
233	656.579	11.5291	Pos	1	TG(12:0/12:0/12:0)	TG	glycerolipid	0.079663	41.4008	0.928937	1.19507	0.671622	1.47848	0.54939	1.26005	0.785336	0.44371	0.295145	0.497365	1	0.999735	0.92542	0.932006	0.631227	0.997797	0.996912	0.306785	0.0458564	0.465745
237	822.75	15.6798	Pos	1	TG(14:0/16:0/18:1), TG(16:0/16:0/16:1)	TG	glycerolipid	0.113804	9.37662	1.23567	0.983001	0.740947	0.996308	0.658835	0.584925	1.08635	0.603558	0.428769	0.583675	0.98441	1	0.890622	1	0.630194	0.360628	0.999993	0.424554	0.0467151	0.356269
248	872.768	15.5271	Pos	1	TG(16:0/18:2/18:2)	TG	glycerolipid	0.0902543	1642.57	0.700247	0.559972	0.253978	1.1444	0.666999	0.434076	0.81014	0.561646	0.355657	0.499543	0.917819	0.527033	0.00696897	0.999927	0.852064	0.171303	0.997085	0.532635	0.0572333	0.334099
250	868.734	14.8507	Pos	1	TG(16:0/18:3/18:3)	TG	glycerolipid	0.147221	10000	0.470885	0.528172	0.190394	3.91819	0.773403	0.52721	0.790787	0.45189	0.311141	0.361396	0.658058	0.804232	0.032526	0.103755	0.99933	0.802114	0.999685	0.603134	0.209771	0.336834
262	900.799	15.8937	Pos	1	TG(18:1/18:1/18:2)	TG	glycerolipid	0.120925	1627.49	0.759316	0.542082	0.313551	0.775529	0.550268	0.485686	0.895268	0.705755	0.416502	0.591655	0.978436	0.445747	0.0231495	0.987149	0.472877	0.275995	0.999985	0.918775	0.125768	0.612608
266	898.784	15.5859	Pos	1	TG(18:1/18:2/18:2)	TG	glycerolipid	0.0636738	1226.78	0.713094	0.566906	0.249561	0.980107	0.642958	0.522512	0.83858	0.644363	0.375737	0.571055	0.937454	0.551472	0.0062714	1	0.791842	0.405426	0.999295	0.795624	0.0789558	0.565385
268	928.828	16.2774	Pos	1	TG(18:1/18:2/20:1), TG(18:2/18:2/20:0)	TG	glycerolipid	0.0726982	394.238	0.768588	0.58359	0.281134	0.879509	0.635544	0.444959	0.895936	0.732695	0.412242	0.496948	0.991471	0.682866	0.0240858	0.999976	0.827518	0.258279	0.999994	0.974585	0.182694	0.405158
273	896.769	15.2382	Pos	1	TG(18:2/18:2/18:2), TG(18:1/18:2/18:3)	TG	glycerolipid	0.0892649	1264.99	0.561738	0.52434	0.191007	1.20792	0.610444	0.464812	0.77375	0.484551	0.317703	0.496193	0.557606	0.434298	0.00134422	0.998953	0.715387	0.260539	0.989729	0.313778	0.0340256	0.347224
274	894.753	14.8837	Pos	1	TG(18:2/18:2/18:3)	TG	glycerolipid	0.117254	649	0.419829	0.399228	0.145902	2.64761	0.744576	0.398319	0.714165	0.382605	0.253034	0.387812	0.510626	0.448747	0.0106132	0.385735	0.998026	0.446165	0.994681	0.399856	0.101856	0.414914
275	926.812	15.9825	Pos	1	TG(18:2/18:2/20:1)	TG	glycerolipid	0.0435441	10000	0.660357	0.504162	0.247812	0.829127	0.665029	0.398715	0.875577	0.722133	0.345184	0.492996	0.847791	0.366174	0.00696168	0.998979	0.858459	0.119229	0.999945	0.953468	0.0535795	0.332912
279	892.735	14.4442	Pos	1	TG(18:2/18:3/18:3)	TG	glycerolipid	0.166708	10000	0.377479	0.425683	0.130483	3.45845	0.711779	0.435944	0.728326	0.348888	0.268274	0.309871	0.450169	0.592889	0.010964	0.21144	0.996322	0.622684	0.997838	0.366667	0.166161	0.261285
281	890.719	13.9102	Pos	1	TG(18:3/18:3/18:3)	TG	glycerolipid	0.171518	10000	0.400682	0.453464	0.107085	2.19071	0.593155	0.55161	0.822092	0.426346	0.31325	0.321516	0.496446	0.650988	0.00394409	0.659516	0.93467	0.877253	0.999955	0.57257	0.250802	0.271586
289	764.672	13.9	Pos	1	TG(44:2)	TG	glycerolipid	0.111897	4.10227	0.812755	0.649406	0.311462	0.967735	0.517349	0.547036	1.0168	0.560318	0.364102	0.609028	0.998513	0.856988	0.0420701	1	0.465696	0.562233	1	0.605312	0.0974415	0.755149
293	820.735	15.3001	Pos	1	TG(48:2)	TG	glycerolipid	0.0355068	5.40895	0.915327	0.690749	0.537987	1.20531	0.489615	0.463828	0.936895	0.546893	0.373494	0.535301	0.999993	0.802304	0.285687	0.996	0.166578	0.119005	1	0.31161	0.0270667	0.277747
296	844.733	15.0042	Pos	1	TG(50:4)	TG	glycerolipid	0.158287	49.0451	0.644307	0.519993	0.317258	1.16162	0.596484	0.367523	0.78258	0.511502	0.345913	0.511762	0.842823	0.469422	0.0453611	0.999899	0.714685	0.100004	0.99455	0.442295	0.0727585	0.443003
301	858.75	15.3071	Pos	1	TG(51:4)	TG	glycerolipid	0.147721	10000	0.661832	0.429589	0.229132	1.01456	0.61599	0.350557	0.722238	0.424819	0.333546	0.430496	0.887671	0.22613	0.00755714	1	0.782293	0.0843146	0.967862	0.215128	0.0649442	0.228113
306	924.798	15.71	Pos	1	TG(56:6)	TG	glycerolipid	0.110184	10000	0.516307	0.455879	0.220933	1.40491	0.795065	0.389242	0.77531	0.468302	0.282113	0.397428	0.604808	0.417637	0.0169966	0.980071	0.998833	0.235905	0.997373	0.455421	0.0575991	0.255562
309	954.844	16.3257	Pos	1	TG(58:5)	TG	glycerolipid	0.151835	10000	0.556808	0.335669	0.13232	0.966426	0.80397	0.174495	0.89308	0.61811	0.203717	0.331671	0.948261	0.475443	0.032889	1	0.999971	0.0815018	1	0.984054	0.130902	0.463398
318	1010.91	16.868	Pos	1	TG(62:5)	TG	glycerolipid	0.218936	10000	0.783976	0.43545	0.130044	0.424592	0.584223	0.1124	0.840721	0.564668	0.19275	0.244667	0.999955	0.799941	0.0458489	0.776465	0.977763	0.0288282	0.999998	0.967705	0.146541	0.272429
327	912.761	13.1955	Pos	1	TG[sn3+O](18:2/18:2/18:2), TG[sn3+O](18:2/18:3/18:1)	TG[sn3+O]	glycerolipid	0.108553	10000	0.771379	0.549388	0.260657	0.900413	0.573091	0.427444	0.766829	0.520726	0.330326	0.599419	0.989796	0.530463	0.0111862	0.999995	0.608942	0.184179	0.988128	0.436861	0.0465157	0.693544
329	916.792	14.3546	Pos	1	TG[sn3+O](54:4)	TG[sn3+O]	glycerolipid	0.0838527	10000	0.800833	0.5715	0.285519	0.623186	0.466104	0.443949	0.793835	0.524114	0.295484	0.548276	0.998398	0.699749	0.0387305	0.836649	0.371509	0.308512	0.997836	0.552125	0.0464485	0.628795
330	1277.93	14.0797	Neg	-1	CL[e/e](30:1/31:1)	CL[e/e]	glycerophospholipids	0.263169	10000	1.01766	1.45826	0.891497	1.20801	1.12021	1.11262	1.15112	0.810785	0.390088	0.166832	1	0.920076	0.99999	0.99924	0.999991	0.999995	0.999939	0.998247	0.132038	0.00097965
331	1317.96	14.7538	Neg	-1	CL[e/e](30:1/34:2)	CL[e/e]	glycerophospholipids	0.156687	10000	1.22975	1.23426	1.05028	1.24849	1.31311	0.840567	1.29684	0.69513	0.43279	0.175649	0.997983	0.997694	1	0.996556	0.985414	0.999505	0.989342	0.921801	0.19141	0.000948999
332	1305.96	14.7719	Neg	-1	CL[e/e](31:1/32:1)	CL[e/e]	glycerophospholipids	0.112395	10000	1.06165	0.96965	0.891751	1.29669	1.17586	1.11472	1.05298	0.860469	0.71374	0.212198	1	1	0.999893	0.953781	0.99809	0.999933	1	0.998945	0.836688	0.000242979
333	1331.97	14.914	Neg	-1	CL[e/e](31:1/34:2)	CL[e/e]	glycerophospholipids	0.210122	10000	1.14558	0.941094	0.829675	1.04723	0.821493	0.62207	0.802384	0.488488	0.153563	0.157249	0.999027	0.999999	0.989552	1	0.985245	0.421045	0.970039	0.0851094	1.88264e-06	9.87027e-06
334	1333.99	14.996	Neg	-1	CL[e/e](32:1/33:1)	CL[e/e]	glycerophospholipids	0.127407	10000	1.17955	0.849343	0.798592	1.12747	0.977782	0.741416	0.966999	0.505624	0.43714	0.171075	0.994098	0.994564	0.95689	0.99951	1	0.828544	1	0.0889372	0.0266858	1.05333e-05
335	1345.99	15.2516	Neg	-1	CL[e/e](32:1/34:2)	CL[e/e]	glycerophospholipids	0.18623	10000	1.15199	0.867195	0.719387	0.943994	0.998392	0.875737	1.01309	0.577334	0.321234	0.1583	0.994146	0.993853	0.606291	0.999997	1	0.996342	1	0.12255	0.000265413	6.38159e-07
336	1343.97	15.368	Neg	-1	CL[e/e](33:2/33:2)	CL[e/e]	glycerophospholipids	0.182217	10000	1.17522	1.30354	0.806589	1.18858	1.06085	0.961872	1.3549	1.04057	0.732956	0.189171	0.999246	0.97314	0.993254	0.998702	1	1	0.941553	1	0.934193	0.000393246
338	1372.01	15.3119	Neg	-1	CL[e/e](34:2/34:2)	CL[e/e]	glycerophospholipids	0.112835	10000	1.1221	0.859149	0.672118	1.03585	0.787299	0.683571	0.752966	0.473702	0.228702	0.0713748	0.996761	0.978239	0.276626	1	0.788379	0.318617	0.631288	0.00637672	3.50832e-07	7.59393e-14
340	403.263	5.92768	Neg	-1	cyLPA[p](18:0p)	cyLPA[p]	glycerophospholipids	0.202455	20.1267	0.985553	1.00872	0.901441	1.25893	1.68447	1.55255	1.33767	2.05182	2.84203	1.22375	1	1	0.999982	0.988116	0.526103	0.701921	0.950207	0.203891	0.0264067	0.995276
344	899.503	6.57516	Neg	-1	DLCL(16:0/18:2)	DLCL	glycerophospholipids	0.0844216	10000	0.793082	0.66245	0.709459	0.693933	0.774795	0.900378	1.16659	0.730569	0.793355	0.393348	0.977654	0.678295	0.830942	0.784842	0.960363	0.999955	0.998804	0.884824	0.977894	0.0308406
345	871.473	6.18363	Neg	-1	DLCL(16:1/16:1), DLCL(14:0/18:2)	DLCL	glycerophospholipids	0.152424	10000	0.736091	0.711933	0.826425	0.817453	0.784382	1.23719	0.770354	0.804683	0.861935	0.255322	0.873893	0.806493	0.99176	0.987971	0.961467	0.982774	0.942653	0.980322	0.998726	0.000686179
347	923.504	6.43234	Neg	-1	DLCL(18:2/18:2)	DLCL	glycerophospholipids	0.13009	10000	0.745171	0.600574	0.679543	0.807057	0.799344	0.76985	1.02725	0.52374	0.267205	0.0948973	0.83273	0.293689	0.588273	0.965224	0.955251	0.900178	1	0.110652	0.000239699	7.89761e-08
348	857.495	6.60261	Neg	-1	DLCL[e](14:1e/18:1), DLCL[e](18:2e/16:0)	DLCL[e]	glycerophospholipids	0.137168	10000	1.15244	1.039	0.800161	2.31388	2.35851	2.61288	1.98828	2.7131	3.20765	2.90893	0.998616	1	0.967496	0.0320284	0.0273113	0.0114933	0.10524	0.00824049	0.00188367	0.00458151
349	871.51	6.72389	Neg	-1	DLCL[e](15:1e/18:1), DLCL[e](18:2e/15:0)	DLCL[e]	glycerophospholipids	0.212296	10000	1.07612	1.15092	0.864643	1.71547	2.05633	2.18943	2.0177	2.95437	2.7795	2.18624	1	0.999815	0.999751	0.534095	0.236371	0.169479	0.25996	0.0272706	0.0407046	0.170718
350	845.494	6.65301	Neg	-1	DLCL[e](16:1e/15:0), DLCL[e](15:1e/16:0)	DLCL[e]	glycerophospholipids	0.243373	10000	1.12046	1.79084	1.00748	1.11764	1.48673	2.10046	1.86653	2.69251	4.41369	3.56131	0.999989	0.564717	1	0.999991	0.886665	0.306955	0.489897	0.0913045	0.00488155	0.0183462
351	859.509	6.89845	Neg	-1	DLCL[e](16:1e/16:0)	DLCL[e]	glycerophospholipids	0.0655802	10000	0.930375	1.01177	0.901177	0.919588	1.29771	1.5433	1.36719	1.59312	2.11535	1.90884	0.999984	1	0.999608	0.99994	0.843769	0.35054	0.696485	0.280527	0.0237853	0.0627318
352	554.344	5.08764	Neg	-1	LPC(16:0)	LPC	glycerophospholipids	0.158248	489.498	0.95206	0.907153	0.891327	0.915814	0.538067	0.447357	0.701717	0.420109	0.158606	0.081379	0.999938	0.985998	0.960923	0.993061	0.000913997	2.91647e-05	0.0897983	1.35426e-05	5.77316e-15	0
353	580.36	5.22451	Neg	-1	LPC(18:1)	LPC	glycerophospholipids	0.119799	10000	0.79283	0.856221	0.571232	0.954066	0.503603	0.300672	0.497318	0.356401	0.12452	0.0700353	0.961257	0.997434	0.263334	1	0.112071	0.00153804	0.102107	0.00673893	2.44241e-07	1.7809e-08
354	578.345	4.80521	Neg	-1	LPC(18:2)	LPC	glycerophospholipids	0.0501389	10000	1.00732	0.747199	0.641106	1.10978	0.671231	0.196288	2.3085	0.258	0.175716	0.0479849	1	0.991632	0.899573	0.999999	0.942008	0.00753524	0.327122	0.0317533	0.0041259	7.89923e-06
355	576.329	4.42133	Neg	-1	LPC(18:3)	LPC	glycerophospholipids	0.162492	10000	0.744562	0.66382	0.56622	0.94962	0.259936	0.4469	0.541194	0.33144	0.24573	0.292748	0.979106	0.876946	0.605832	1	0.012773	0.243852	0.523522	0.0531166	0.00919511	0.0261358
356	538.35	5.34458	Neg	-1	LPC[p](16:0p)	LPC[p]	glycerophospholipids	0.119892	15.326	1.15105	1.21081	1.12303	0.918525	0.806528	0.782716	0.900381	0.706623	0.347839	0.133541	0.961222	0.826224	0.988355	0.998838	0.732927	0.604996	0.994221	0.242241	8.64124e-06	7.87836e-12
357	424.246	4.46762	Neg	-1	LPE(14:0)	LPE	glycerophospholipids	0.0983244	10000	0.836782	0.820968	0.675582	0.915056	0.478059	0.407134	0.489801	0.272501	0.130921	0.0868866	0.496128	0.385655	0.0101207	0.969563	4.31738e-06	3.60374e-08	1.66321e-05	6.17213e-11	0	0
358	438.262	4.83549	Neg	-1	LPE(15:0)	LPE	glycerophospholipids	0.0868036	10000	0.940941	0.976649	0.82027	0.987787	0.566039	0.502414	0.596579	0.33934	0.117771	0.0548686	0.990923	0.999997	0.202444	1	1.35272e-05	2.19847e-07	8.14336e-05	5.45607e-11	0	0
359	452.276	5.17178	Neg	-1	LPE(16:0)	LPE	glycerophospholipids	0.0863371	11048.4	0.956089	0.975638	0.867799	0.929417	0.675526	0.553406	0.753736	0.375687	0.18495	0.0852647	0.999927	1	0.81866	0.995993	0.0239464	0.000479423	0.159217	3.57742e-07	2.22045e-15	0
360	450.261	4.69019	Neg	-1	LPE(16:1)	LPE	glycerophospholipids	0.0825653	98.6469	0.902063	0.634334	0.35638	0.505256	0.183873	0.106442	0.340418	0.137518	0.0453043	0.0185682	0.998542	0.158195	0.000171229	0.0130564	3.13342e-08	4.73199e-12	0.000126835	3.62489e-09	0	0
361	466.292	5.4849	Neg	-1	LPE(17:0)	LPE	glycerophospholipids	0.163587	244.439	1.05831	1.18235	0.923823	1.21959	0.756748	0.631757	0.866014	0.399894	0.155563	0.0367832	1	0.99723	0.999996	0.990532	0.927033	0.539372	0.999163	0.0293923	8.74809e-06	1.46253e-10
362	480.308	5.77587	Neg	-1	LPE(18:0)	LPE	glycerophospholipids	0.139689	151.238	0.986478	1.01807	0.830277	0.976007	0.848662	0.558581	1.12731	0.591426	0.277185	0.139551	1	1	0.949328	1	0.975572	0.0630391	0.997216	0.110653	1.6311e-05	3.91801e-08
363	478.292	5.30277	Neg	-1	LPE(18:1)	LPE	glycerophospholipids	0.114983	1293.58	0.864136	0.814493	0.472134	0.744892	0.346345	0.205298	0.50278	0.205564	0.0924855	0.0453805	0.500897	0.171149	5.12914e-08	0.0211416	3.06222e-12	0	2.13029e-06	0	0	0
364	476.276	4.88664	Neg	-1	LPE(18:2)	LPE	glycerophospholipids	0.106275	10000	0.999771	0.802399	0.560245	0.923506	0.633418	0.179298	1.26333	0.294021	0.200087	0.0470143	1	0.996342	0.543562	1	0.775893	0.000834721	0.994325	0.0199439	0.00169926	6.4033e-07
365	422.266	5.12411	Neg	-1	LPE[p](15:0p)	LPE[p]	glycerophospholipids	0.190863	2052.6	1.14694	1.33473	0.893407	0.927546	0.673985	0.644751	1.21538	0.676939	0.136302	0.060281	0.999941	0.980167	0.99999	1	0.889866	0.825821	0.998828	0.895399	0.000178438	3.61946e-06
366	422.266	4.99666	Neg	-1	LPE[p](15:0p)	LPE[p]	glycerophospholipids	0.167795	10000	1.0315	0.90182	1.01357	0.943014	0.837161	0.693432	0.860844	0.484274	0.160077	0.0466787	1	0.99209	1	0.999916	0.835644	0.153713	0.92473	0.000831498	8.58646e-13	0
367	436.281	5.44554	Neg	-1	LPE[p](16:0p)	LPE[p]	glycerophospholipids	0.153758	269.068	1.09109	0.997729	0.933573	0.871015	0.83863	0.642155	1.00165	0.707087	0.239134	0.183386	0.999719	1	0.999965	0.990093	0.95498	0.203544	1	0.442959	1.15176e-06	4.7235e-07
368	434.266	4.97738	Neg	-1	LPE[p](16:1p)	LPE[p]	glycerophospholipids	0.10856	222.904	1.11266	0.820893	0.764352	0.656081	0.413012	0.222122	0.673458	0.318396	0.101508	0.0284821	0.992722	0.792051	0.488704	0.0964396	0.000118077	2.31284e-09	0.132561	3.53964e-06	1.33227e-15	0
369	450.297	5.74776	Neg	-1	LPE[p](17:0p)	LPE[p]	glycerophospholipids	0.0625947	511.155	0.932263	0.866047	0.917664	0.868994	0.89418	0.763555	0.991547	0.636092	0.2933	0.129422	0.999998	0.999082	0.99999	0.999245	0.99989	0.934538	1	0.542835	0.00217276	6.33408e-06
370	448.281	5.26838	Neg	-1	LPE[p](17:1p)	LPE[p]	glycerophospholipids	0.175818	203.047	1.01794	1.05505	0.878824	0.793808	0.451072	0.25891	0.94229	0.29276	0.0492342	0.0243798	1	1	0.999989	0.99831	0.360841	0.0287954	1	0.0539443	1.42225e-06	2.68511e-07
373	469.255	4.4391	Neg	-1	LPG(15:0)	LPG	glycerophospholipids	0.10382	21.6621	1.05571	1.05634	0.889715	1.1472	0.780303	0.515394	0.625475	0.439567	0.199557	0.100104	0.999999	0.999999	0.999255	0.997343	0.893873	0.067932	0.31024	0.0156487	3.53597e-06	2.77802e-08
374	483.271	4.88966	Neg	-2	LPG(16:0)	LPG	glycerophospholipids	0.0975299	10000	1.0535	0.884544	0.957571	0.899248	0.741618	0.62139	0.691828	0.43109	0.273596	0.188921	0.999637	0.885472	0.999926	0.944166	0.102681	0.00341769	0.0288583	2.42126e-06	6.93312e-12	3.9968e-15
375	511.302	5.49024	Neg	-1	LPG(18:0)	LPG	glycerophospholipids	0.159017	10000	0.860434	1.10175	0.849991	1.03552	0.826863	0.579816	0.55789	0.478868	0.200993	0.0951814	0.985645	0.999469	0.976368	1	0.941653	0.0893482	0.0606881	0.0116575	1.83795e-07	1.44959e-10
376	509.287	5.02126	Neg	-1	LPG(18:1)	LPG	glycerophospholipids	0.14601	1164.62	0.986301	0.861726	0.702671	0.720271	0.408611	0.282145	0.385902	0.25443	0.128678	0.0634888	1	0.999438	0.850895	0.891989	0.0588246	0.00407694	0.0397662	0.00184571	6.73762e-06	2.44953e-07
377	507.27	4.6151	Neg	-1	LPG(18:2)	LPG	glycerophospholipids	0.170697	10000	0.891241	0.811925	0.729863	0.733949	0.34929	0.268966	0.387671	0.330247	0.184252	0.379059	0.999876	0.987206	0.871972	0.88189	0.0104006	0.00125744	0.0237999	0.00666098	4.5131e-05	0.0200661
378	523.303	5.38104	Neg	-1	LPG(19:1)	LPG	glycerophospholipids	0.174845	234.833	0.933253	0.767907	0.797794	1.03757	1.17878	0.617734	0.614735	0.536965	0.31273	1.13895	0.999997	0.90325	0.957103	1	0.99448	0.367317	0.35665	0.144273	0.00133493	0.999088
379	439.245	4.49054	Neg	-1	LPG[p](14:0p)	LPG[p]	glycerophospholipids	0.294303	10000	1.20823	1.18505	1.45511	1.23282	1.36566	0.746978	0.807511	0.674394	0.388136	0.152854	0.999113	0.999637	0.915124	0.998025	0.969051	0.979359	0.997671	0.892665	0.118214	0.000481242
380	453.26	4.70324	Neg	-1	LPG[p](15:0p)	LPG[p]	glycerophospholipids	0.138426	290.606	1.22366	1.29822	1.17456	1.03029	1.00036	0.753406	0.850156	0.841136	0.353399	0.288203	0.879046	0.681761	0.962267	1	1	0.598957	0.960315	0.943475	0.000101211	1.66079e-05
381	467.276	5.13424	Neg	-1	LPG[p](16:0p)	LPG[p]	glycerophospholipids	0.106067	2397.5	1.21182	1.24059	1.21892	1.08027	1.17812	0.795278	0.95552	0.785629	0.442232	0.361591	0.897742	0.830806	0.882559	0.999817	0.954887	0.786066	0.999999	0.742602	0.0017324	0.00016095
382	495.308	5.70488	Neg	-1	LPG[p](18:0p)	LPG[p]	glycerophospholipids	0.148743	1351.1	0.956532	0.946065	0.832135	1.12175	0.860211	0.655177	0.885079	0.61163	0.43482	0.248451	0.999995	0.999959	0.829765	0.986262	0.931959	0.0853236	0.979651	0.0339475	0.000197951	2.37181e-07
383	493.292	5.24893	Neg	-1	LPG[p](18:1p)	LPG[p]	glycerophospholipids	0.145584	677.267	0.976636	0.891199	0.931991	0.815791	0.648081	0.34786	0.529475	0.362498	0.150587	0.0779709	1	0.974068	0.999257	0.659261	0.0410028	6.41003e-07	0.00161374	3.71946e-06	2.32037e-14	0
384	491.276	4.86572	Neg	-1	LPG[p](18:2p)	LPG[p]	glycerophospholipids	0.188541	30.2806	0.824419	0.730373	0.748708	0.621873	0.340598	0.200476	0.308325	0.211244	0.0876159	0.0810386	0.926863	0.55226	0.639084	0.152842	0.000148158	8.78326e-08	6.81228e-05	8.0402e-07	3.45168e-13	2.97928e-12
385	507.308	5.5846	Neg	-1	LPG[p](19:1p)	LPG[p]	glycerophospholipids	0.185778	1412.96	1.02139	0.772143	1.0185	1.11419	0.968251	0.630305	0.894594	0.535619	0.0167181	0.0331579	1	0.999912	1	1	1	0.991064	1	0.942562	2.59913e-05	0.000431084
386	557.271	4.41878	Neg	-1	LPI(15:0)	LPI	glycerophospholipids	0.104557	10000	0.967359	1.2518	1.02028	1.08313	0.843712	0.860629	1.62906	0.837774	0.325716	0.16215	1	0.821971	1	0.999808	0.952849	0.977327	0.1085	0.941142	4.11451e-05	4.1206e-08
387	571.287	4.76244	Neg	-1	LPI(16:0)	LPI	glycerophospholipids	0.0361653	10000	0.925831	1.14363	0.826983	1.92117	0.823227	0.73328	1.21314	0.707042	0.271632	0.172609	0.999992	0.99893	0.986177	0.120809	0.983863	0.814713	0.984572	0.723504	0.000400707	1.36239e-05
389	482.251	4.4238	Neg	-1	LPS(15:0)	LPS	glycerophospholipids	0.130478	10000	0.996862	1.45831	1.27521	1.19309	1.22536	1.10855	1.76598	0.974645	0.321886	0.0448683	1	0.589186	0.921868	0.98816	0.970938	0.99982	0.179585	1	0.00114603	3.90632e-12
390	496.266	4.76453	Neg	-1	LPS(16:0)	LPS	glycerophospholipids	0.0148296	10000	1.12623	1.11591	1.0995	1.20051	1.38936	1.06452	2.266	0.841878	0.514073	0.0832485	0.999952	0.999977	0.999994	0.998203	0.918438	1	0.131519	0.998878	0.297775	3.75036e-06
391	494.25	4.28488	Neg	-1	LPS(16:1)	LPS	glycerophospholipids	0.246426	10000	1.62778	1.23356	0.993154	1.1229	0.640001	0.485169	0.808384	0.352178	0.123077	0.10867	0.0373721	0.728154	1	0.985965	0.0650348	0.00120423	0.715987	1.13929e-05	2.44249e-14	1.9873e-14
392	524.298	5.37015	Neg	-1	LPS(18:0)	LPS	glycerophospholipids	0.110116	723.122	1.04693	0.918544	0.846614	1.2785	1.39036	1.08325	1.23064	0.956267	0.550518	0.353435	0.999999	0.999657	0.956499	0.746278	0.444346	0.999795	0.868746	0.999999	0.0316834	0.000160984
393	520.266	4.49256	Neg	-1	LPS(18:2)	LPS	glycerophospholipids	0.205836	10000	1.29909	1.12464	0.87441	1.24506	0.999869	0.262743	2.09535	0.428548	0.302321	0.088304	0.991252	0.999989	0.999961	0.997606	1	0.0151172	0.336394	0.210736	0.0342729	2.9263e-05
394	552.329	5.90439	Neg	-1	LPS(20:0)	LPS	glycerophospholipids	0.235249	10000	1.09237	1.04373	0.848757	1.03475	1.20307	1.3619	1.34526	1.02849	0.772759	0.419047	0.999699	1	0.971028	1	0.942707	0.574367	0.61714	1	0.751796	0.00207689
397	676.49	7.92098	Neg	-1	PE(15:0/16:0)	PE	glycerophospholipids	0.106723	10000	1.09828	1.04022	0.747158	0.939535	0.754961	0.54657	0.66631	0.428884	0.34081	0.553953	0.999991	1	0.943388	1	0.953588	0.344621	0.754583	0.0859127	0.0179898	0.367651
398	733.537	8.49817	Neg	-1	PG[e](18:1e/16:0)	PG[e]	glycerophospholipids	0.149607	10000	1.31791	0.965108	0.950791	1.23883	1.13442	0.669175	0.664435	0.374385	0.179296	0.0718559	0.992078	1	1	0.998825	0.999988	0.923339	0.916322	0.150614	0.00294625	2.48367e-05
399	731.523	8.02444	Neg	-1	PG[e](18:2e/16:0)	PG[e]	glycerophospholipids	0.140841	10000	0.960429	0.834436	0.745351	0.701529	0.541906	0.356201	0.36622	0.25946	0.147676	0.0937328	1	0.990317	0.8539	0.706965	0.165244	0.00517761	0.0065889	0.000291355	8.21315e-07	1.42998e-07
402	402.3	5.37275	Neg	-1	Phe(16:0)	Phe	glycerophospholipids	0.0886363	10000	1.31147	0.900579	0.947636	1.12027	0.770668	0.818797	1.08198	1.88173	2.32032	3.71148	0.950792	0.999964	1	0.999925	0.960726	0.992809	0.999997	0.255444	0.0684294	0.00208389
404	428.316	5.4991	Neg	-1	Phe(18:1)	Phe	glycerophospholipids	0.195839	10000	1.05524	0.645448	0.703825	0.657236	0.776309	1.07292	0.979747	1.14946	2.62936	4.12703	0.999989	0.127333	0.304853	0.154593	0.651687	0.999876	1	0.977127	0.000120943	1.33722e-06
406	424.284	4.79369	Neg	-1	Phe(18:3)	Phe	glycerophospholipids	0.161099	10000	0.697909	0.912624	1.44476	1.11475	2.14578	4.25064	1.92509	4.19511	12.3936	15.9773	0.842428	0.999993	0.827091	0.999965	0.140574	0.00109378	0.260879	0.00119934	1.09368e-07	2.4836e-07
407	446.326	4.32895	Neg	-1	Phe[O](18:0)	Phe[O]	glycerophospholipids	0.029126	10000	1.50579	0.807306	0.923893	0.679888	0.774804	1.25367	1.17957	2.35389	4.71195	6.98712	0.248449	0.864055	0.999846	0.303671	0.733036	0.829128	0.963607	0.0016791	1.10948e-07	1.12948e-08
408	809.518	7.54614	Neg	-1	PI(16:0/16:0)	PI	glycerophospholipids	0.232593	10000	1.33843	1.16661	1.00802	1.39815	1.31503	0.960271	1.17585	0.912133	0.459326	0.139587	0.851964	0.996693	1	0.747411	0.887558	1	0.995214	0.999955	0.0433133	2.96595e-06
409	835.533	7.6326	Neg	-1	PI(16:0/18:1)	PI	glycerophospholipids	0.179828	23.5011	0.989871	0.853051	0.494536	0.693422	0.598062	0.435363	0.73108	0.415954	0.288388	0.150549	1	0.997644	0.117019	0.736217	0.382986	0.0458185	0.854295	0.0320981	0.00152952	1.26363e-05
410	833.516	7.35336	Neg	-1	PI(16:0/18:2)	PI	glycerophospholipids	0.0372348	63.0278	0.871578	0.681271	0.43351	1.05269	0.482805	0.382495	0.76092	0.280608	0.193678	0.156439	0.99996	0.922797	0.240084	1	0.374311	0.134243	0.989797	0.0258248	0.0029132	0.000870188
411	765.492	7.23947	Neg	-1	PI[p](15:0p/15:0)	PI[p]	glycerophospholipids	0.158994	10000	0.990823	0.839674	0.813164	0.641661	0.682466	0.410272	1.25384	0.568676	0.42818	0.165432	1	0.997631	0.99184	0.642243	0.7798	0.0536236	0.985065	0.383515	0.0717759	7.18461e-05
412	779.505	7.43822	Neg	-1	PI[p](16:0p/15:0)	PI[p]	glycerophospholipids	0.113667	10000	0.979269	0.883384	0.750143	0.692341	0.691683	0.414741	1.22687	0.597071	0.426958	0.107245	1	0.998921	0.811691	0.584969	0.582166	0.0100339	0.964092	0.234891	0.0132883	8.02313e-08
413	760.513	7.66107	Neg	-1	PS(16:0/18:1)	PS	glycerophospholipids	0.1435	10000	0.783163	0.7896	0.537077	0.482116	0.480186	0.249654	0.728296	0.430495	0.386343	0.203945	0.968552	0.974421	0.247716	0.126795	0.123674	0.000823301	0.87781	0.05833	0.0264074	0.000193634
414	758.497	7.36351	Neg	-1	PS(16:0/18:2)	PS	glycerophospholipids	0.0867054	10000	0.6915	0.504786	0.431439	0.464337	0.479739	0.196345	1.09355	0.40693	0.226766	0.137353	0.827076	0.225393	0.0881546	0.138952	0.168844	0.000276309	0.999994	0.0601146	0.000832411	3.06214e-05
415	788.544	8.17018	Neg	-1	PS(18:0/18:1)	PS	glycerophospholipids	0.171199	51.9128	0.849699	0.786622	0.513897	0.693731	0.685781	0.548953	0.618716	0.660911	0.389809	0.362944	0.987896	0.890181	0.0519656	0.532856	0.498915	0.0943552	0.250421	0.397366	0.0033082	0.00165753
417	661.275	3.87239	Neg	-1	TLCL(18:2)	TLCL	glycerophospholipids	0.190089	10000	0.94676	1.32399	0.811395	0.853681	0.780457	1.11541	0.986989	0.692562	0.590002	0.098237	1	0.935661	0.9891	0.998604	0.967789	0.999939	1	0.78576	0.421609	2.03297e-06
418	647.295	4.46862	Neg	-1	TLCL[p](18:1p)	TLCL[p]	glycerophospholipids	0.149557	5.55267	0.977253	1.44262	1.22729	1.14058	1.49342	1.62491	1.76868	2.22027	2.23418	4.32659	1	0.331035	0.875567	0.989979	0.245142	0.107552	0.0425675	0.00270765	0.00251664	2.32357e-06
476	1086.71	8.61567	Neg	-1	MIPC[phyto_NAcylOH](t18:0/24:0)	MIPC[phyto_NAcylOH]	MIPC/GIPC	0.0540853	10000	0.748708	0.772022	0.679338	0.659315	0.927954	0.774521	1.68013	0.819356	0.954684	0.24924	0.946276	0.971756	0.796386	0.734501	0.999999	0.973814	0.510567	0.995061	1	0.00191295
477	1114.74	9.27002	Neg	-1	MIPC[phyto_NAcylOH](t18:0/26:0)	MIPC[phyto_NAcylOH]	MIPC/GIPC	0.0873709	10000	0.926271	0.951723	0.83954	0.856165	1.09702	0.829006	1.64966	0.909088	1.27317	0.35563	0.999995	1	0.994219	0.997616	0.99997	0.990573	0.384631	0.999961	0.954246	0.0073382
481	1100.72	8.92995	Neg	-1	MIPC[phyto_NAcylOH](t43:0)	MIPC[phyto_NAcylOH]	MIPC/GIPC	0.117796	10000	0.718691	0.956452	0.797619	0.692943	0.829731	0.940488	1.50873	0.797327	0.980883	0.364004	0.861724	1	0.982039	0.789393	0.995185	1	0.688916	0.981856	1	0.0184972
492	432.276	4.63262	Neg	-1	DhpCys{1}(16:0)	DhpCys{1}	N-acyl amino acid	0.2537	10000	1.36605	1.00762	1.14415	1.12679	1.07634	1.5499	1.47649	1.79428	2.84536	3.31954	0.885944	1	0.999588	0.999853	0.999998	0.611092	0.726304	0.30414	0.0126794	0.00380226
496	314.233	3.90251	Neg	-2	Gly[bOH](15:0)	Gly[bOH]	N-acyl amino acid	0.129283	10000	0.742967	0.717535	1.16167	0.818101	0.703139	1.29246	1.55311	2.12248	4.42533	8.04353	0.935744	0.889197	0.999433	0.994505	0.855855	0.97194	0.675619	0.150187	0.000788733	1.66694e-05
497	328.248	4.29886	Neg	-1	Gly[bOH](16:0)	Gly[bOH]	N-acyl amino acid	0.120385	10000	0.857965	0.750578	0.956551	0.815636	0.852213	1.16981	1.23452	1.51789	3.11984	5.13842	0.918048	0.37539	0.999994	0.732273	0.89911	0.908071	0.701532	0.0824642	7.16002e-07	2.32314e-09
499	356.279	3.75914	Neg	-1	Gly[O](18:0)	Gly[O]	N-acyl amino acid	0.237714	10000	0.902725	0.73549	0.783641	0.393263	0.663139	0.868694	0.860465	0.919554	1.30604	1.78175	0.999965	0.897666	0.970298	0.0315978	0.684481	0.999444	0.999051	0.999994	0.950004	0.323916
500	394.331	5.53371	Neg	-2	Leu(18:1)	Leu	N-acyl amino acid	0.102769	10000	0.912577	0.873406	0.776312	0.908931	0.995195	1.43446	1.07013	1.77977	4.8604	6.79633	0.999264	0.986392	0.702555	0.998961	1	0.329843	0.999944	0.0354111	2.50899e-08	5.30522e-09
501	392.315	5.15674	Neg	-1	Leu(18:2)	Leu	N-acyl amino acid	0.228718	15.304	0.673205	0.59356	0.929057	0.677185	1.49991	2.17953	1.98934	4.22612	13.7967	15.2475	0.908463	0.720007	1	0.915001	0.897282	0.301701	0.430962	0.00928168	4.30781e-06	9.08363e-06
502	410.271	4.8683	Neg	-1	Met(18:2)	Met	N-acyl amino acid	0.179155	21.9649	0.438244	0.291844	0.465158	0.334737	1.78148	3.21564	1.64118	3.71336	10.6009	10.4592	0.0643825	0.00280304	0.0977596	0.00840351	0.312826	0.00465759	0.47441	0.00144205	9.12132e-08	1.35775e-06
507	415.28	4.2162	Neg	-1	SerGly[bOH](16:0)	SerGly[bOH]	N-acyl amino acid	0.105611	1746.88	1.16959	0.92212	0.816028	0.692162	0.859946	1.06208	1.57552	2.2319	3.24856	3.75314	0.945616	0.999459	0.816291	0.23267	0.95579	0.999959	0.0897939	0.00087703	2.72861e-06	2.38441e-06
508	429.295	4.48566	Neg	-1	SerGly[bOH](17:0)	SerGly[bOH]	N-acyl amino acid	0.0452562	284.921	1.08787	0.912907	0.998179	0.851271	0.960776	1.25357	1.57022	2.50065	3.04589	4.44945	0.997476	0.995458	1	0.867249	0.999996	0.575975	0.0370065	2.3543e-05	3.57314e-07	7.3752e-09
511	444.31	4.89821	Neg	-1	Tyr(18:1)	Tyr	N-acyl amino acid	0.193583	45.6432	0.876986	1.06352	1.43658	1.05476	0.777707	1.70749	1.95401	1.79956	4.49605	6.20848	0.999979	1	0.949337	1	0.995158	0.720952	0.488505	0.629364	0.00818447	0.00130118
512	442.294	4.49495	Neg	-1	Tyr(18:2)	Tyr	N-acyl amino acid	0.0382549	41.8877	0.992443	0.797777	0.802767	0.818542	0.982323	2.09553	1.47325	2.00195	5.26967	5.92256	1	0.925843	0.935763	0.961459	1	0.0296374	0.491802	0.0453949	1.31232e-06	2.77432e-06
513	354.301	5.19878	Neg	-1	Val(16:0)	Val	N-acyl amino acid	0.205784	10000	1.1543	0.934927	0.890669	0.753665	0.740087	1.25005	1.02973	1.0423	1.616	2.10083	0.986318	0.999969	0.997015	0.651023	0.586248	0.848879	1	1	0.138483	0.00789858
514	380.315	5.33455	Neg	-2	Val(18:1)	Val	N-acyl amino acid	0.124753	10000	1.02797	0.915868	0.728511	0.765202	0.738728	1.14138	0.932458	1.41485	3.18583	4.44092	1	0.999464	0.466146	0.646678	0.515313	0.988204	0.999925	0.367986	1.60524e-05	1.33571e-06
515	378.3	4.94557	Neg	-1	Val(18:2)	Val	N-acyl amino acid	0.181242	61.4452	0.889064	0.667881	1.05866	0.833142	1.1183	1.51973	1.46073	1.78245	6.50404	8.95557	0.999911	0.732767	1	0.996695	0.999943	0.699464	0.786076	0.358396	2.27598e-05	6.69689e-06
517	578.583	14.3262	Pos	1	PhytylE(18:1)	PhytylE	phytyl ester	0.115865	28.7301	1.4926	1.75767	1.92822	1.19975	2.01657	2.23684	1.54458	1.74904	2.50666	2.87035	0.714136	0.354443	0.211921	0.995992	0.161353	0.0818654	0.633706	0.363562	0.036658	0.0132703
519	980.912	17.2537	Pos	1	Pren10E(18:1)	Pren10E	prenol ester	0.0899953	10000	1.37489	2.16657	2.99341	1.12872	1.87452	2.79601	1.18783	1.97965	4.55092	5.19954	0.746273	0.0316717	0.00146469	0.999246	0.108883	0.00291931	0.989364	0.0694751	1.9151e-05	1.42566e-05
591	780.502	6.66797	Neg	-2	CerPI[NAcylOH](d17:0/16:1), CerPI[NAcylOH](d18:0/15:1), etc.	CerPI[NAcylOH]	sphingophospholipid	0.199979	10000	0.986259	0.845174	0.591637	0.962997	0.855963	0.595231	0.893411	0.766992	0.391753	0.343814	1	0.997441	0.40976	1	0.998607	0.422238	0.999907	0.947945	0.027991	0.0102012
592	822.548	7.14505	Neg	-2	CerPI[O](d36:1)	CerPI[O]	sphingophospholipid	0.0934451	10000	0.963859	0.774055	0.803905	0.730962	0.933182	0.723081	1.10629	0.70463	0.389574	0.313051	1	0.947397	0.979423	0.859316	0.999999	0.837692	0.999951	0.781292	0.0204291	0.00345322
605	642.614	15.4394	Pos	1	Ch0E(16:1)	Ch0E	sterol ester	0.130745	39.7237	1.61607	2.50043	2.69172	1.58248	2.06685	2.84803	1.74858	2.41952	5.93398	8.26976	0.791144	0.163865	0.114558	0.824331	0.373886	0.0858522	0.654138	0.191156	0.00119648	0.000193492
608	670.646	15.9843	Pos	1	Ch0E(18:1)	Ch0E	sterol ester	0.0741851	1131.78	1.29185	1.98104	2.15635	1.21181	1.76034	2.31434	1.23339	1.86269	5.22799	6.89497	0.961748	0.179995	0.104908	0.994086	0.351804	0.0647308	0.989073	0.258818	9.90529e-05	2.17395e-05
609	668.631	15.5895	Pos	1	Ch0E(18:2)	Ch0E	sterol ester	0.0562604	997.574	3.40106	8.26282	10.0564	1.39372	4.72423	6.90694	1.9063	4.58465	16.0529	20.4577	0.0101428	2.13066e-05	4.43143e-06	0.918518	0.000956275	5.98743e-05	0.33802	0.00125759	4.88975e-08	1.60576e-07
610	666.615	15.1953	Pos	1	Ch0E(18:3)	Ch0E	sterol ester	0.0922962	10000	5.52856	17.1945	13.814	2.22287	5.6509	9.75222	2.19518	6.44675	18.932	25.0195	0.0103294	3.69615e-05	9.84365e-05	0.469024	0.00927513	0.000598611	0.48615	0.00484899	1.50639e-05	1.11734e-05
630	668.632	16.0681	Pos	1	ChE(18:1)	ChE	sterol ester	0.051848	182.45	0.979839	1.0251	1.08569	1.01501	1.29826	1.22317	1.26828	1.0813	1.86444	2.34395	1	1	0.999945	1	0.836222	0.953147	0.891177	0.999965	0.0735121	0.00787683
649	684.66	16.0991	Pos	1	Cmp0E(18:1)	Cmp0E	sterol ester	0.0848447	89.4427	2.00939	2.85668	1.95944	2.07637	2.31236	2.29384	1.75144	1.90474	4.40359	5.59332	0.201893	0.0200224	0.232552	0.166738	0.0856807	0.0901594	0.412342	0.271073	0.000767106	0.000156402
650	682.645	15.7593	Pos	1	Cmp0E(18:2), LE(16:0)	Cmp0E/LE	sterol ester	0.0899434	165.244	1.32308	1.75963	1.6679	1.12251	1.59239	1.58933	1.25394	1.37969	2.62892	3.11865	0.931736	0.335266	0.440562	0.999887	0.544174	0.548738	0.979957	0.867187	0.0228545	0.0060508
677	698.676	16.2526	Pos	1	St0E(18:1)	St0E	sterol ester	0.0939535	10000	1.24252	1.939	1.73329	1.29164	1.67266	2.13837	1.4218	1.81442	4.11838	5.37757	0.990773	0.255984	0.444683	0.973241	0.517809	0.147007	0.859508	0.359339	0.00145599	0.000234239
678	696.66	15.9103	Pos	1	St0E(18:2)	St0E	sterol ester	0.196379	61.3556	1.56186	2.22242	2.71629	0.923611	1.69412	2.19206	1.45515	1.6626	4.44391	5.43223	0.863758	0.309446	0.128106	1	0.739884	0.326801	0.940931	0.770783	0.0092468	0.00295405
711	598.573	12.0357	Pos	1	AHFAME(18:0/18:0)	AHFAME	wax ester	0.10709	10000	1.01172	0.967177	0.861485	1.32264	1.35496	1.47909	1.45736	1.13522	1.18541	0.211229	1	1	0.999589	0.961811	0.939557	0.807117	0.834414	0.999898	0.998796	0.000783766
715	510.522	13.1807	Pos	1	WaxE(18:1/15:0), WaxE(15:0/18:1)	WaxE	wax ester	0.0742026	74.1521	1.57278	1.60922	1.48213	1.50858	2.3982	1.99724	1.81031	2.20058	3.67598	4.68908	0.519693	0.46546	0.66742	0.622884	0.0325471	0.126794	0.241172	0.0630393	0.000910883	0.000143901
716	552.568	14.6923	Pos	1	WaxE(18:1/18:0), WaxE(18:0/18:1)	WaxE	wax ester	0.0504465	59.9299	1.26761	1.64607	1.24811	1.53099	1.73939	1.60548	1.59676	1.77156	2.30588	2.56434	0.979188	0.513734	0.986548	0.678683	0.399674	0.569651	0.58186	0.365211	0.0762699	0.036519
717	328.319	7.37037	Pos	1	WaxE(18:1/2:0)	WaxE	wax ester	0.128952	154.183	16.7249	17.0729	46.0416	1.89753	7.57901	6.32597	2.77098	7.70997	8.55283	10.9741	0.000458366	0.00041602	5.7682e-06	0.848304	0.0118384	0.0246374	0.405493	0.011085	0.00731314	0.00266927
718	494.49	11.8757	Pos	1	WaxE(18:2/14:0)	WaxE	wax ester	0.153501	10000	2.50664	3.16371	3.217	2.27093	3.77846	3.39083	2.617	4.04651	6.15541	11.4368	0.0180462	0.00247828	0.00207719	0.0408246	0.00047579	0.0013419	0.012622	0.000281919	4.29581e-06	1.55229e-07
719	508.506	12.4221	Pos	1	WaxE(18:2/15:0)	WaxE	wax ester	0.0614476	10000	2.47022	2.94985	3.11562	1.93668	3.69171	3.10922	2.4116	3.51335	4.76628	6.7104	0.027884	0.00669174	0.00418466	0.164616	0.0009546	0.00433395	0.0337774	0.00154004	0.000103327	1.34961e-05
720	522.521	12.9553	Pos	1	WaxE(18:2/16:0)	WaxE	wax ester	0.0645098	79.3299	2.14801	2.77866	2.87515	1.95254	3.57066	3.32151	2.42888	3.6635	5.20475	7.32045	0.0993304	0.0150112	0.0114486	0.184501	0.00194345	0.00367183	0.0415795	0.0016476	8.23712e-05	1.26448e-05
721	550.552	13.9969	Pos	1	WaxE(18:2/18:0), WaxE(18:1/18:1)	WaxE	wax ester	0.0916775	26.0742	1.53802	2.07238	1.75395	1.61136	2.33985	2.12848	1.77892	2.17487	3.09958	3.80735	0.638439	0.132328	0.352909	0.529231	0.0580582	0.111113	0.327303	0.0962462	0.00697773	0.0014325
722	326.304	6.99831	Pos	1	WaxE(18:2/2:0)	WaxE	wax ester	0.0587378	55.2403	28.5957	36.7737	92.1241	1.93502	10.2846	7.64472	2.79095	8.20664	8.07852	9.00521	4.78433e-05	1.52264e-05	1.71735e-07	0.821529	0.00296734	0.0106442	0.387611	0.00788328	0.00850279	0.00546068
725	690.714	16.6939	Pos	1	WaxE(18:2/28:0)	WaxE	wax ester	0.292313	17.2773	1.80535	1.33114	1.36932	1.37231	2.47558	1.94321	2.19613	1.9855	1.79945	4.12049	0.72154	0.994024	0.988472	0.987948	0.277448	0.605454	0.422002	0.5714	0.726532	0.0286286
727	354.335	7.5576	Pos	1	WaxE(18:2/4:0)	WaxE	wax ester	0.209462	10000	2.88112	3.62512	5.80917	0.636595	0.927707	0.935276	1.31636	1.30686	1.26299	1.2237	0.00885022	0.00136868	2.52578e-05	0.547951	0.999997	0.999999	0.928938	0.938119	0.971429	0.988742
728	520.505	12.3242	Pos	1	WaxE(18:3/16:0)	WaxE	wax ester	0.131398	10000	2.20143	2.7252	2.68458	2.23895	3.26422	2.93598	2.1539	3.0637	4.61862	6.48453	0.0645403	0.0120643	0.0135882	0.0569149	0.00256985	0.0065352	0.0758763	0.00453507	0.000124688	1.53682e-05
729	324.288	6.6853	Pos	1	WaxE(18:3/2:0)	WaxE	wax ester	0.1629	28.3031	28.2372	42.5065	104.414	2.74932	10.8342	9.266	2.58314	6.48414	7.2397	7.38063	9.9098e-06	1.32238e-06	4.90609e-09	0.291386	0.000711351	0.00161429	0.354848	0.00853006	0.00515397	0.00477455
730	534.521	12.9514	Pos	1	WaxE(20:3/15:0)	WaxE	wax ester	0.154803	10000	1.78932	1.91128	1.96553	1.77213	2.4013	2.1813	1.94653	2.21853	3.16164	3.94359	0.215897	0.136763	0.111666	0.229883	0.0225563	0.0499109	0.119724	0.0435118	0.00202688	0.000325054
735	524.537	13.7215	Pos	1	WaxE(34:1)	WaxE	wax ester	0.0781759	118.127	1.35883	1.47708	1.41363	1.5478	2.075	1.91892	1.76415	2.257	3.1972	4.54535	0.889502	0.716034	0.814767	0.603584	0.119956	0.198066	0.322949	0.0670361	0.0045764	0.000300799
746	720.755	17.1972	Pos	1	WaxE(48:1)	WaxE	wax ester	0.233273	10000	1.30333	1.17699	1.26624	0.92837	1.6825	1.775	1.6934	1.82177	2.53099	2.4953	0.891075	0.99396	0.938499	0.999992	0.269145	0.185824	0.257587	0.153718	0.00950284	0.0108275
747	718.74	16.9986	Pos	1	WaxE(48:2)	WaxE	wax ester	0.117526	10000	1.85862	1.77548	1.45157	1.12909	1.93842	2.22933	1.92295	2.639	3.05853	3.16516	0.0711344	0.107571	0.492147	0.998384	0.0480311	0.0119679	0.051775	0.00203207	0.000406398	0.000341771
765	591.318	1.22534	Neg	-1	Mesobilirubinogen	others	others	0.048069	156.024	0.810662	0.899553	0.871083	0.534361	0.587326	0.683677	1.10646	0.593953	0.55749	0.487449	0.910079	0.999026	0.992713	0.0425606	0.108977	0.390654	0.999326	0.121031	0.0656091	0.0160247
